# Supplementary material for: SARS-CoV-2 ORF3A interacts with the Clic-like chloride channel-1 (CLCC1) and triggers an unfolded protein response
Source: PeerJ. 2023 Apr 3;11:e15077. doi: 10.7717/peerj.15077 (PMC10078464; doi:10.7717/peerj.15077)
Supplement: File S1 — DESeq2 output: mCherry over-expression versus ORF3A-HA overexpression. [file peerj-11-15077-s001.csv]

Supplemental Table 1: mCherry over-expression versus ORF3A-HA overexpression. DESeq2 output
	baseMean	log2FoldChange	lfcSE	stat	pvalue	padj
HSPA6	80.48186474	6.832820239	0.732169212	9.332296589	1.04E-20	1.28E-16
HMOX1	483.1551781	-2.95323513	0.326260217	-9.051778217	1.41E-19	8.69E-16
HERPUD1	711.8287679	1.923537597	0.296608492	6.485106285	8.87E-11	3.65E-07
ARC	255.9898513	2.083922857	0.341263268	6.106496216	1.02E-09	2.52E-06
DHRS2	207.4473464	2.410965876	0.394541819	6.110799308	9.91E-10	2.52E-06
TARS1	3675.585144	1.170562474	0.197665089	5.92194848	3.18E-09	6.56E-06
CTH	446.0670612	2.084465063	0.373272248	5.58430228	2.35E-08	4.14E-05
STX3	686.6844746	1.353762985	0.244392971	5.53928772	3.04E-08	4.69E-05
ZCCHC12	307.2785368	1.600480463	0.301344279	5.311136047	1.09E-07	0.000149653
EIF3L	5029.509546	1.131889848	0.227784443	4.969127093	6.73E-07	0.000831473
EPB41L4A-AS1	332.3459886	1.774158185	0.369574663	4.800540622	1.58E-06	0.00177845
ARRDC3	191.1341678	-2.79587111	0.613451505	-4.557607387	5.17E-06	0.005330476
ERLIN2	394.0492676	-1.451695687	0.321975814	-4.508710354	6.52E-06	0.005759646
TXNIP	271.2413675	-1.67272584	0.370446302	-4.515434038	6.32E-06	0.005759646
MCM6	1624.9549	0.858943033	0.197708639	4.344489135	1.40E-05	0.011505845
CCNB1IP1	1748.783903	1.018582999	0.242530709	4.19981042	2.67E-05	0.019816817
EGR1	421.9998715	1.426337354	0.339983553	4.195312809	2.72E-05	0.019816817
SNORD139	139.5543118	2.201087294	0.529999773	4.152996673	3.28E-05	0.021538094
SNORD15B	66.59332785	6.454572202	1.554939021	4.151013072	3.31E-05	0.021538094
XBP1	2658.196362	0.999237781	0.242634321	4.118287048	3.82E-05	0.023594728
TTC30B	20.84176622	-4.079790328	1.004689754	-4.060746426	4.89E-05	0.028797593
ASNS	140.0754677	1.525550893	0.378204482	4.033666885	5.49E-05	0.030858694
IP6K2	987.9589627	0.976678166	0.243230727	4.015439081	5.93E-05	0.031893973
PIBF1	888.7962227	1.09863255	0.278029376	3.951498093	7.77E-05	0.040006406
DIAPH3	521.3595875	1.305548518	0.331338111	3.940230458	8.14E-05	0.040255594
SESN2	947.5200643	0.990901154	0.252662685	3.921834173	8.79E-05	0.041785735
CHML	409.2733695	-1.352081651	0.347342852	-3.892642797	9.92E-05	0.045403392
INHBA	138.2320681	-2.46467629	0.640980639	-3.845164959	0.000120471	0.053192411
OVGP1	143.962569	1.310217924	0.342034228	3.830663186	0.000127798	0.054481756
CREB5	876.4880225	1.010373507	0.26999065	3.742253691	0.000182377	0.0697195
LOC101928847	52.50756935	5.979388765	1.603199521	3.729659775	0.000191738	0.0697195
LOC401261	27.21058727	-3.860517305	1.034402384	-3.732123364	0.000189872	0.0697195
SNHG15	1840.383925	1.034306266	0.276376469	3.742381801	0.000182284	0.0697195
ZNF274	280.8177595	1.226738174	0.326296981	3.759575617	0.000170202	0.0697195
CNDP1	29.73082089	7.307482933	1.977004759	3.696239425	0.000218817	0.071190262
GABRQ	28.344405	5.126466635	1.382386558	3.708417594	0.000208559	0.071190262
LINC02604	40.44329151	-3.487225214	0.942687679	-3.699237076	0.000216249	0.071190262
SNORD68	82.77155501	1.958966011	0.527186045	3.715891246	0.000202489	0.071190262
NDRG1	1122.108727	0.812537766	0.221714397	3.664794788	0.000247537	0.078469223
PRUNE1	345.197086	-0.947183743	0.260795034	-3.631908663	0.000281333	0.086952905
AKNA	27.9155149	3.084506634	0.854091984	3.611445478	0.000304495	0.087710698
EEF1A1	11766.75091	0.990619412	0.273854807	3.617316129	0.000297674	0.087710698
LINC00894	23.20709213	5.049465246	1.400687085	3.604991651	0.000312163	0.087710698
SNHG8	480.501365	1.796167814	0.497967638	3.606997076	0.000309761	0.087710698
ZNF503	699.0241143	-1.100525859	0.307257378	-3.581771951	0.000341272	0.093758695
YARS1	2516.96999	0.744607325	0.208616789	3.569258878	0.000357993	0.096214386
H6PD	132.0359415	-1.520548575	0.427352279	-3.558068247	0.000373592	0.098270661
APC2	61.51600335	-1.680493943	0.474493157	-3.541661071	0.000397616	0.102095383
CLK4	423.0233083	1.156760498	0.327042593	3.537033162	0.000404649	0.102095383
DNAJB9	225.45889	1.094231351	0.312631345	3.50006923	0.000465137	0.112754764
HTRA1	62.70153656	-1.787910605	0.51068838	-3.500981566	0.000463548	0.112754764
C5	53.27765447	-3.699925869	1.060588087	-3.488560654	0.000485629	0.115458207
HSD3B2	17.77840264	6.049634223	1.750517983	3.455910926	0.000548437	0.125262275
IGBP1	637.1759436	1.030698123	0.297919729	3.45965045	0.000540877	0.125262275
ZMYM3	403.5330256	-1.094555021	0.31711474	-3.451605623	0.000557262	0.125262275
EIF4B	3226.582988	0.864353336	0.250975454	3.443975592	0.000573227	0.125524366
SPARCL1	20.63227898	7.466465743	2.169607645	3.441389857	0.000578734	0.125524366
ATP9A	274.182066	-1.26510552	0.368745757	-3.430834106	0.000601728	0.128261535
SRP68	1676.536115	0.908297563	0.266367963	3.409935458	0.000649783	0.136156977
JMJD6	548.8988633	1.354296311	0.398705027	3.396737486	0.000681944	0.138515137
MUC1	40.10595319	5.034973638	1.482559571	3.396135802	0.000683444	0.138515137
BCAR4	25.95162367	5.751722233	1.702865032	3.377673583	0.000731018	0.145767345
EEF2	39279.27542	1.02229721	0.303505428	3.368299597	0.000756334	0.148421464
OSER1	806.0125458	0.923893819	0.275156926	3.357697847	0.000785945	0.151822421
DNAJB1	1063.165526	1.112344207	0.332869765	3.341679914	0.00083273	0.155985524
GPR50	154.1406059	1.410515606	0.422012592	3.342354309	0.00083071	0.155985524
CTF1	26.14661124	4.766701007	1.438130228	3.31451277	0.00091803	0.167093303
SOX9-AS1	28.65388624	6.806129513	2.054020576	3.313564428	0.000921149	0.167093303
ZBED6	317.7355228	2.714359862	0.820019776	3.310115122	0.000932576	0.167093303
MCM7	3365.467537	0.703837203	0.212994342	3.304487792	0.000951501	0.168048705
C11orf96	61.16147302	1.401086199	0.425287532	3.294444568	0.000986164	0.169424769
C1orf116	32.26572588	2.830955042	0.859765793	3.292704901	0.000992286	0.169424769
LINC01191	22.95671057	6.92882845	2.105762683	3.290412783	0.001000405	0.169424769
GMDS	191.3304544	0.98447801	0.301698558	3.263118048	0.001101936	0.1830118
MTHFD2	1560.974561	0.710903551	0.218002362	3.260990137	0.001110239	0.1830118
ATAD3C	54.42831693	5.133710094	1.584777201	3.239389166	0.00119786	0.19278263
SNHG12	355.2960569	1.595728664	0.492704466	3.238713619	0.001200701	0.19278263
HBP1	429.2360189	0.83820527	0.259759888	3.226846441	0.001251626	0.19342317
RPL4	14492.54873	0.875695795	0.271377483	3.226855021	0.001251589	0.19342317
SND1	1969.971841	0.764009058	0.236300968	3.233203258	0.001224104	0.19342317
LOC105747689	8.917205114	7.173441208	2.229142736	3.218026864	0.001290757	0.197007806
NMD3	701.5177604	0.83546405	0.259974541	3.213637949	0.001310648	0.197565676
POU6F2-AS2	60.3316799	4.066852298	1.267917111	3.20750644	0.001338911	0.197565676
SNORD24	43.80838958	4.594230086	1.432666954	3.206767681	0.001342354	0.197565676
LOC101927974	48.26861806	4.048258661	1.264410521	3.201696437	0.001366209	0.198711064
SSH1	247.6710452	-1.028346782	0.321831844	-3.195292199	0.001396893	0.200811541
GARS1	2867.691192	0.913930344	0.286980087	3.184647251	0.001449306	0.204042956
IFRD1	1511.935554	0.886222378	0.278333219	3.184033805	0.00145238	0.204042956
ZNF207	1889.453814	0.672856433	0.211954412	3.174533739	0.001500774	0.208472744
THAP1	287.5322956	1.025035101	0.324480184	3.159006783	0.001583078	0.217462156
USP16	686.5647608	0.965104609	0.306093017	3.152978201	0.001616139	0.219563993
ITIH6	38.52553198	5.411673895	1.722358196	3.142014192	0.001677899	0.220733719
SNHG17	1249.170482	1.097867279	0.348973302	3.145992181	0.001655244	0.220733719
TERC	63.25019085	3.990528466	1.270083363	3.14194216	0.001678312	0.220733719
EXOSC8	520.9660949	1.260369782	0.402398743	3.13214145	0.001735362	0.221095301
FLT4	161.8017901	-1.413175448	0.451197795	-3.13205309	0.001735885	0.221095301
SPATC1L	17.05031711	8.17317334	2.61187233	3.129239222	0.001752596	0.221095301
TMEM132D-AS1	40.95563135	4.551727901	1.454116748	3.130235525	0.001746662	0.221095301
MTHFD1L	1654.446277	0.719175968	0.230726757	3.117002894	0.001826998	0.228153269
LOC107984035	20.69528539	4.990821284	1.604354896	3.110796306	0.001865836	0.230673301
UCP2	188.1581971	-1.814546266	0.583995354	-3.107124487	0.001889168	0.231245419
TRMT11	161.5654297	1.074258427	0.346539691	3.099957824	0.001935482	0.234591804
SNORD10	53.19138034	3.79723789	1.226395443	3.09625897	0.001959791	0.235232024
ATXN2	887.4422547	0.758809282	0.245796956	3.087138643	0.002020933	0.238307718
MAP1A	32.2314406	-2.330404553	0.754984322	-3.086692644	0.002023968	0.238307718
CNOT10	515.3112235	0.865190632	0.282686555	3.06060057	0.002208936	0.256276276
ING3	530.3614994	1.005215622	0.328569547	3.059369418	0.002218035	0.256276276
HADHA	1310.572414	0.704203354	0.23058834	3.053941735	0.002258559	0.256717064
SV2A	29.23437103	-3.085613771	1.010582528	-3.053302116	0.002263379	0.256717064
RSL24D1	969.3391844	0.903716521	0.296352196	3.049467936	0.002292471	0.257652902
ALDH5A1	234.6255057	-1.127120884	0.370626005	-3.041127361	0.002356941	0.260168419
RLF	922.9133794	1.243282356	0.408500036	3.043530589	0.002338197	0.260168419
RAB5A	680.6736978	0.76299713	0.252118818	3.026339466	0.002475342	0.267113319
SNORA28	25.47901103	5.763603208	1.902682408	3.029198769	0.002452033	0.267113319
SNORA4	31.81091775	4.598902442	1.521514456	3.022582153	0.00250628	0.267113319
SPC25	8.744563811	-4.997013642	1.6531108	-3.022794142	0.002504526	0.267113319
HID1	69.10959314	2.108666568	0.703157327	2.998854575	0.002709966	0.281540441
RAB39B	79.31699052	2.176762125	0.72527392	3.001296564	0.002688326	0.281540441
RPS28	1544.485893	1.179955714	0.393019863	3.002280103	0.002679655	0.281540441
CDH22	25.7506017	5.784120544	1.934147717	2.99052678	0.002784967	0.285405725
H4C2	160.572544	3.846125333	1.287580802	2.987094344	0.002816428	0.285405725
LINC00205	91.68745121	-1.570227204	0.525352899	-2.988899853	0.002799839	0.285405725
TCEAL7	24.82021333	3.599791641	1.20797005	2.98003385	0.002882165	0.289692763
EIF3D	5767.799071	0.885983148	0.297778644	2.975307886	0.002926946	0.291821256
LRRN2	14.28168259	-4.224101503	1.425248706	-2.963764489	0.003039008	0.300570022
FOSB	46.05669263	-1.842728525	0.622639282	-2.959544278	0.003080944	0.301061675
SNORA74A	12.59571276	-6.466676472	2.185889934	-2.958372409	0.003092682	0.301061675
ZNF474	16.11918809	5.015203124	1.70029186	2.949613089	0.003181721	0.307309511
SNHG6	545.2469103	1.334006997	0.453186727	2.943614451	0.003244039	0.307745798
SYK	44.36456127	-1.85559117	0.630722692	-2.942007945	0.003260916	0.307745798
ZFAND3	683.4366582	0.820718919	0.278830946	2.943428374	0.003245989	0.307745798
CTNNAL1	1532.682266	1.227538726	0.418977736	2.929842376	0.00339134	0.310966216
DDX21	4986.961354	0.624231999	0.213255671	2.927153096	0.003420804	0.310966216
FOXRED2	477.1386977	-0.889568985	0.303254476	-2.933407601	0.003352634	0.310966216
PGBD4	51.44944106	-2.453331083	0.837689374	-2.928688316	0.003403956	0.310966216
TIMM9	669.5901717	0.899897791	0.306513242	2.935918151	0.003325621	0.310966216
ETV5	53.08176046	1.797528158	0.615082913	2.922416019	0.003473273	0.311159934
ZNF572	25.72330364	-3.177887476	1.086770569	-2.924156733	0.003453908	0.311159934
CCDC8	67.92538013	-1.7917115	0.616657924	-2.9055193	0.003666442	0.319212867
DHRS4-AS1	77.25270778	-1.453953411	0.50023556	-2.906537496	0.003654531	0.319212867
ERP44	876.7446339	0.720813636	0.248056483	2.905844785	0.003662631	0.319212867
SNORD95	39.8888134	4.592852535	1.57773335	2.911044844	0.003602223	0.319212867
EXOC7	508.0309629	-0.77800362	0.2681759	-2.901094472	0.003718617	0.321491385
ARHGAP4	15.82801143	-3.925523699	1.357161443	-2.892451536	0.003822482	0.328175964
G6PC3	324.6006943	-1.021249915	0.353556	-2.888509641	0.003870722	0.329429931
POC1B	149.8529819	1.402178729	0.485701248	2.886916051	0.00389038	0.329429931
ATF7IP	1199.964831	0.824436982	0.286740806	2.875199358	0.004037725	0.335022753
C9orf85	132.6656647	1.350667832	0.469607762	2.876161639	0.004025435	0.335022753
TMEM200C	12.83041122	-3.351237353	1.164432826	-2.877999726	0.004002055	0.335022753
EIF3H	2458.387444	0.873912529	0.304825715	2.866925218	0.004144809	0.339352838
STRADA	173.8830186	-0.960953048	0.335138266	-2.86733311	0.004139471	0.339352838
DYM	539.0282105	1.010002079	0.352925909	2.861796356	0.004212475	0.340384479
EFCAB13	11.63990685	-6.352465919	2.218825296	-2.862986072	0.00419669	0.340384479
BAG3	1238.188381	0.730862558	0.256339444	2.851151378	0.004356123	0.344528653
EEF1B2	4038.29875	1.011137027	0.355066592	2.847739125	0.0044031	0.344528653
MRPL48	658.3144963	1.044258523	0.366213809	2.851499582	0.004351354	0.344528653
PPP1R3B	77.32382715	-1.305621191	0.457921352	-2.851190898	0.004355581	0.344528653
ROS1	28.84301954	3.581751449	1.257287915	2.848791759	0.004388559	0.344528653
HOXB9	612.3483589	0.752594488	0.264579922	2.844488288	0.004448282	0.344760388
RNF215	54.08849073	-2.028894973	0.713515528	-2.843519016	0.004461835	0.344760388
CNP	243.6432179	-0.778435235	0.275079173	-2.829858858	0.004656854	0.346823431
KCTD17	48.35857278	-1.580695084	0.557588649	-2.834876726	0.004584337	0.346823431
MIR4426	216.0624402	1.490112771	0.526163177	2.832035451	0.004625272	0.346823431
MVB12B	94.21372085	-1.097727936	0.38789061	-2.829993577	0.004654894	0.346823431
PMS2	115.0056383	-1.468166741	0.518613152	-2.830947758	0.00464103	0.346823431
YTHDC1	8.779290428	-5.030251041	1.775376055	-2.83334397	0.004606379	0.346823431
SNORD87	14.623355	5.36767937	1.8988443	2.826813852	0.004701365	0.348041757
CDRT4	13.72925479	6.87086848	2.440153428	2.81575265	0.004866312	0.355989418
DNTTIP2	2083.516458	0.738908601	0.262331773	2.81669503	0.004852057	0.355989418
ZNF56	21.97801486	3.59801007	1.27896398	2.813222364	0.004904772	0.356692336
ARHGAP1	217.0846929	-1.06603755	0.380455038	-2.802006658	0.005078583	0.360842046
GDF7	41.13510642	-2.304520718	0.821714197	-2.804528297	0.005039026	0.360842046
PIK3C3	334.5763428	0.823150423	0.293687058	2.80281477	0.005065876	0.360842046
ZNF215	81.26325534	-1.696707414	0.605348251	-2.802861677	0.005065139	0.360842046
ETFA	1461.42605	0.685023437	0.245188595	2.793863382	0.005208248	0.363782859
RPL6	7638.095226	0.826888586	0.295894368	2.794539791	0.005197364	0.363782859
SARS1	2439.038784	0.911581331	0.325923832	2.796915239	0.005159307	0.363782859
BDP1	30.29290218	4.082433867	1.468668121	2.779684402	0.005441175	0.364559416
ECSIT	409.4252468	0.830523734	0.298155439	2.785539436	0.005343874	0.364559416
LOC642943	10.48688988	-6.200152514	2.229358722	-2.781137218	0.005416884	0.364559416
NOL4	28.01035595	-2.325224649	0.837287438	-2.777092482	0.005484757	0.364559416
PYROXD2	23.91260026	4.950838819	1.781014691	2.779785503	0.005439481	0.364559416
SGK2	25.1381608	-3.103201227	1.117058199	-2.778012131	0.005469258	0.364559416
SNORD20	18.78147505	5.556033582	1.993343566	2.787293508	0.005315032	0.364559416
SNORD89	32.3273254	3.735570603	1.342433935	2.782684873	0.005391114	0.364559416
TPPP	22.74820099	-2.618102833	0.942621499	-2.777469893	0.005478392	0.364559416
ANAPC4	140.4707402	-1.133043736	0.408509602	-2.773603682	0.005543917	0.366521108
ZMYND8	271.5142873	-0.838628944	0.302983385	-2.767904073	0.005641806	0.371008757
BRAP	645.0634453	0.696346804	0.253722772	2.74451835	0.006059977	0.378989682
C2orf66	20.03985811	4.256360742	1.556837193	2.733979354	0.006257397	0.378989682
CCDC174	366.6148691	1.123837474	0.40995535	2.741365554	0.006118439	0.378989682
FBXO8	173.6438231	1.135550601	0.413707151	2.744817432	0.006054457	0.378989682
INTS7	939.8400906	0.668451068	0.242626071	2.755066948	0.005868013	0.378989682
MIS12	754.1222941	1.068859706	0.389891658	2.741427481	0.006117286	0.378989682
PAOX	8.190469949	-4.262300457	1.557717005	-2.736248269	0.006214412	0.378989682
PLRG1	564.6008638	0.840382655	0.307293734	2.73478617	0.006242081	0.378989682
POLN	97.37403625	2.592588713	0.945385236	2.742362175	0.006099904	0.378989682
PPP2R2A	2062.960889	0.568453841	0.206524821	2.752472259	0.005914716	0.378989682
RAP1GAP2	233.9730101	-0.927249444	0.337566635	-2.746863429	0.006016818	0.378989682
ROR1-AS1	17.59276181	6.088275472	2.228043289	2.73256606	0.006284307	0.378989682
RPL30	5850.162618	0.992506546	0.362440831	2.738396067	0.006173967	0.378989682
SNORA33	15.25163346	5.215297758	1.905430184	2.73707103	0.006198891	0.378989682
SP2	403.2809737	0.998892765	0.365458013	2.733262724	0.006271029	0.378989682
VASH2	46.07278929	-2.070425825	0.755832476	-2.739265501	0.006157662	0.378989682
ZFAND2A	323.4490648	1.060123554	0.384255744	2.758900993	0.00579961	0.378989682
PXMP4	10.74820521	-2.915640788	1.067723137	-2.730708633	0.006319832	0.379281942
ABCA1	17.89463499	-2.71385261	0.995533673	-2.726027942	0.006410157	0.382372265
LOC100128398	26.50796923	4.621480474	1.696299341	2.724448664	0.006440894	0.382372265
SIN3B	411.752352	-0.791890421	0.290787637	-2.723260276	0.006464111	0.382372265
SNORD14C	14.32116472	4.87383768	1.79265715	2.718778479	0.006552347	0.38574605
ARIH2	1352.616924	0.632839982	0.233701187	2.707902298	0.006770995	0.387102776
BACE1-AS	9.548224153	-4.439618873	1.646626503	-2.696190584	0.007013752	0.387102776
CNOT2	799.6696744	0.952121961	0.351121671	2.711658205	0.006694759	0.387102776
DPYSL2	68.10990174	-1.961725613	0.725973727	-2.702199184	0.006888248	0.387102776
ENTPD5	102.2616613	-1.381415356	0.511641381	-2.699968002	0.006934615	0.387102776
KIAA0754	83.86541841	-1.549359908	0.570459375	-2.715986409	0.006607863	0.387102776
LOC400499	8.365028047	-3.866657768	1.43375421	-2.696876313	0.006999326	0.387102776
RPL11	7326.48119	0.943033654	0.3482427	2.707978238	0.006769446	0.387102776
RPS16	5029.37986	0.951107737	0.352569073	2.69764937	0.006983095	0.387102776
SNHG19	70.4101592	1.273190397	0.470958338	2.703403455	0.006863338	0.387102776
SRPRA	875.6972799	0.668583253	0.246515789	2.712131564	0.006685205	0.387102776
SYN3	54.29802405	2.696763294	0.999149375	2.699059182	0.006953581	0.387102776
SYNE1	97.88737967	-1.49186817	0.550950604	-2.707807487	0.00677293	0.387102776
ZNF146	1849.837727	0.722249534	0.266975279	2.705304911	0.006824172	0.387102776
GPCPD1	92.37989607	-1.578847411	0.586098443	-2.693826316	0.007063696	0.388126566
SNORD12	8.650440348	5.415130117	2.023202212	2.67651453	0.007439234	0.406952433
HGSNAT	193.7147287	-0.850286509	0.318183225	-2.672317217	0.00753294	0.408571612
TAC1	58.87703607	1.411455794	0.528194248	2.672228635	0.007534929	0.408571612
MIR663AHG	11.48512711	6.601792929	2.472138966	2.670478083	0.007574332	0.40891468
BGN	17.00214568	7.201670581	2.701060303	2.666238355	0.007670529	0.41126902
RHOBTB1	71.99829736	-1.228755899	0.460963053	-2.665627732	0.007684473	0.41126902
DAP3	1168.850852	0.649967775	0.244237275	2.661214486	0.007785934	0.413122338
TUBB3	129.9084828	1.099245915	0.413030802	2.661413894	0.007781324	0.413122338
ZNF252P-AS1	8.544290961	-4.277038436	1.60879764	-2.658531023	0.007848212	0.414647226
CALD1	441.6390421	-1.053300062	0.397314533	-2.651048413	0.008024234	0.416402919
FAM157A	9.114377549	-3.939272563	1.489516464	-2.644665339	0.008177175	0.416402919
PRPF18	174.6696911	1.141364542	0.431622358	2.644359171	0.008184576	0.416402919
RPLP0	9522.768387	0.792506011	0.298682203	2.653341926	0.007969909	0.416402919
RPS6	19904.18057	0.914384804	0.344991402	2.650456789	0.008038301	0.416402919
SEC24A	1007.821407	0.977930126	0.369711029	2.645120238	0.008166189	0.416402919
SLC38A2	1820.828396	0.962171206	0.36346772	2.647198509	0.008116169	0.416402919
SORL1	23.93560338	-2.090637417	0.789290208	-2.64875631	0.008078856	0.416402919
VPS9D1-AS1	253.6161598	-1.119780666	0.42226844	-2.651821827	0.008005878	0.416402919
LOC399975	21.06632758	-2.676570527	1.013446991	-2.641056266	0.008264799	0.418761118
SIAH2	129.0282808	0.885422188	0.335600609	2.63832116	0.008331763	0.420430983
ITGA3	41.10445339	-2.516815275	0.95553503	-2.633933028	0.008440213	0.423000286
RPL5	18261.23669	0.864744084	0.32836368	2.633494927	0.00845111	0.423000286
C6orf163	19.25140588	3.608734814	1.374560964	2.625372688	0.008655417	0.424023381
DUSP16	1537.118406	0.829945701	0.315606469	2.629685324	0.008546394	0.424023381
H2BC12	1201.533788	1.075458964	0.410949508	2.61700998	0.008870375	0.424023381
H4-16	106.795695	3.605431165	1.377675817	2.617038871	0.008869624	0.424023381
HYLS1	133.8898419	1.666687653	0.635429796	2.622929652	0.008717727	0.424023381
IL16	39.30393455	3.291347426	1.256487958	2.619481869	0.008806345	0.424023381
LIPE-AS1	16.20191443	3.20001263	1.221817587	2.619059232	0.008817264	0.424023381
NAP1L3	42.75237227	-1.760656081	0.672899987	-2.616519713	0.008883123	0.424023381
PHGDH	1300.772873	0.656259863	0.249677625	2.628428814	0.008578031	0.424023381
SNORD26	29.58113192	4.271810461	1.624600189	2.629453382	0.008552226	0.424023381
SPEF2	36.37463321	-2.543210084	0.971640343	-2.61743978	0.008859212	0.424023381
ZADH2	125.8893095	-1.227312823	0.468700004	-2.618546647	0.008830522	0.424023381
RAE1	1062.453005	0.594896865	0.227640108	2.613321836	0.008966682	0.426365734
ANKRD23	47.22125314	3.744904617	1.435471144	2.608833087	0.009085154	0.42707135
GOLGA1	197.0933529	-1.024316684	0.392464822	-2.609957955	0.009055335	0.42707135
SNORA71A	64.86797495	3.43438098	1.315375156	2.610951685	0.009029065	0.42707135
CHMP6	57.76548183	-1.517333753	0.583390866	-2.600887059	0.009298306	0.427496905
DAAM2	42.90486992	-1.725008546	0.663270283	-2.600762601	0.00930168	0.427496905
KBTBD7	55.81479745	-1.639601096	0.62993736	-2.602800217	0.009246582	0.427496905
PNPLA8	260.1432683	1.104547081	0.424501384	2.601986999	0.009268537	0.427496905
TPD52	199.7315615	-1.128402507	0.433594056	-2.60243998	0.009256302	0.427496905
USP3	290.6279282	0.873513409	0.335375829	2.604580691	0.009198676	0.427496905
ATG7	281.495265	1.592043288	0.612784324	2.598048327	0.00937553	0.427766519
DNAH17	1266.381012	1.37328661	0.528593008	2.59800374	0.009376747	0.427766519
EXO1	839.5935852	0.791561182	0.30544223	2.591525024	0.009555159	0.4305355
FOXC1	804.4599861	-0.627589827	0.242242657	-2.59074861	0.009576742	0.4305355
NUDT3	320.3931842	-0.75599453	0.291579991	-2.592751743	0.009521147	0.4305355
RAI2	19.99216858	-2.952986911	1.138858835	-2.59293498	0.009516076	0.4305355
WAC	2053.270906	0.641963647	0.247948233	2.589103539	0.009622616	0.431030425
NR2E1	34.73921495	3.389653688	1.31284793	2.581908849	0.009825553	0.433833266
SLC13A3	315.8529507	1.036868705	0.401537166	2.582248404	0.00981589	0.433833266
SNORA80A	29.86219641	4.671365865	1.808613147	2.582844138	0.009798958	0.433833266
ZNF16	292.4908193	0.806717698	0.312131983	2.584540334	0.00975089	0.433833266
EXOSC10-AS1	25.26990883	3.271674033	1.268572351	2.579020448	0.009908092	0.435343153
QDPR	135.9021205	-1.036317045	0.401945714	-2.578251263	0.009930176	0.435343153
CORIN	15.11461551	2.600152092	1.010862393	2.572211718	0.010105107	0.436868856
LIN52	380.1043133	0.896639005	0.348592433	2.572170018	0.010106325	0.436868856
PIAS1	622.5280594	0.732087091	0.284614837	2.572202837	0.010105367	0.436868856
SLC39A9	1050.054827	0.980858962	0.381315289	2.572304311	0.010102405	0.436868856
FBXL15	90.51776778	1.351819777	0.526002896	2.56998543	0.010170279	0.438101611
CYTOR	31.31475	1.81290375	0.708357849	2.559304953	0.010488169	0.445493416
INIP	246.2997889	-0.727494534	0.284326368	-2.5586601	0.010507642	0.445493416
LOC100270746	10.61249779	-4.636477306	1.81058509	-2.560761895	0.010444291	0.445493416
MARCHF2	11.72385571	-2.869684159	1.121388002	-2.559046604	0.010495967	0.445493416
SH2D3C	55.77537464	1.887506677	0.737830768	2.558183746	0.010522048	0.445493416
EPDR1	49.33616306	-1.782006776	0.697317037	-2.555518771	0.010602964	0.445865465
RHOU	143.2628348	-1.566386836	0.612873226	-2.555808885	0.010594129	0.445865465
MED27	340.1816744	0.78235787	0.306296598	2.554249299	0.010641703	0.445977553
LOC101927342	13.07009793	5.275325169	2.066806204	2.552404361	0.010698228	0.446831717
NEU3	180.5558802	-1.096674622	0.429896727	-2.551018778	0.010740854	0.447101603
CARD14	7.744334002	-5.758137009	2.260579104	-2.547195539	0.010859257	0.447509963
KIAA0319	27.11681451	4.575351714	1.795378518	2.548405069	0.010821674	0.447509963
PCYOX1L	55.66138162	-1.722877261	0.67630603	-2.54748174	0.010850353	0.447509963
HFM1	102.523015	2.612549472	1.02642933	2.545279442	0.010919032	0.448478375
MESTIT1	13.54865916	7.848224101	3.085225154	2.543809191	0.010965096	0.448879098
SNORD1C	9.408051414	5.568667958	2.194136406	2.537977102	0.011149528	0.454922817
TDRD6	41.46212886	3.359906169	1.324535854	2.536666832	0.01119134	0.455126783
CCNG1	1724.493671	0.64899511	0.256174858	2.533406729	0.01129598	0.456379731
RBMS1	203.4363836	-0.947648396	0.373911896	-2.534416275	0.011263484	0.456379731
XRCC5	3977.627158	0.620919417	0.245453011	2.529687517	0.011416415	0.459743129
ATP2A3	35.2558002	3.800626425	1.504673604	2.525880972	0.011540858	0.462427305
FBXO32	118.9636953	1.196498428	0.474578332	2.521182168	0.011696128	0.462427305
HIP1	162.7365442	-0.915704252	0.36313406	-2.521669965	0.011679923	0.462427305
LOC100505938	29.19255677	3.211388611	1.272804266	2.523081275	0.011633151	0.462427305
RPL10A	6349.710672	0.939016345	0.372304439	2.522173376	0.011663221	0.462427305
RPL13AP5	172.7794419	1.107389015	0.439293584	2.520840404	0.011707494	0.462427305
ZBTB20	27.67490998	1.582342483	0.628178364	2.518938208	0.011770931	0.4634523
DIS3	1869.522862	0.617763618	0.246070754	2.510512152	0.012055617	0.463691171
HSF2	585.749827	1.016725631	0.404951064	2.510737028	0.012047941	0.463691171
LINC02246	34.60374529	3.677491343	1.465598625	2.509207692	0.012100232	0.463691171
LNCOC1	20.02498479	-2.351278596	0.936934001	-2.509545597	0.012088661	0.463691171
LOC254028	9.200790912	-6.011789252	2.389100615	-2.516339921	0.011858075	0.463691171
NCAPG	1335.774273	0.550012904	0.219234352	2.508789788	0.012114555	0.463691171
PARGP1-AGAP4	20.06714286	3.701519979	1.473447992	2.512148374	0.011999862	0.463691171
SLC43A2	20.95039857	4.618577857	1.838253593	2.512481343	0.011988544	0.463691171
TNS3	18.45983588	-1.885393726	0.750533376	-2.512071797	0.012002467	0.463691171
GOLGA6C	12.66630233	6.055082582	2.416256398	2.505976843	0.012211362	0.465953903
UIMC1	721.2686794	0.808591809	0.322918597	2.504011281	0.012279412	0.467108828
GDPD3	14.43740787	-2.917407872	1.166376832	-2.501256705	0.012375344	0.469314042
LINC01061	38.49850191	-1.486540915	0.594985661	-2.498448301	0.012473834	0.470164648
RPS17	65.35491959	3.284968035	1.314236988	2.499524868	0.012435997	0.470164648
DAGLA	45.13872918	-1.784113058	0.714896398	-2.495624629	0.012573558	0.471051196
RHPN1-AS1	43.71816145	3.821878727	1.530971285	2.496375187	0.012546982	0.471051196
BAHCC1	78.36996562	-1.094473759	0.439296235	-2.491425308	0.012723172	0.472362071
DAG1	593.2370621	-0.655877669	0.263194946	-2.491984286	0.012703166	0.472362071
SCARNA18	8.017877676	7.051633508	2.82815287	2.493370702	0.012653666	0.472362071
EIF1B	954.3904794	0.827896812	0.332877678	2.487090206	0.012879274	0.474346472
KLF7	44.34483423	-1.719701857	0.691841148	-2.485688891	0.012930095	0.474346472
LIFR	197.5402016	-1.271642078	0.511294389	-2.487103525	0.012878792	0.474346472
NEK10	25.99185688	-2.923458231	1.175981075	-2.485973877	0.012919745	0.474346472
CCT4	6148.257371	0.498435272	0.201478283	2.473890806	0.013365054	0.4775496
DGCR8	281.8974476	-0.912048526	0.368350404	-2.476035093	0.013285052	0.4775496
FNTA	616.3672456	0.600052885	0.241931151	2.48026301	0.01312855	0.4775496
H4C8	193.4037801	2.631791024	1.062959645	2.475908692	0.013289756	0.4775496
NEIL2	33.64038699	-1.904680581	0.769763126	-2.474372332	0.013347051	0.4775496
RABGGTB	1222.967618	0.62590215	0.252186915	2.481897803	0.013068475	0.4775496
RNF141	224.5076219	-0.984934245	0.397674076	-2.476737372	0.013258943	0.4775496
TMED8	368.7778218	-0.828480542	0.334738065	-2.475011443	0.013323191	0.4775496
WDR45	282.5610224	0.788027288	0.318245754	2.476159627	0.013280419	0.4775496
CDKN1A	308.4236702	0.838887566	0.339367861	2.471912229	0.013439251	0.47881688
PTCH1	146.8750203	-0.950635033	0.384771042	-2.470651192	0.013486729	0.479127692
ORAI2	53.39558471	-1.269933603	0.514551226	-2.468041158	0.01358547	0.480618434
USP4	217.0204543	-0.892821971	0.361834235	-2.467488932	0.013606443	0.480618434
ACSL4	557.7382147	1.199611589	0.48736603	2.461418143	0.013838897	0.483510344
CENPN	685.4065525	1.025456213	0.416809036	2.460254279	0.013883861	0.483510344
SELENBP1	18.85344101	-2.073736114	0.842569044	-2.461206153	0.013847078	0.483510344
UNKL	117.5315954	-0.955221037	0.387897877	-2.462558041	0.013794984	0.483510344
ZPR1	829.584729	0.711857062	0.289200099	2.46146894	0.013836938	0.483510344
IPO7	2687.750192	0.567291372	0.230955711	2.456277741	0.014038461	0.487521054
CELF6	10.45859508	-4.534238974	1.849619067	-2.451444762	0.014228402	0.487561175
CYP2C18	17.39021139	3.370156596	1.37481216	2.451357862	0.014231838	0.487561175
EEF1G	9461.09774	0.83272231	0.340620952	2.444718402	0.014496528	0.487561175
FOXG1-AS1	19.99629332	3.969746651	1.623734525	2.444824933	0.014492247	0.487561175
KPNA2	3934.739957	0.467389941	0.190621638	2.451924907	0.014209431	0.487561175
MANEA-DT	9.514249269	-5.093050802	2.075893526	-2.453425832	0.014150272	0.487561175
PHLDA3	43.2772414	-1.52462328	0.622295353	-2.449999461	0.014285643	0.487561175
RASSF2	29.49322961	-1.869386987	0.762896758	-2.450380038	0.014270551	0.487561175
RNY4	9.737110204	5.646320783	2.309983479	2.444312193	0.014512862	0.487561175
RPS13	4540.818386	0.856245648	0.349738721	2.44824378	0.014355449	0.487561175
RPSAP58	236.9062297	0.908997801	0.371594087	2.446211696	0.014436621	0.487561175
SLX4	105.0962259	-1.041290349	0.425378656	-2.447913954	0.014368597	0.487561175
SLC24A1	54.10122813	-1.717465146	0.703250488	-2.442181236	0.014598816	0.487797725
SNORA8	52.76155857	3.800282749	1.55599834	2.442343704	0.014592247	0.487797725
PELI3	36.69981799	-1.683636235	0.689875111	-2.440494241	0.01466718	0.488761035
HVCN1	17.93009137	-2.804767436	1.149735017	-2.439490314	0.014707997	0.488803674
CHMP2B	580.7778593	0.928293177	0.382063906	2.42968038	0.015112143	0.489789484
DTWD2	74.65399371	-1.510293222	0.619606279	-2.437504708	0.014789022	0.489789484
EIF1	5347.678745	0.981240834	0.403622761	2.431083995	0.015053724	0.489789484
EIF2B2	815.5402997	0.69263203	0.285163321	2.428895934	0.015144879	0.489789484
FOSL1	78.83877693	1.039404181	0.427007407	2.434159604	0.014926412	0.489789484
PPM1G	1692.336466	0.671081907	0.276289248	2.428910688	0.015144262	0.489789484
PTK2B	17.29861705	-2.712885974	1.115819073	-2.431295574	0.015044936	0.489789484
RACK1	28909.68535	0.97000127	0.398957466	2.43134006	0.015043088	0.489789484
SNHG29	3237.910638	0.707852729	0.290847643	2.433757836	0.014942989	0.489789484
SNORD9	7.298404712	5.903605877	2.431255883	2.42821248	0.015173451	0.489789484
TNFAIP8	82.96642132	3.310545921	1.360800898	2.432792282	0.014982893	0.489789484
ACADSB	228.1945554	-1.099907148	0.46279294	-2.376672271	0.017469602	0.490484185
ADSS1	16.94818176	-4.484392292	1.87571007	-2.390770495	0.016813059	0.490484185
AGPAT3	358.1271066	-0.829627687	0.347375699	-2.388272093	0.016927804	0.490484185
ANKHD1-EIF4EBP3	15.25292478	3.820547592	1.595095722	2.395183899	0.016612031	0.490484185
APCDD1	21.71768918	-3.043158661	1.274713124	-2.387328257	0.01697133	0.490484185
ARID5B	195.8182053	-0.911011499	0.37769942	-2.412001316	0.015865224	0.490484185
ARL10	371.4097053	-0.891273139	0.373307181	-2.387506013	0.016963125	0.490484185
BBIP1	120.7212107	1.260434105	0.529995466	2.378197903	0.017397486	0.490484185
BCL9L	55.13660155	-1.265745565	0.530485882	-2.386011785	0.017032205	0.490484185
BORCS5	43.10115532	-1.796711264	0.744113464	-2.41456626	0.015753957	0.490484185
CHD5	22.98869019	-3.187057892	1.319488076	-2.415374531	0.015719037	0.490484185
CIRBP	975.4034682	0.730344012	0.304855088	2.395708781	0.016588264	0.490484185
CNPY4	41.59695977	-2.066963532	0.854878759	-2.417844064	0.015612766	0.490484185
CYP7B1	18.10159372	4.24883488	1.766475913	2.405260581	0.016160938	0.490484185
DMBX1	20.6669109	-1.997969163	0.840614393	-2.376796282	0.01746373	0.490484185
DNAJB6	853.7803599	0.617452821	0.258527522	2.388344641	0.016924462	0.490484185
EDEM2	36.83439684	3.079992098	1.292515302	2.382944397	0.017174788	0.490484185
FBXL12	288.6516065	1.078328612	0.451176467	2.390037361	0.016846659	0.490484185
LOC642361	31.70385851	2.958368514	1.233267212	2.398805778	0.016448637	0.490484185
MYC	1246.067891	0.647617686	0.269651339	2.401685411	0.016319736	0.490484185
NACA4P	32.99298352	2.414689203	1.012112144	2.385792144	0.01704238	0.490484185
NBPF12	147.0911218	-1.358078595	0.570635528	-2.379940486	0.017315434	0.490484185
NPRL3	284.2316557	-0.815022131	0.338079434	-2.410741528	0.015920126	0.490484185
NUP42	329.5859424	0.713508732	0.300313189	2.375882106	0.017507055	0.490484185
ODR4	608.832467	0.579342018	0.241280427	2.401114856	0.016345205	0.490484185
PARGP1	28.6243868	-2.824848496	1.168639639	-2.417210919	0.015639952	0.490484185
PIWIL4	56.27334898	3.546125787	1.478404073	2.398617437	0.016457098	0.490484185
POLR1D	1046.094575	0.655889981	0.271130597	2.41909245	0.015559285	0.490484185
PPP1R15A	1447.430785	0.670963328	0.280484661	2.392156938	0.016749679	0.490484185
PPP1R2P2	27.60078058	4.516609329	1.865052559	2.421706191	0.015447835	0.490484185
PRC1	2796.283581	0.515400385	0.216414077	2.381547411	0.017240071	0.490484185
PRKRA	201.4999177	0.70341193	0.294913092	2.385149897	0.017072164	0.490484185
PTPN22	7.787213989	-3.743770214	1.573579644	-2.379142503	0.017352966	0.490484185
RAD23A	1464.727223	0.623023018	0.262614626	2.372385074	0.01767366	0.490484185
RBM23	848.6403532	0.614827753	0.253751065	2.422956349	0.015394776	0.490484185
RBM4	397.3306585	0.887818692	0.374298816	2.371951642	0.017694406	0.490484185
RGS17	48.66969287	-1.453332631	0.612109164	-2.374303012	0.017582115	0.490484185
RNF10	1789.175904	0.574660241	0.237206619	2.422614695	0.015409261	0.490484185
RNVU1-8	11.2905493	7.5802761	3.166426342	2.393953082	0.016667881	0.490484185
RPL23	3839.352193	0.943598047	0.391500136	2.410211291	0.015943284	0.490484185
RPS15A	6090.663286	1.021827793	0.424331522	2.408088348	0.0160363	0.490484185
RPS27	2834.984689	1.023631486	0.430519166	2.37766763	0.017422522	0.490484185
SCARNA28	30.32751571	3.912782793	1.615907402	2.42141523	0.015460206	0.490484185
SERINC5	134.4115094	-0.975537911	0.409514072	-2.382184098	0.017210291	0.490484185
SFXN5	82.43803494	2.148522763	0.89028977	2.413284793	0.015809461	0.490484185
SLC1A5	1312.091525	0.692783739	0.286071193	2.421717938	0.015447335	0.490484185
SLC41A2	95.28666182	1.243331755	0.518701177	2.397009705	0.016529486	0.490484185
SMC1B	14.91628723	-2.195132082	0.924251457	-2.375037729	0.017547156	0.490484185
SNORA62	30.52676207	3.374896226	1.408249596	2.396518512	0.016551657	0.490484185
SNORD23	20.95390889	4.382513062	1.838483777	2.383764881	0.017136547	0.490484185
SNORD57	24.03437251	2.757003974	1.161607793	2.373437911	0.017623356	0.490484185
SNORD76	40.63089956	2.503303023	1.048046947	2.388540923	0.016915424	0.490484185
SRSF3	4446.494883	0.524792399	0.216388379	2.425233746	0.015298533	0.490484185
SUPT3H	226.8829396	1.379676714	0.570099935	2.420061168	0.015517897	0.490484185
TMEM201	268.6445214	-1.107569091	0.461317445	-2.40088274	0.016355577	0.490484185
TMEM258	367.559007	1.070614589	0.445918578	2.400919452	0.016353936	0.490484185
TMEM265	42.09107959	2.582567195	1.083844958	2.382782866	0.017182326	0.490484185
TMEM86A	11.48103245	-2.519672927	1.060751684	-2.375365474	0.017531582	0.490484185
USP18	48.69520254	-1.887041173	0.78353531	-2.408367751	0.016024031	0.490484185
XYLT1	29.03540222	3.342359751	1.383394781	2.416056354	0.015689633	0.490484185
ZBTB26	110.6568058	-1.367484028	0.568258572	-2.406446812	0.016108549	0.490484185
ZNF397	226.9209796	-1.209462851	0.503881954	-2.400290071	0.016382084	0.490484185
ZSCAN25	232.0066719	-0.865243821	0.363696785	-2.379025213	0.017358489	0.490484185
CGNL1	13.24656038	-3.338643461	1.411257971	-2.365721597	0.017994971	0.495838709
GNG3	35.00070283	9.246286953	3.910243694	2.364631894	0.018048	0.495838709
RABL3	217.1673936	1.139008559	0.481682662	2.364645128	0.018047355	0.495838709
ZNF710-AS1	7.22439223	-5.658589667	2.392537614	-2.365099563	0.018025224	0.495838709
MTHFR	96.30641889	-1.041143499	0.440772255	-2.36208946	0.018172256	0.497043376
SNORA48	24.0131792	3.155475555	1.335614375	2.362564835	0.018148967	0.497043376
BANP	267.0457756	0.771906026	0.327237139	2.358858252	0.018331256	0.498979052
LAMA2	22.6189082	-2.121590703	0.899993204	-2.357340803	0.018406346	0.498979052
MEAK7	50.42764531	-1.397523085	0.593033915	-2.356565198	0.018444829	0.498979052
PREB	590.1451233	-0.557848202	0.236559894	-2.358168976	0.018365331	0.498979052
STK10	174.1523927	-0.784394044	0.332442792	-2.35948579	0.018300282	0.498979052
ADAMTS16	7.441731251	-2.970784639	1.262292899	-2.35348281	0.018598468	0.501622267
VPS39	238.2901349	-0.722822647	0.307194685	-2.352979012	0.018623685	0.501622267
MZF1-AS1	83.3356318	1.967579898	0.836997776	2.350758813	0.018735173	0.503528148
MOSMO	110.1876293	1.716360778	0.730933325	2.34817694	0.018865557	0.505932495
PRCC	1233.122397	0.536304791	0.229101295	2.340906854	0.019236966	0.514776208
NFKB1	564.7027301	0.766236796	0.327572503	2.339136496	0.01932837	0.515621036
TPX2	2475.301497	0.508765524	0.21754379	2.33868098	0.01935195	0.515621036
SDC2	217.9034383	-0.90112388	0.385498127	-2.337557089	0.019410236	0.516061827
IMMP1L	125.0767073	1.298506864	0.55588034	2.335946733	0.019494018	0.516069685
PTPRJ	93.32787207	-1.21191681	0.518675415	-2.336561125	0.019462016	0.516069685
BCAR3-AS1	10.97585455	-4.640599448	1.989764825	-2.332235141	0.019688324	0.520099905
EIF2AK3	418.4089571	0.871981921	0.37491768	2.325795679	0.020029453	0.52057324
EIF3E	3616.549623	0.638843877	0.274151185	2.330261228	0.019792349	0.52057324
LINC01715	34.59925024	3.327212064	1.428628761	2.328954977	0.019861451	0.52057324
REEP2	37.95629489	-1.686894334	0.725183391	-2.326162395	0.020009889	0.52057324
RPL15	4942.90667	0.61235119	0.263315694	2.325540043	0.020043101	0.52057324
RPS21	2649.776181	1.071800001	0.460588753	2.327021651	0.019964113	0.52057324
SLC37A1	16.12650094	-1.992121488	0.8560771	-2.327035132	0.019963395	0.52057324
TRIM68	76.87451109	-1.386664386	0.59593791	-2.326860504	0.019972691	0.52057324
CPT1A	78.56507382	-1.403343061	0.604100571	-2.323028859	0.020177602	0.522967915
NSA2	976.6227746	0.718861029	0.309562362	2.322184858	0.020222984	0.523047596
DTL	1294.494832	1.028720429	0.443285038	2.320674829	0.0203044	0.524056993
LOC101929322	14.38786545	4.304595536	1.858043094	2.316736113	0.020518111	0.525272451
NHLRC3	46.4519081	-1.238022479	0.534755427	-2.315119056	0.020606417	0.525272451
NR4A3	31.68662233	-1.680874034	0.724920178	-2.318702232	0.020411187	0.525272451
OCSTAMP	14.29703964	-3.997070036	1.726290776	-2.315409484	0.020590533	0.525272451
RPS7	5853.565628	0.750752071	0.323989493	2.317211164	0.020492232	0.525272451
ZNF517	29.90974966	-2.227725522	0.961629448	-2.31661533	0.020524696	0.525272451
REPS1	735.6052367	0.505778094	0.218591021	2.313810014	0.020678146	0.526016291
C1QTNF12	8.762512785	-4.908492026	2.127590923	-2.307065693	0.021051158	0.526992478
CD200R1	80.71041526	3.118837861	1.35055163	2.309306651	0.020926571	0.526992478
LINC00632	63.32674331	2.966987858	1.28609085	2.306981547	0.021055849	0.526992478
PLPP7	17.58854061	3.675312398	1.589647544	2.31202974	0.020776044	0.526992478
PPP1R26-AS1	16.21996476	-2.403726033	1.041949172	-2.306951334	0.021057533	0.526992478
RPL13	10453.243	0.875539312	0.378856742	2.311003644	0.020832654	0.526992478
RPL17	190.8007158	0.869779058	0.376589216	2.30962285	0.020909043	0.526992478
SLC3A2	3233.935829	0.64992871	0.281510262	2.308721199	0.020959057	0.526992478
DNAJB11	777.9746263	0.699210848	0.304447333	2.296656182	0.021638391	0.530270625
EMC9	330.2956199	0.764661859	0.332836646	2.297408858	0.021595457	0.530270625
FAM217B	150.3562906	-0.788233551	0.343101341	-2.297378229	0.021597203	0.530270625
FAM53A	60.65635477	3.300576625	1.433571319	2.302345604	0.02131569	0.530270625
GNL2	1772.286606	0.565412174	0.246045469	2.297998723	0.021561862	0.530270625
GUSBP11	199.0678891	1.136879408	0.494126618	2.300785602	0.021403753	0.530270625
MAT2A	1113.41014	-0.796355445	0.346777592	-2.296444359	0.021650487	0.530270625
MYO3B	30.77979117	8.087239894	3.516724933	2.299650968	0.021468002	0.530270625
RPL35A	3625.923583	0.946914001	0.411599348	2.300572163	0.021415826	0.530270625
ZCCHC7	448.9992275	0.630558554	0.274600978	2.296272062	0.02166033	0.530270625
ZFP30	160.6322307	-0.800013593	0.348336731	-2.296667341	0.021637754	0.530270625
DUSP6	11.57693252	-3.231682389	1.408133626	-2.295011161	0.021732485	0.530985589
GNPDA1	282.323199	-0.661653786	0.288473324	-2.293639411	0.02181122	0.531858202
POPDC3	133.4849627	1.053941898	0.459858086	2.291885104	0.021912274	0.533270558
ADM	45.221479	-2.334108373	1.020341549	-2.287575544	0.022162251	0.538294528
ADAMTSL4	13.00741545	-3.648627175	1.618966816	-2.253676319	0.024216538	0.538421594
AGBL3	51.27041751	1.6207363	0.714106644	2.269599806	0.023231875	0.538421594
APAF1	147.6631664	-1.464155267	0.650172789	-2.251947932	0.024325563	0.538421594
CAMTA1-DT	8.497708539	-4.258162499	1.867759662	-2.27982357	0.022618155	0.538421594
CLN5	133.7386447	-0.916178181	0.403870177	-2.268496745	0.023298947	0.538421594
CTRL	27.21133079	3.240367683	1.436650267	2.255502092	0.024101831	0.538421594
CWC22	779.529115	0.646320218	0.285730337	2.261993686	0.023697793	0.538421594
DLGAP5	819.1263097	0.556342209	0.24550254	2.26613627	0.023443041	0.538421594
DOCK8-AS1	9.00520298	-4.389515064	1.928989379	-2.275551702	0.022872855	0.538421594
ENPP5	14.5198127	-2.590218474	1.145559695	-2.261094281	0.023753419	0.538421594
EPHX1	345.5732497	0.631711293	0.278838003	2.265513615	0.023481179	0.538421594
FCRLB	24.75227386	4.555642024	2.013385653	2.262677306	0.023655589	0.538421594
FPGT	83.03390275	-1.410303681	0.625255534	-2.255563692	0.024097969	0.538421594
GAS5	3659.866982	0.967474523	0.425471376	2.273888629	0.022972684	0.538421594
GNB3	18.90614333	-2.254721227	1.001353439	-2.251673724	0.024342898	0.538421594
HSPA5	4682.982273	0.681156805	0.300278542	2.268416515	0.023303832	0.538421594
IPO5	2402.495584	0.552154489	0.244307586	2.260079181	0.023816337	0.538421594
IRAK3	24.08577397	3.679180001	1.625998524	2.262720381	0.023652932	0.538421594
KATNA1	812.8957593	0.517181998	0.229623116	2.252308076	0.02430281	0.538421594
KCNG3	13.58229234	-2.125200727	0.935865443	-2.270840046	0.023156663	0.538421594
MBNL2	234.1842813	1.075354964	0.472922305	2.273851227	0.022974933	0.538421594
N4BP2L2-IT2	15.89703487	-2.992782276	1.309021755	-2.286273902	0.02223824	0.538421594
NLRX1	75.88780942	-1.510151581	0.668197178	-2.260038848	0.02381884	0.538421594
NQO1	26.77860863	-1.990099089	0.877483308	-2.267962331	0.023331503	0.538421594
ORC5	369.4127835	-0.583905124	0.256484533	-2.276570505	0.022811886	0.538421594
PER3	35.73218494	-1.452712453	0.640670641	-2.267487161	0.023360482	0.538421594
PKHD1	28.12293689	3.878797072	1.714105277	2.262869804	0.023643716	0.538421594
PLXNB1	49.94449964	-2.096647292	0.929566101	-2.255511781	0.024101224	0.538421594
PRR12	179.640452	-1.140859518	0.506662735	-2.251713889	0.024340358	0.538421594
PSMC4	1502.304291	0.723795572	0.319515689	2.265289613	0.023494913	0.538421594
RAB9A	319.4409752	0.65187492	0.288467081	2.259789635	0.02383431	0.538421594
RSRC2	2369.308842	0.749791566	0.330838326	2.26633829	0.023430679	0.538421594
SASH1	176.5636791	-1.214935683	0.539107078	-2.25360737	0.024220879	0.538421594
SEC22C	267.9595583	-0.91995592	0.408196034	-2.253711065	0.024214351	0.538421594
SEMA3C	115.1775273	-1.687055938	0.744795689	-2.265125809	0.02350496	0.538421594
SEPTIN1	23.66632734	2.988739375	1.314836541	2.27308816	0.023020868	0.538421594
SHMT2	1222.746759	0.782067676	0.345145334	2.265908294	0.023456999	0.538421594
SNORA71C	34.07742156	3.538464442	1.553849816	2.277224224	0.022772839	0.538421594
SNX5	2403.205477	0.610143042	0.267073723	2.284549137	0.022339278	0.538421594
STEAP2	41.96246098	-1.821114579	0.808228805	-2.253216623	0.024245494	0.538421594
SYF2	369.4367874	0.970586585	0.430615688	2.253950824	0.024199262	0.538421594
TAF1D	1826.846118	0.877535747	0.384751101	2.280788135	0.022560987	0.538421594
TBC1D15	923.4974389	0.727976027	0.318569298	2.285141823	0.022304513	0.538421594
TCERG1	1828.611262	0.517432839	0.227597844	2.273452291	0.022998938	0.538421594
TCF3	474.2902561	-0.626085985	0.275722963	-2.270706723	0.023164738	0.538421594
TM7SF3	207.8052814	-1.599481173	0.706611486	-2.263593508	0.023599128	0.538421594
UBAP1	734.636458	0.623812417	0.276457381	2.256450578	0.024042427	0.538421594
USP43	69.31975763	2.575653564	1.130772469	2.277782343	0.022739549	0.538421594
WARS1	1810.948758	0.468128924	0.207573155	2.255247907	0.024117772	0.538421594
YPEL5	527.96472	0.68047836	0.302214555	2.251639934	0.024345035	0.538421594
SNRPA	1589.258215	0.650152818	0.288879436	2.250602626	0.024410717	0.538910167
GPAT4	414.9649065	-0.715000475	0.318123327	-2.24755752	0.024604419	0.541253436
NR4A2	94.96372036	2.156669241	0.959336109	2.248085129	0.024570762	0.541253436
ANKRD33B	25.47169329	-1.608046959	0.716685803	-2.243726543	0.024850001	0.541861308
FRK	12.59551205	-2.558866422	1.140483659	-2.243667766	0.024853786	0.541861308
LATS1	1598.377122	1.100044888	0.490428576	2.243027715	0.024895027	0.541861308
MED8	442.4478712	0.725251439	0.323311803	2.24319506	0.024884239	0.541861308
MIR4435-2HG	78.23482794	1.065474831	0.474770413	2.244189618	0.024820204	0.541861308
SNORD70B	22.60707169	3.319489261	1.478288163	2.245495393	0.024736348	0.541861308
SNORA38B	25.18268796	8.76832953	3.911603433	2.241620266	0.024985925	0.542883991
ROBO1	512.1514685	-0.650516818	0.290421949	-2.23990239	0.02509726	0.54434637
CEP95	634.2312313	0.589895894	0.263465905	2.238983805	0.02515697	0.544646389
UQCRFS1	430.613829	0.791990537	0.35383017	2.238335235	0.025199202	0.544646389
PLEKHG1	18.46401897	-1.890583517	0.845886154	-2.235033056	0.025415179	0.547785277
ST6GALNAC1	7.486757634	4.744634695	2.123106131	2.23476096	0.025433046	0.547785277
DDIT3	134.3841308	1.212546693	0.542781025	2.233951884	0.025486239	0.547976304
ALG1L	7.452944928	-4.024755454	1.803079303	-2.232156648	0.025604612	0.548617255
CTNNBIP1	80.14938614	-1.278372685	0.572819254	-2.231720872	0.025633417	0.548617255
DDX46	1209.71092	0.841301326	0.377521816	2.228483995	0.025848257	0.548617255
PABPC1	10890.76752	0.714314963	0.320310241	2.230072199	0.02574265	0.548617255
PLAAT1	36.3878986	-2.087572018	0.936795433	-2.228418227	0.025852639	0.548617255
RCAN3	118.0199979	-1.039361676	0.465948384	-2.230636938	0.025705188	0.548617255
SNORD11	7.430828908	4.73070875	2.123163161	2.228141876	0.025871056	0.548617255
ZNF514	81.59097437	-1.789963796	0.803227424	-2.228464496	0.025849556	0.548617255
PCCA-DT	28.9642612	-2.66684701	1.198007476	-2.226068754	0.026009576	0.550610263
PTRH2	387.3679371	0.721881449	0.324515108	2.224492578	0.026115321	0.551903791
KYAT3	290.3030042	0.746571715	0.336234225	2.220391797	0.026392183	0.555854452
RPS20	3472.943819	0.870533224	0.392033932	2.220555803	0.026381062	0.555854452
DAZAP2	799.153579	0.572977997	0.258314085	2.218144616	0.026544974	0.556344935
FLACC1	18.22438932	-2.393085488	1.079024056	-2.217824037	0.026566833	0.556344935
RPL26	7968.256623	0.97458666	0.439409722	2.217945148	0.026558573	0.556344935
SDCBP2-AS1	82.67696118	1.529352518	0.68970395	2.217404318	0.026595475	0.556344935
LRRK1	8.662176297	-3.201465508	1.4446988	-2.216008975	0.026690887	0.556644355
SNORA80D	18.07362936	4.275646375	1.930088462	2.215259279	0.026742273	0.556644355
TEX14	35.66798277	2.031911843	0.917249956	2.215221521	0.026744863	0.556644355
SLC40A1	11.4597611	-2.387988376	1.080260687	-2.210566769	0.027065852	0.562378369
ABCB1	156.5105231	1.073663165	0.4859849	2.209252106	0.02715711	0.562772831
ZNF101	125.09988	1.693024044	0.766427196	2.208982214	0.027175878	0.562772831
CEBPZ	1475.10835	0.469512751	0.212613283	2.20829453	0.027223748	0.562821407
BNC2	26.53208937	-1.539289814	0.699188407	-2.201537951	0.027697963	0.571204812
RNF138P1	27.28292747	2.609779343	1.185615055	2.201202939	0.02772166	0.571204812
ANKRD34A	17.12943185	-2.460927628	1.118497175	-2.200209069	0.027792065	0.571702665
AKAP8L	766.9444476	0.755938824	0.35058933	2.156194612	0.031068472	0.57275361
ANKRD36B	26.71745068	-1.93127426	0.901272091	-2.142831537	0.032126628	0.57275361
ATP6V0E2-AS1	29.90216248	-1.379345473	0.632677535	-2.180171408	0.029244758	0.57275361
AXIN2	60.02775045	-1.53590398	0.708649506	-2.167367601	0.030206836	0.57275361
BPTF	1745.071136	0.839255831	0.387587153	2.165334492	0.030362079	0.57275361
BTBD8	34.97950307	-1.741484307	0.807503732	-2.156626946	0.031034743	0.57275361
C1orf74	36.79803724	-1.590406101	0.723437095	-2.198402753	0.027920418	0.57275361
CCNO	19.01812384	-2.279609609	1.062725188	-2.145060299	0.031948026	0.57275361
CD58	58.69096289	2.548360906	1.175685296	2.167553609	0.030192667	0.57275361
CDC5L	2069.853995	0.480871447	0.224629415	2.140732317	0.032295631	0.57275361
CHAC2	240.3271188	1.220056633	0.564326139	2.161970798	0.030620427	0.57275361
CITED2	131.6557019	-0.788212811	0.363386469	-2.169075839	0.030076927	0.57275361
CNR2	8.85678134	3.46735538	1.616374166	2.145144022	0.031941334	0.57275361
COMTD1	91.48819544	1.527167197	0.703929177	2.169489838	0.030045515	0.57275361
CPLANE2	16.79066954	-2.47436157	1.143509158	-2.163831879	0.030477255	0.57275361
CROCCP3	7.97301705	-2.831148297	1.309040282	-2.162766369	0.030559153	0.57275361
CTC-338M12.4	67.4484684	1.529196887	0.70553921	2.16741588	0.030203157	0.57275361
DOP1B	53.67486424	-1.435388961	0.66091573	-2.171818427	0.029869361	0.57275361
DRAM1	38.67576372	3.113171279	1.450765911	2.145881189	0.031882459	0.57275361
EDC3	737.0774108	0.484061067	0.220972498	2.190594171	0.028481173	0.57275361
FAM200A	267.955849	1.040661263	0.484584751	2.147532006	0.031750952	0.57275361
FAT4	41.25479167	-1.936068367	0.902791548	-2.144535327	0.031990018	0.57275361
FHIT	91.82286215	1.285124682	0.589988888	2.178218451	0.029389777	0.57275361
FLT3	37.18343897	2.931680264	1.347063838	2.176348425	0.029529217	0.57275361
FRS3	24.67590794	-1.901261688	0.869629218	-2.186290029	0.028794393	0.57275361
FUT4	48.3082142	-1.696118549	0.791841567	-2.141992313	0.032194101	0.57275361
GAS2L3	431.0488451	0.751264789	0.344720021	2.179347714	0.029305847	0.57275361
GLA	1050.227642	0.654939515	0.298717786	2.192502572	0.028343238	0.57275361
GMEB1	435.9449609	1.023576243	0.468886672	2.182992827	0.029036338	0.57275361
GNG11	14.84068528	3.283291472	1.516413444	2.165169061	0.030374741	0.57275361
H2BC5	513.6827526	1.69725812	0.77516736	2.18953765	0.028557785	0.57275361
HSPBAP1	74.82665599	1.655304196	0.773492064	2.14004031	0.032351509	0.57275361
ITGA2	32.37030349	-2.052556051	0.952561328	-2.154775751	0.031179387	0.57275361
JRKL	56.74285126	-1.552639109	0.715566346	-2.169804545	0.030021656	0.57275361
KIAA1549	288.3665008	-0.975442793	0.455338413	-2.142236994	0.032174416	0.57275361
KLHL36	130.2469456	-1.514081907	0.695503467	-2.176958102	0.029483694	0.57275361
KLK4	7.611643805	4.415207874	2.05313759	2.150468578	0.031518169	0.57275361
KPNB1	4444.739108	0.51452874	0.237466537	2.166742091	0.030254525	0.57275361
LCORL	240.7157288	1.390366687	0.642412749	2.164288753	0.030442195	0.57275361
LDLRAD1	19.19393381	8.372693309	3.913118938	2.139647029	0.032383303	0.57275361
LINC00693	33.02095958	-1.747176121	0.804885494	-2.170713888	0.029952807	0.57275361
LINC00880	11.78551749	-4.368707472	1.995976414	-2.188757062	0.028614502	0.57275361
LINC01569	14.82787846	-2.09463961	0.957704246	-2.187146626	0.028731822	0.57275361
LOC100129534	9.281623828	-2.482765826	1.156358745	-2.147055001	0.031788903	0.57275361
MAP7	380.6438207	1.031684442	0.478962928	2.153996441	0.031240451	0.57275361
MCF2	12.08013062	4.921473737	2.298485857	2.141180779	0.032259462	0.57275361
MDM2	1098.962549	-0.637594844	0.294075963	-2.168129753	0.030148816	0.57275361
MIR320B2	20.32298874	8.45599718	3.91276497	2.161130874	0.030685231	0.57275361
MPND	33.96863642	-1.699729833	0.785910313	-2.162752933	0.030560187	0.57275361
MYL12B	899.0564822	0.832213181	0.384212451	2.166023458	0.030309394	0.57275361
NAGA	144.3643504	-0.698074486	0.322336475	-2.165670161	0.030336401	0.57275361
NOTCH2NLB	7.80968976	-3.366026648	1.53194344	-2.197226451	0.028004277	0.57275361
PCDH18	59.62477386	3.020484796	1.407602479	2.145836513	0.031886024	0.57275361
PNMA8A	207.7492913	-1.20876577	0.561446938	-2.15294748	0.031322806	0.57275361
POLH	151.6708817	-1.000953108	0.466609764	-2.145161086	0.03193997	0.57275361
PPFIA1	673.9079803	-0.602621731	0.275773132	-2.185208282	0.028873579	0.57275361
PRRX1	56.3597568	2.838447491	1.31891928	2.152100991	0.031389401	0.57275361
PRXL2A	126.8334729	-1.487577392	0.678388687	-2.192809846	0.028321082	0.57275361
PURA	453.6960755	-1.00624531	0.467026561	-2.154578334	0.031194846	0.57275361
RAG1	10.64237794	-3.384819893	1.568694683	-2.157730201	0.030948814	0.57275361
RASSF1	416.8474464	0.809965045	0.368898728	2.195629811	0.028118451	0.57275361
RIN2	11.72437555	-2.479423633	1.146659955	-2.162300708	0.030595005	0.57275361
RNF111	460.1209075	0.68858912	0.313538323	2.196188056	0.028078486	0.57275361
RPL18	6866.887085	0.787900386	0.363028078	2.170356603	0.029979842	0.57275361
RPL41	585.3185119	0.887023959	0.410497671	2.160850161	0.030706916	0.57275361
RPL7	3852.21575	0.780706443	0.356142465	2.192118378	0.02837096	0.57275361
RPLP1	13951.30207	0.968889045	0.446722341	2.168884242	0.030091473	0.57275361
RPS16P5	12.55180916	6.062440936	2.758234305	2.197942693	0.02795319	0.57275361
RPUSD4	316.0901569	0.983388521	0.451268639	2.17916433	0.029319463	0.57275361
SDCBP	797.2723878	0.53331958	0.244669216	2.179757583	0.029275436	0.57275361
SELENON	514.3999762	-1.244030491	0.580617017	-2.14260081	0.032145166	0.57275361
SH2D4A	32.38521213	-1.914716044	0.886699253	-2.159374824	0.030821099	0.57275361
SLC1A3	351.4544821	0.915002702	0.426860703	2.143562748	0.032067938	0.57275361
SLC39A4	198.8287381	1.243875077	0.579463374	2.146598271	0.031825278	0.57275361
SNORA10	95.04505995	1.971911042	0.907717172	2.172384861	0.029826646	0.57275361
SNORA67	104.3214808	2.247546972	1.039148047	2.162874653	0.030550822	0.57275361
SNORA9	71.22286904	2.823952388	1.287699895	2.193020593	0.028305895	0.57275361
SNORC	14.43667041	3.421491376	1.565937878	2.184947069	0.028892728	0.57275361
SNORD58C	11.42470334	3.749977774	1.729561282	2.168167045	0.030145979	0.57275361
SPICE1	185.3980146	1.36490829	0.635407631	2.148082936	0.031707168	0.57275361
SYNJ2BP	183.5464758	-0.712554913	0.326835338	-2.180164845	0.029245245	0.57275361
TCAM1P	8.447649927	-3.46151219	1.578832737	-2.192450225	0.028347013	0.57275361
TCEA3	14.02423592	3.708294292	1.7043406	2.175794142	0.029570657	0.57275361
TIGD6	82.68993824	-1.783106991	0.823988321	-2.163995465	0.030464697	0.57275361
TSLP	25.27767253	2.578875853	1.184226737	2.177687576	0.029429304	0.57275361
USP51	14.44548433	-1.999480398	0.92630592	-2.158552974	0.030884864	0.57275361
WDR19	174.4077364	-1.337270868	0.623314209	-2.145420158	0.031919269	0.57275361
WDR20	229.2098915	0.583257556	0.265821756	2.194167871	0.028223343	0.57275361
WHAMMP1	13.68676205	3.794803486	1.764042715	2.15119705	0.03146065	0.57275361
XYLT2	52.27337607	-1.540082254	0.708163962	-2.174753782	0.029648572	0.57275361
YY1AP1	885.2436491	0.62389006	0.288564361	2.162048209	0.03061446	0.57275361
ZBTB17	183.3076172	0.962217849	0.447172088	2.151784233	0.031414352	0.57275361
ZBTB38	96.78309355	-1.596856572	0.743809137	-2.146863344	0.031804163	0.57275361
ZBTB4	84.19412271	-1.089928632	0.50915618	-2.140656785	0.032301726	0.57275361
ZCCHC24	50.16479914	-1.278155317	0.593801065	-2.152497513	0.031358191	0.57275361
ZFP41	137.8037802	-0.852173781	0.395747694	-2.153325953	0.03129307	0.57275361
ZNF254	201.3580972	1.193420523	0.550345469	2.168493411	0.030121165	0.57275361
ZNF423	40.30199552	-1.585568434	0.732949831	-2.163270071	0.030520414	0.57275361
ALLC	45.65464065	2.403670298	1.125750532	2.135171363	0.032747015	0.572824145
ANGPTL4	7.371713796	3.457368827	1.617216953	2.137850967	0.032528841	0.572824145
ASTN2	23.22614515	-2.557290782	1.203467303	-2.124935822	0.033591968	0.572824145
CCDC162P	21.96687742	-2.403574415	1.124238681	-2.137957406	0.0325202	0.572824145
DLL4	11.12574139	-3.36069798	1.57572827	-2.132790306	0.032941932	0.572824145
EEF1AKMT2	107.8669939	-0.950924896	0.445825028	-2.132955388	0.032928386	0.572824145
EIF4EBP1	689.3771657	0.721595527	0.338635764	2.130889891	0.033098214	0.572824145
EIF4G3	1972.161041	0.693256459	0.325247071	2.131476413	0.033049914	0.572824145
FGD3	16.64776342	-2.073310012	0.972153329	-2.132698568	0.032949461	0.572824145
GPX3	88.79774112	-1.094584741	0.513260148	-2.132611982	0.03295657	0.572824145
GTF2A1	389.7342303	-0.883004671	0.415022379	-2.127607366	0.033369651	0.572824145
HCN2	83.12777635	2.019681046	0.950071071	2.125821012	0.033518166	0.572824145
HPF1	64.13257506	-1.692136406	0.795246054	-2.127814905	0.033352433	0.572824145
LINC01909	10.3602403	5.301520546	2.492291598	2.127167042	0.033406207	0.572824145
LYPD1	25.87482226	-1.714848291	0.80662905	-2.125944125	0.033507912	0.572824145
NPNT	23.22983023	-2.710562857	1.268490749	-2.136840855	0.032610938	0.572824145
NUDT5	602.9208622	0.639475861	0.300049383	2.131235378	0.033069756	0.572824145
NUDT8	12.24943645	-2.5165353	1.180332443	-2.132056367	0.033002213	0.572824145
PAXBP1-AS1	13.63551678	-3.04506915	1.429334517	-2.130410421	0.033137744	0.572824145
PPP2CA	1707.173878	0.593235884	0.278703689	2.128554113	0.033291168	0.572824145
SDC1	52.90770977	-1.140583704	0.536125229	-2.127457622	0.033382079	0.572824145
STN1	73.62373021	-1.172461404	0.549270377	-2.134579713	0.032795356	0.572824145
TSSC2	116.4580197	0.933015356	0.437332781	2.133421954	0.032890128	0.572824145
TYW1B	80.92957275	1.265291496	0.595363879	2.125240614	0.033566541	0.572824145
VPS13C	166.3319131	-1.314758839	0.618217079	-2.126694463	0.033445478	0.572824145
ZSCAN16	90.63792825	0.92418388	0.433831241	2.130284298	0.033148149	0.572824145
AARS2	255.9341006	-0.911400223	0.432790142	-2.105871034	0.035215556	0.574572993
AHNAK	314.3646094	-0.977078715	0.465191335	-2.100380296	0.035695401	0.574572993
ATG16L2	12.88783515	-2.602442816	1.246805095	-2.087289205	0.036862	0.574572993
BPHL	111.1392	-1.183328689	0.566395415	-2.089227167	0.036687279	0.574572993
BUD13	309.3209879	0.813943757	0.388306097	2.09613952	0.036069816	0.574572993
C17orf67	84.69911514	2.443815025	1.164054256	2.099399587	0.035781691	0.574572993
CACNA1I	10.28463363	-5.133574296	2.43455804	-2.108626786	0.034976809	0.574572993
CCDC84	71.30835526	0.919484516	0.435497786	2.111341424	0.034742976	0.574572993
CDK1	626.1059051	0.660184123	0.315301616	2.093817759	0.036276218	0.574572993
CDK2AP2	264.2197642	0.767854999	0.361815034	2.122230772	0.033818364	0.574572993
COL26A1	14.84828035	2.965080836	1.405112835	2.110208349	0.034840414	0.574572993
COQ10A	52.08139788	0.939500052	0.446078945	2.106129561	0.0351931	0.574572993
CRBN	278.6248293	1.15635308	0.549385882	2.104810331	0.035307822	0.574572993
CRISPLD1	51.70579788	-1.605509637	0.768814562	-2.088292438	0.036771463	0.574572993
CSE1L	3123.273913	0.495062825	0.235586321	2.101407341	0.035605224	0.574572993
CUL9	48.73662946	-1.031496943	0.492062039	-2.096274171	0.036057877	0.574572993
CYP51A1	495.0841459	-0.827870266	0.390629382	-2.11932411	0.034063085	0.574572993
DCAF17	354.4817707	-0.847900849	0.400308569	-2.118118157	0.034165062	0.574572993
DNM1	97.64295733	-1.403934644	0.670976292	-2.092375931	0.0364049	0.574572993
DUSP7	221.1265327	-1.032776648	0.489718829	-2.108917581	0.034951696	0.574572993
ELF2	412.2554606	1.112777568	0.531574308	2.093362211	0.036316833	0.574572993
FAM102B	150.1400468	-0.913742144	0.437329158	-2.089369361	0.036674487	0.574572993
FBF1	87.04714062	-1.234444615	0.588010772	-2.099357145	0.035785429	0.574572993
FKSG29	18.06487888	8.284274385	3.913517284	2.116836028	0.034273766	0.574572993
HDLBP	3468.521312	0.528472502	0.250982281	2.10561678	0.035237654	0.574572993
IFNGR2	35.18176702	2.102763772	1.001132357	2.100385386	0.035694954	0.574572993
LAMTOR5-AS1	15.2682289	-2.675781743	1.262295611	-2.119774259	0.034025087	0.574572993
LDHAL6B	13.26594514	-3.118980443	1.486321823	-2.098455661	0.035864913	0.574572993
LINC01605	40.52988625	-1.493311567	0.712344698	-2.096332816	0.036052678	0.574572993
LOC103344931	23.73045846	-1.964608321	0.935256645	-2.100608781	0.035675323	0.574572993
LOC257396	17.7614863	-1.84813707	0.877271734	-2.106687128	0.035144709	0.574572993
LOC389831	34.46126655	2.087519497	0.998852228	2.089918246	0.036625144	0.574572993
LURAP1	19.88816299	3.654671551	1.73092471	2.111398335	0.034738088	0.574572993
MAP4K2	27.79494034	-1.856614449	0.881065968	-2.107236595	0.035097076	0.574572993
MAPKAPK5-AS1	197.4148684	0.670753015	0.321707084	2.084980559	0.037071065	0.574572993
MORN2	136.1320424	0.809290524	0.388245573	2.08448101	0.037116436	0.574572993
MRPS5	531.20063	0.65141775	0.30805416	2.114620855	0.034462275	0.574572993
NOD1	32.67087825	-1.235129452	0.591870661	-2.086823244	0.036904115	0.574572993
NWD1	8.225566081	-3.723718016	1.77911401	-2.093018207	0.036347529	0.574572993
PELI1	240.7792629	0.698590451	0.33075912	2.112082202	0.034679399	0.574572993
PEX26	321.4569567	-0.588430355	0.277885337	-2.117529344	0.034214948	0.574572993
PHF6	976.7201614	-0.666801646	0.316651088	-2.105793001	0.035222337	0.574572993
PILRB	11.55539769	5.132168121	2.430614176	2.111469674	0.034731962	0.574572993
PLXNA3	165.4219987	-0.738809067	0.351184857	-2.103761174	0.035399285	0.574572993
PRDM5	36.79517713	-1.421427924	0.675972708	-2.102788924	0.035484225	0.574572993
PSMD1	1509.785815	0.836494619	0.40050913	2.088578155	0.036745713	0.574572993
PUM1	2743.535839	0.570026415	0.273486942	2.08429116	0.037133691	0.574572993
RCHY1	676.5191546	0.492199997	0.23564675	2.08871965	0.036732967	0.574572993
RELB	73.8211512	1.198555973	0.566000941	2.117586539	0.034210099	0.574572993
RPL13A	7591.80004	0.805423844	0.381784154	2.109631408	0.034890117	0.574572993
RPL27A	4769.613139	0.820447336	0.392320222	2.091269557	0.036503907	0.574572993
SLC16A2	57.63371352	-1.33807272	0.634476082	-2.108941154	0.034949661	0.574572993
SLC2A6	22.58885683	-2.105068361	0.999421607	-2.106286623	0.035179463	0.574572993
SLC9A3	18.35598673	-1.975641604	0.942107165	-2.097045514	0.035989546	0.574572993
SMAD4	725.8816062	0.646224631	0.308799236	2.09270152	0.036375807	0.574572993
SNHG30	42.26870343	2.474347615	1.165838386	2.122376176	0.033806161	0.574572993
SNORD58A	14.38915677	3.332243712	1.597524075	2.085880121	0.036989483	0.574572993
SORCS1	40.21769993	1.99716981	0.957193964	2.086483915	0.036934811	0.574572993
SPAG9	1635.650335	0.640684095	0.304188081	2.106210383	0.035186082	0.574572993
TAL2	16.85804563	4.171420114	1.97313648	2.114106225	0.034506196	0.574572993
TEDC1	47.29335141	-1.534856563	0.73426028	-2.090343991	0.03658691	0.574572993
TMEM53	15.34901975	-1.981039627	0.934916654	-2.118947842	0.034094875	0.574572993
TPT1	13775.0122	0.89345522	0.424192106	2.106251404	0.03518252	0.574572993
TRAPPC3	308.8099791	0.984423846	0.464163601	2.120855327	0.033933979	0.574572993
TRIR	531.6538274	0.630383462	0.302430436	2.084391602	0.037124561	0.574572993
TTC14	247.7352308	1.352627754	0.646872376	2.091027232	0.036525623	0.574572993
USP15	1164.045613	0.70813874	0.338290918	2.093283332	0.03632387	0.574572993
ZBTB14	50.85240238	-1.581241179	0.752775625	-2.100547795	0.035680681	0.574572993
ZC3H15	2019.732519	0.55017798	0.260005283	2.11602616	0.034342583	0.574572993
ZCWPW2	38.95404605	2.861031311	1.353966577	2.113073809	0.034594451	0.574572993
ZNF317	953.8677487	0.613438034	0.294168022	2.085332153	0.037039161	0.574572993
ZNF449	123.7486189	-1.678475465	0.797940669	-2.103509107	0.03542129	0.574572993
ZNF714	303.9171945	-0.981874259	0.470287224	-2.087818272	0.036814231	0.574572993
ZNF765	197.4817969	1.59429258	0.755670527	2.109772082	0.034877992	0.574572993
AK4	201.5693038	-0.856001931	0.411106796	-2.082188713	0.037325236	0.574573898
CA12	36.13361477	-2.070812473	0.9940041	-2.083303753	0.037223545	0.574573898
EPHB2	114.9745187	-1.620112804	0.778177263	-2.081932847	0.037348604	0.574573898
FBLIM1	37.90203691	-1.307339642	0.628002998	-2.081741083	0.037366126	0.574573898
SUCLG1	776.7454233	0.60147009	0.288715643	2.083261177	0.037227423	0.574573898
TEP1	104.1556995	-1.410613651	0.677886168	-2.080900479	0.037443016	0.574706798
ZBED3	236.8951527	0.653691264	0.314179412	2.080630491	0.037467741	0.574706798
ARF4	1594.091025	0.494901559	0.238453561	2.075463064	0.037943639	0.574874026
CUBN	22.94251609	-2.779514192	1.338457381	-2.076654984	0.037833414	0.574874026
LOC100996419	11.44528156	-2.601266094	1.253002278	-2.076026627	0.037891488	0.574874026
RPL29P2	30.55425986	2.393461965	1.153169895	2.075550165	0.037935575	0.574874026
RPS27A	3920.647233	0.930736334	0.448304263	2.076126442	0.037882258	0.574874026
SLC29A2	131.1762631	-1.086156158	0.522283261	-2.079630422	0.037559444	0.574874026
VCAN	280.6784931	-0.761258235	0.366647451	-2.076267631	0.037869205	0.574874026
WDR72	28.0631364	-1.82994331	0.88166378	-2.075556863	0.037934955	0.574874026
ZNF213-AS1	20.63269999	-2.051771708	0.987610767	-2.077510468	0.03775447	0.574874026
ZNF66	13.96468856	-2.396371141	1.153763729	-2.077003359	0.037801249	0.574874026
CPNE1	652.0214365	0.500173954	0.241067083	2.074833059	0.03800201	0.575053664
SCUBE2	14.77052298	-1.939001527	0.934788881	-2.074266786	0.038054541	0.575144605
ATF2	739.3131422	0.597732522	0.288569245	2.071365994	0.038324606	0.575682547
ERGIC2	442.4374117	0.85269194	0.412072476	2.069276617	0.038520137	0.575682547
FAM155B	63.57810692	-1.236107481	0.597471828	-2.068896679	0.038555783	0.575682547
GATA6	132.2564309	-0.88046257	0.424660272	-2.073333974	0.038141209	0.575682547
GSPT1	2374.454111	0.458884695	0.221787456	2.069029071	0.038543359	0.575682547
LRRC8B	187.6776395	-1.505373441	0.727616795	-2.068909694	0.038554562	0.575682547
NIP7	523.8098956	0.56534072	0.273120468	2.069931722	0.038458739	0.575682547
PSME4	1197.346665	0.658139133	0.317654909	2.07186829	0.038277726	0.575682547
PURB	389.3470465	-0.746200727	0.360477499	-2.070034132	0.038449148	0.575682547
RNU5A-1	61.85349626	2.838235347	1.36968006	2.072188557	0.03824786	0.575682547
ZNF436	133.8861178	-1.011109244	0.489074973	-2.067391095	0.038697317	0.577098825
HMGN5	102.2378657	-1.45429914	0.703742464	-2.066521796	0.038779237	0.577623736
ATG13	756.075266	0.751782716	0.363883497	2.065998382	0.038828632	0.577663517
GUSBP4	11.8524356	3.415286285	1.653701826	2.065237053	0.038900576	0.57803825
COX17	196.5067075	1.136292412	0.550339286	2.064712514	0.03895021	0.578080965
FRMD6	81.43076392	-1.134780939	0.550238856	-2.062342429	0.039175146	0.57864078
NAIP	71.12100041	-1.904247281	0.923284774	-2.062470144	0.039162997	0.57864078
RPL34	3329.142893	0.889778447	0.431172175	2.06362678	0.039053116	0.57864078
SLC35F6	219.0481897	-1.113931205	0.540037291	-2.062693119	0.039141794	0.57864078
ADAM19	29.0973286	-1.57448841	0.767274109	-2.052054659	0.040164351	0.579364782
ADCY7	18.46142496	-1.788582942	0.873793059	-2.046918231	0.040666114	0.579364782
ANKRD19P	79.03155644	1.718573275	0.838269793	2.050143389	0.04035044	0.579364782
ATL2	660.8859657	0.497395481	0.243271648	2.044609325	0.040893389	0.579364782
ATXN2L	1757.641961	0.543509858	0.265519894	2.046964726	0.040661548	0.579364782
BUB3	1250.248099	0.466891194	0.228517423	2.043131713	0.041039401	0.579364782
CASC15	17.2674326	5.506798221	2.681190433	2.053863148	0.039988939	0.579364782
CKS2	1199.531047	0.828398474	0.402563281	2.057809325	0.039608441	0.579364782
COQ6	156.3777289	0.891900343	0.436938657	2.04124842	0.041226141	0.579364782
EVPL	13.69781605	-3.115132635	1.5216785	-2.047168725	0.040641521	0.579364782
GPAM	294.9029522	-1.111887799	0.544650708	-2.041469484	0.041204184	0.579364782
GTPBP2	143.0570996	0.758182251	0.371008171	2.04357292	0.040995757	0.579364782
HS3ST3B1	105.9806788	1.419168751	0.69529047	2.041116356	0.041239263	0.579364782
KLF10	231.5820993	-0.752629992	0.368484736	-2.042499779	0.041101981	0.579364782
MED7	73.5524131	-1.784928825	0.873917587	-2.04244525	0.041107385	0.579364782
MEX3D	71.68636473	-1.03325441	0.505978205	-2.042092722	0.041142335	0.579364782
MIDEAS	279.1040082	-0.813726863	0.398554644	-2.041694599	0.041181835	0.579364782
MYLK	15.43910302	-1.952219002	0.952249226	-2.050113509	0.040353355	0.579364782
NCAPH	875.6734482	0.524079561	0.255963928	2.047474283	0.040611539	0.579364782
NEXN	52.48645816	-1.533585443	0.749185347	-2.047004053	0.040657687	0.579364782
NKIRAS2	391.4187814	-0.626138945	0.303926213	-2.060167629	0.039382518	0.579364782
PBX1	264.9322102	-0.581727033	0.283052693	-2.055189888	0.039860667	0.579364782
PICALM	879.5738689	0.521645414	0.254033802	2.053448833	0.040029067	0.579364782
PIK3IP1	9.664690078	-2.609092608	1.273031988	-2.049510642	0.040412208	0.579364782
PKDCC	76.25641449	1.596907252	0.777240477	2.054585805	0.039919028	0.579364782
RPL12	7253.790552	1.032867439	0.505924923	2.041542908	0.041196893	0.579364782
RPL3	11983.16273	0.823366459	0.403320517	2.041469313	0.041204201	0.579364782
RPS3	11309.31635	0.783192584	0.383542563	2.041996534	0.041151875	0.579364782
SARNP	576.501022	0.884311941	0.431594054	2.048943753	0.040467615	0.579364782
SCML4	9.013218787	-4.29989488	2.097604777	-2.049907078	0.040373499	0.579364782
SDK1	122.7673468	1.412098066	0.689590859	2.047733156	0.040586153	0.579364782
SLC44A5	78.23501501	-1.239893996	0.605076083	-2.049153867	0.040447071	0.579364782
SMNDC1	670.9244554	0.567119466	0.276206628	2.05324351	0.040048967	0.579364782
SVIL	90.9871712	-1.109143214	0.540458633	-2.052225915	0.040147712	0.579364782
TASP1	114.5077097	0.77949798	0.378427914	2.059832141	0.039414591	0.579364782
TMEM154	7.479266345	-5.716369481	2.787891073	-2.050427844	0.040322698	0.579364782
TMPPE	14.68891326	-1.928507076	0.937970941	-2.056041388	0.039778527	0.579364782
TRIM44	425.2895333	-0.598686458	0.291528133	-2.053614699	0.040012998	0.579364782
UAP1	542.6658236	0.594166936	0.290882729	2.042633941	0.041088689	0.579364782
WBP4	202.4637713	0.767311519	0.375852796	2.04152138	0.041199031	0.579364782
YWHAE	81.08711451	2.071191743	1.005071054	2.060741612	0.039327697	0.579364782
ZKSCAN8	798.9906298	-0.707360341	0.343921081	-2.056751909	0.039710096	0.579364782
ZNRD2-AS1	10.36837813	-2.49807363	1.221967767	-2.04430403	0.040923521	0.579364782
VSIG10	24.82629236	-1.67544646	0.821181844	-2.040286779	0.041321771	0.579864986
ACTR6	356.8389689	1.129421555	0.55369618	2.039785708	0.041371674	0.579907035
LACC1	67.83598813	2.650908753	1.299934285	2.039263665	0.04142372	0.579978991
PPP1R26	107.2142557	-1.41048899	0.691868028	-2.038667683	0.041483205	0.580154826
WDR74	839.7449307	1.446811511	0.710038027	2.037653558	0.041584592	0.580915602
ADD2	163.5716477	-0.798213771	0.394141122	-2.025197898	0.042847047	0.582011067
ALDH1L2	347.2825513	0.688641468	0.33829382	2.035631241	0.041787398	0.582011067
AMOTL2	316.7412107	1.178794767	0.582139643	2.024934707	0.042874069	0.582011067
CCDC85C	298.4177675	-0.661925397	0.326574781	-2.026872358	0.042675468	0.582011067
CREBRF	511.5440001	1.004954649	0.495925062	2.026424405	0.042721312	0.582011067
DHX15	2432.522716	0.464115106	0.228407006	2.031965283	0.042157171	0.582011067
FAM156B	12.11419441	4.058263053	1.998241765	2.030916941	0.042263421	0.582011067
HPS6	69.1406551	-0.859350787	0.423852628	-2.027475426	0.042613815	0.582011067
IDS	305.1917273	-1.375649691	0.67699117	-2.032005366	0.042153113	0.582011067
MAGEB6	10.27373753	-3.281916692	1.620557223	-2.025177911	0.042849099	0.582011067
NPIPB11	18.57370695	-2.027117641	1.001265175	-2.024556223	0.042912953	0.582011067
NRXN3	22.80521765	-1.613837479	0.796078627	-2.027233773	0.042638511	0.582011067
PHC3	464.8597096	0.985781539	0.485591413	2.03006378	0.042350057	0.582011067
PIGQ	93.56918808	-0.872547987	0.429649496	-2.030836753	0.042271557	0.582011067
PPP1R3E	46.03875802	1.923597157	0.947821379	2.029493319	0.042408069	0.582011067
PRDM2	488.4365242	-0.799150953	0.392893518	-2.034014093	0.041950175	0.582011067
RPL39	7920.615072	1.041462908	0.511661061	2.035454695	0.041805143	0.582011067
RPS5	7185.189044	1.009224201	0.497803511	2.027354525	0.042626169	0.582011067
RSPH4A	19.80775687	-2.106659979	1.040659617	-2.024350656	0.042934085	0.582011067
SELENOS	626.1020049	0.702810091	0.346989385	2.025451273	0.042821047	0.582011067
SNORD79	71.18769906	2.765148072	1.358515195	2.035419319	0.041808699	0.582011067
TERF2IP	738.0813008	0.508836277	0.251165652	2.02589913	0.042775122	0.582011067
TEX2	267.2556681	-0.796207109	0.392136735	-2.030432342	0.042312612	0.582011067
TFEB	54.3296934	1.349312326	0.665614427	2.027168088	0.042645226	0.582011067
TRIM56	10.18997514	-2.627367784	1.292639691	-2.032560042	0.042096992	0.582011067
UQCRC2	1231.156422	0.469547891	0.231032448	2.032389363	0.042114254	0.582011067
ZNF552	34.15163137	-1.751561661	0.86443242	-2.026256328	0.042738524	0.582011067
HINT1	1878.318825	0.674404377	0.334090007	2.018630799	0.043525607	0.583630243
LOC101930085	51.00161291	-1.520003418	0.752878066	-2.018923763	0.043495144	0.583630243
PAPOLA	2775.648684	0.755293395	0.374154735	2.018665875	0.043521959	0.583630243
RPS14	5587.232088	0.775991364	0.384182482	2.019850983	0.043398847	0.583630243
RPS4X	23127.50007	0.726169921	0.359667639	2.019002665	0.043486943	0.583630243
SAP130	895.9427984	0.725785868	0.359029176	2.021523365	0.043225616	0.583630243
SNHG5	1257.987912	0.958504196	0.474708384	2.01914318	0.04347234	0.583630243
SPEG	26.96409415	-1.702873449	0.843016035	-2.01997753	0.043385718	0.583630243
UTP3	744.4453663	0.573262039	0.283694901	2.020699128	0.04331092	0.583630243
ZFAND1	502.0624571	0.801927077	0.397029706	2.019816311	0.043402445	0.583630243
GRB14	48.58928378	1.984280881	0.983443626	2.017686452	0.043623927	0.584314849
TBRG4	636.6896824	0.491364675	0.24371543	2.016141019	0.043785232	0.585840715
SLC35G2	202.3469785	1.173368879	0.582157252	2.015553143	0.043846724	0.586029238
CHD3	360.667082	-0.734719831	0.36487637	-2.013613082	0.044050172	0.587688814
LATS2	174.4568064	-0.693271931	0.344318223	-2.013462793	0.044065965	0.587688814
CMTM4	293.4534229	-0.962828108	0.478625397	-2.011652777	0.044256552	0.589146983
SOX6	36.3574843	-1.29225634	0.642427936	-2.011519529	0.04427061	0.589146983
FBXW2	423.721903	-0.654699205	0.325815997	-2.009413935	0.044493254	0.589568303
LIN37	132.2639658	1.151452751	0.57311766	2.009103594	0.044526149	0.589568303
PDXDC1	64.54413781	1.252877893	0.623261149	2.010197323	0.044410309	0.589568303
SLC25A24	216.4533657	-0.957455626	0.476591188	-2.008966281	0.04454071	0.589568303
SNORD102	11.91636268	-4.803891453	2.389449416	-2.010459573	0.044382571	0.589568303
BCO2	10.80599357	-2.774627702	1.385410426	-2.002747815	0.045204364	0.589740238
CPLANE1	235.8776228	-1.412977701	0.706084595	-2.001145061	0.04537676	0.589740238
DENND4B	328.1132623	-0.664481612	0.331390791	-2.005129983	0.044949153	0.589740238
DNAJC4	98.32205881	1.220825922	0.610538914	1.999587404	0.045544835	0.589740238
EMP3	163.2941909	1.056155926	0.52632504	2.00666099	0.044785772	0.589740238
GABBR2	60.46255399	2.274704422	1.132912326	2.007838004	0.044660509	0.589740238
GMPR2	321.8301183	0.576463957	0.287974552	2.001787842	0.045307554	0.589740238
LMBRD2	117.7131955	-0.789893637	0.395125137	-1.999097407	0.045597816	0.589740238
LZTR1	303.2296401	-0.634946697	0.316737189	-2.004648393	0.045000649	0.589740238
MRPS30	614.6896576	0.739420009	0.370033025	1.998254097	0.045689119	0.589740238
NIPAL1	71.81600837	1.514921814	0.75842454	1.997458857	0.04577536	0.589740238
PDE4A	54.93562297	2.284370469	1.142523992	1.999407002	0.045564335	0.589740238
PHB2	1806.423007	0.644382275	0.32115263	2.006467372	0.044806406	0.589740238
PLAC8L1	27.45328211	-2.593626184	1.298799597	-1.996941014	0.045831591	0.589740238
PYGM	39.64481858	-1.300897094	0.650269122	-2.000551848	0.045440707	0.589740238
RPL27	5880.765758	0.895904696	0.448643419	1.996919287	0.045833952	0.589740238
RPL32	12310.16774	0.90961992	0.455356587	1.997599128	0.045760138	0.589740238
RPLP2	6384.410678	0.853038574	0.426287266	2.001088566	0.045382846	0.589740238
RSKR	20.49886662	-1.963875732	0.983487646	-1.9968484	0.045841654	0.589740238
SNHG16	1504.804306	0.647998675	0.323771753	2.001405837	0.045348672	0.589740238
STPG4	16.46406409	4.765364438	2.375394054	2.006136384	0.044841699	0.589740238
TCTN3	277.1265229	-0.598951091	0.299387253	-2.000589824	0.045436611	0.589740238
TMEM35B	33.81812063	-1.642354278	0.821594914	-1.998983014	0.045610192	0.589740238
YIPF3	543.6650325	0.499225143	0.249476029	2.001094632	0.045382193	0.589740238
ZBTB39	288.8428254	-0.956896186	0.478427265	-2.000087066	0.045490863	0.589740238
ZNF235	23.92080421	-1.955309044	0.978139091	-1.999009202	0.045607358	0.589740238
ZSCAN23	27.35875606	-1.998367609	0.996846112	-2.004690178	0.044996179	0.589740238
JUN	3993.374681	0.576778779	0.289110065	1.995014525	0.046041296	0.591078441
TOPORS	510.403253	0.581972745	0.291676465	1.9952681	0.046013647	0.591078441
CD109	47.86757787	-1.094700434	0.549536002	-1.992044977	0.046366123	0.594014903
TMEM87A	424.4666293	0.78645553	0.394736105	1.99235773	0.046331822	0.594014903
ABCG1	23.54555591	-1.528482485	0.768398783	-1.989178691	0.046681483	0.594600388
CDCA2	501.2997102	1.232809546	0.62036843	1.987221604	0.046897845	0.594600388
CFLAR	122.1162143	-0.758827779	0.381363804	-1.989773993	0.046615838	0.594600388
CHCHD3	706.8815152	0.786062321	0.395969679	1.985157859	0.047126911	0.594600388
CHORDC1	879.5589576	0.425439408	0.214362938	1.984668677	0.047181346	0.594600388
CMTR2	90.56909474	-1.282948259	0.64622729	-1.985289508	0.047112271	0.594600388
CWC27	498.2496762	0.693201246	0.34867727	1.988088427	0.046801911	0.594600388
DBNL	222.1730891	-0.672397718	0.33826864	-1.987762501	0.046837963	0.594600388
ENC1	36.52268689	-1.302442674	0.656191786	-1.984850622	0.047161093	0.594600388
FAM13B	761.2823205	1.080075298	0.544020001	1.985359539	0.047104484	0.594600388
IL15RA	14.85048582	-2.863230852	1.44093225	-1.987068338	0.046914824	0.594600388
MTRF1L	235.8958477	0.576954697	0.290644407	1.985087907	0.047134692	0.594600388
RSPO2	8.419243975	2.988444547	1.504206489	1.98672494	0.046952886	0.594600388
SAMD15	15.08102107	-2.018210013	1.016130063	-1.986172918	0.047014127	0.594600388
SLC9A6	225.9557831	-0.761948943	0.383197753	-1.988396168	0.046767892	0.594600388
SPATA13	113.5970819	1.823093224	0.915981521	1.990316598	0.046556071	0.594600388
HCCS	474.2136168	0.800088628	0.403725847	1.981762211	0.047505861	0.595050614
HOXA13	36.38890296	-1.319508201	0.665359703	-1.98315016	0.047350659	0.595050614
NT5M	29.96220119	-1.695807762	0.854856464	-1.983733918	0.04728551	0.595050614
PIK3C2B	39.64418828	-1.429480079	0.721108972	-1.982335728	0.047441678	0.595050614
TRPM6	11.57000018	-2.582781417	1.302576839	-1.982824613	0.047387024	0.595050614
UBE3D	131.2746272	0.621864422	0.313733924	1.982139561	0.047463623	0.595050614
PDZD4	26.673735	-1.704946209	0.861056109	-1.980064006	0.047696337	0.596268977
USH1C	8.888251048	-2.834165606	1.431371423	-1.980035062	0.047699589	0.596268977
NEK11	45.13256817	1.884476257	0.952043614	1.979401184	0.047770855	0.59655665
GPRIN3	26.1199624	-1.295418867	0.655193715	-1.977153987	0.048024227	0.598258777
HUNK	64.77961545	-1.104217235	0.558558476	-1.976905343	0.048052331	0.598258777
PHC1	83.20691636	-0.911559542	0.461006729	-1.977323725	0.04800505	0.598258777
AKAP10	463.4249915	0.61239883	0.310103495	1.974820793	0.048288489	0.600594149
RP9P	51.71563067	-1.442411234	0.730976425	-1.973266419	0.048465217	0.602186406
DCP1A	1133.356467	0.614262166	0.311366806	1.972792715	0.048519184	0.602251673
EYA1	106.720412	-1.323818036	0.671383192	-1.971777148	0.048635052	0.60248011
ZC3H7A	1035.338312	0.610852651	0.309743191	1.972126167	0.048595206	0.60248011
CCNB3	11.75483277	-2.420232626	1.227703218	-1.971349907	0.048683867	0.602481123
KIF24	265.0974972	0.825116505	0.418827048	1.970064991	0.048830923	0.603655625
RAD51D	39.71617482	-1.424975747	0.723459851	-1.96966804	0.048876428	0.603655625
ASNSP1	62.58526776	1.878596316	0.955773669	1.96552424	0.049353593	0.604943442
COX19	143.9621786	1.325182331	0.674543286	1.964562333	0.049464915	0.604943442
LRP1B	44.26274863	-1.550653348	0.789489179	-1.964122358	0.049515904	0.604943442
PHEX	10.20565959	-3.047712398	1.550386209	-1.965776257	0.049324462	0.604943442
PIM1	52.37156697	-1.404483067	0.71507859	-1.964096097	0.049518949	0.604943442
SLU7	1159.59863	0.603764299	0.306974415	1.96682287	0.049203635	0.604943442
STARD13	48.96579699	-1.565982624	0.797048427	-1.964727076	0.049445834	0.604943442
TACC1	193.2452167	-1.171168409	0.595210768	-1.967653262	0.049107947	0.604943442
TLCD3A	225.0335677	-1.034212604	0.525997104	-1.966194481	0.04927615	0.604943442
TTPAL	155.8793863	-0.80179703	0.40746145	-1.967786227	0.04909264	0.604943442
ZKSCAN3	100.5080032	-1.141560749	0.580398715	-1.966856093	0.049199804	0.604943442
SSR2	2023.260488	0.577795691	0.294323073	1.963134203	0.049630582	0.605708676
MED29	335.1398506	-0.561488282	0.286149428	-1.96222053	0.049736815	0.606406549
PNRC2	289.7703085	0.8882337	0.452891696	1.961249695	0.049849902	0.607186545
ATXN1-AS1	59.95753697	-1.737257888	0.886743718	-1.959143158	0.050096024	0.608043837
C9orf116	89.35622602	1.854715171	0.946411569	1.959734255	0.050026859	0.608043837
PGM3	823.4092665	0.41668983	0.212753667	1.958555335	0.050164885	0.608043837
RAB30	65.34313948	-1.216529008	0.621272487	-1.958124707	0.050215381	0.608043837
SPCS3	576.5747339	-0.72720793	0.371353343	-1.958264127	0.050199028	0.608043837
STC2	413.0160295	0.623327767	0.31825774	1.958562788	0.050164011	0.608043837
KIAA1109	352.991717	-1.012371204	0.517375189	-1.956744786	0.050377482	0.608814081
ZNF622	467.7869907	0.548731254	0.280401504	1.956948324	0.050353544	0.608814081
RPL23P8	48.79581063	1.450569029	0.741670925	1.955812179	0.050487284	0.609545204
LOXL1-AS1	39.98074995	-1.827445463	0.935044806	-1.954393471	0.050654702	0.610589417
NIPA1	109.8428473	-1.403345097	0.718101836	-1.954242457	0.05067255	0.610589417
FARP1	141.6596062	-0.746834127	0.38234241	-1.953312288	0.050782602	0.610725012
GAB1	125.7637845	-0.955609816	0.489207262	-1.953384365	0.050774068	0.610725012
ERO1B	130.5463549	-1.060888902	0.543710676	-1.951201161	0.051033121	0.611793504
PCSK4	8.049152849	-2.610271183	1.337678285	-1.951344514	0.051016077	0.611793504
SLC22A5	223.6144444	-0.721200146	0.369769574	-1.950404241	0.051127957	0.611793504
SMARCC1	2093.586975	0.622684619	0.319260566	1.950396277	0.051128905	0.611793504
ZNF3	545.6004258	0.704009042	0.361018231	1.95006507	0.051168364	0.611793504
ZNF319	129.1160429	-1.338295945	0.686066277	-1.950680261	0.051095093	0.611793504
AARS1	1599.725993	0.539410937	0.277287872	1.94531024	0.05173765	0.611986773
ALKBH4	65.37966626	-1.41532145	0.729321974	-1.940598942	0.052306943	0.611986773
AOC2	48.42664291	0.871732399	0.447635013	1.947417814	0.051484664	0.611986773
APOL4	21.5183654	7.567149764	3.898904971	1.940839754	0.052277717	0.611986773
CCDC106	74.62141238	-1.518549532	0.781946078	-1.942013108	0.052135513	0.611986773
CCDC9	92.00152087	1.001711884	0.516963269	1.937684829	0.052661686	0.611986773
CDT1	1017.049672	0.908419825	0.467579328	1.942814344	0.052038594	0.611986773
CEP78	243.730395	-0.570534475	0.292776423	-1.948703618	0.051330829	0.611986773
CORO2B	22.44641078	2.666043263	1.37516946	1.938701623	0.052537681	0.611986773
DPM1	603.8960243	0.807736585	0.416471017	1.939478505	0.052443099	0.611986773
EFNA2	15.40832517	3.301624172	1.69805711	1.944354023	0.051852774	0.611986773
FN3K	7.639083315	-3.608510741	1.851701098	-1.948754443	0.051324757	0.611986773
FUT1	11.62291001	2.787651469	1.440502864	1.935193284	0.052966582	0.611986773
GMFB	643.9037108	-0.794477301	0.409597539	-1.939653504	0.052421814	0.611986773
KANTR	17.98326526	-2.059471657	1.063133127	-1.937171935	0.05272433	0.611986773
KLF12	148.1479894	-0.947484401	0.489585518	-1.935278651	0.052956111	0.611986773
LARS2	389.891148	-0.631983708	0.325553055	-1.941261795	0.052226531	0.611986773
LOC102724784	9.200675098	2.519868371	1.297787935	1.941664198	0.052177766	0.611986773
OFD1	245.0148528	0.702831978	0.360894886	1.947470041	0.051478408	0.611986773
PCDH19	49.25129338	1.542929094	0.792188732	1.947678667	0.051453424	0.611986773
RABL2B	78.33597334	-1.156216736	0.593974032	-1.94657792	0.051585358	0.611986773
RBM47	41.10821023	-1.547994488	0.796572347	-1.943319392	0.05197758	0.611986773
RHBDL3	13.26200337	-2.071681422	1.070367118	-1.935486793	0.052930588	0.611986773
RPL10	8061.135835	0.729521172	0.376391377	1.938198423	0.052599019	0.611986773
SCNM1	41.48349134	1.451023187	0.749063121	1.937117377	0.052730997	0.611986773
SF3B5	1394.632631	0.696709255	0.358142079	1.945343189	0.051733687	0.611986773
SLC46A1	72.44893308	-1.412788206	0.729697461	-1.936128714	0.052851939	0.611986773
SNORA50C	17.21051915	3.782127369	1.95346694	1.936110251	0.052854199	0.611986773
SWT1	86.18228127	1.052984221	0.543330581	1.938017584	0.052621077	0.611986773
SYNJ2	146.4609915	-0.772904426	0.396773131	-1.947975724	0.051417868	0.611986773
TAL1	7.284658673	-3.231832197	1.664686482	-1.941405924	0.05220906	0.611986773
TAX1BP1	1338.769383	0.451681688	0.232794936	1.940255645	0.052348629	0.611986773
TRIM38	35.1983802	-1.669457743	0.859690664	-1.941928432	0.052145765	0.611986773
UBE2CP5	20.35625195	-2.270976778	1.170318229	-1.940478	0.052321625	0.611986773
ZBTB25	44.18274334	-1.40192669	0.72294812	-1.939180213	0.052479398	0.611986773
ZNF853	77.93242735	-1.605765896	0.828468572	-1.93823393	0.052594689	0.611986773
BBS2	171.2419896	-0.599446404	0.311110834	-1.926793729	0.054005341	0.614568618
BRD3	563.5841251	-0.52703636	0.273408407	-1.927652358	0.053898382	0.614568618
CAMK2G	187.6328391	-1.155367198	0.599873753	-1.926017252	0.05410222	0.614568618
CCSAP	557.8477224	-0.855525587	0.443594158	-1.928622302	0.053777768	0.614568618
DCK	196.8353144	-0.812254745	0.421638619	-1.926423975	0.054051456	0.614568618
EIF3A	4501.793605	0.466567554	0.242093528	1.927220272	0.053952185	0.614568618
FAM71A	32.28884207	-1.871603121	0.969565807	-1.930351822	0.05356326	0.614568618
FAM83G	304.2602641	0.595374583	0.308286022	1.931240928	0.053453265	0.614568618
HOXD8	31.27913659	-1.519783306	0.787047776	-1.930992441	0.053483987	0.614568618
ITGAM	18.77125478	-1.531310984	0.794328727	-1.927805115	0.053879371	0.614568618
LCT	13.79355467	-2.057088627	1.06508925	-1.931376763	0.053436477	0.614568618
LOC105373159	24.89532867	-1.620100301	0.840300966	-1.928000046	0.05385512	0.614568618
MARS1	2096.237022	0.47873034	0.248537553	1.926189154	0.05408076	0.614568618
MYORG	60.85949049	-1.172508305	0.608779034	-1.925999812	0.054104397	0.614568618
NCBP1	918.9606453	0.510950211	0.264869287	1.929065529	0.053722728	0.614568618
RHEBL1	30.72823684	-2.481941334	1.28677278	-1.928810877	0.053754345	0.614568618
RPS3A	4241.566664	0.797629133	0.412951889	1.931530417	0.053417492	0.614568618
ZNF18	28.87540247	-1.486478041	0.770020504	-1.930439558	0.053552398	0.614568618
ZNF410	724.9767932	0.405897344	0.21077271	1.925758525	0.054134532	0.614568618
HLX	47.7845845	-1.553929934	0.807348642	-1.924732207	0.054262869	0.614896289
UXT	363.3025461	0.89380297	0.464300638	1.925052209	0.054222827	0.614896289
COL4A5	37.29234259	-1.452435517	0.754814473	-1.924228493	0.054325949	0.615047352
ALDH3A1	10.97920195	-2.811427195	1.463531929	-1.920987946	0.054733227	0.615151715
ARNTL2	198.8539118	1.298098629	0.675729247	1.921033659	0.054727464	0.615151715
GPR27	79.61119526	-0.8526919	0.443439647	-1.922904063	0.054492099	0.615151715
NAXE	387.0739708	-0.69338971	0.360630227	-1.922716563	0.054515656	0.615151715
RPS12	7121.608254	0.954627724	0.496687476	1.921988717	0.054607177	0.615151715
RPSA	5524.744409	0.49716787	0.258730225	1.921568573	0.054660066	0.615151715
TBC1D23	343.8749051	0.528120439	0.27477197	1.92203171	0.054601768	0.615151715
TIMM44	643.795315	0.675794545	0.351407691	1.923106871	0.05446663	0.615151715
ZNF727	17.66064573	-2.207321768	1.149733877	-1.919854508	0.054876279	0.616199313
ANAPC10	294.2840819	0.774275548	0.403869169	1.917144477	0.055219579	0.617235224
BBS9	145.0558391	0.820021825	0.427594522	1.917755685	0.055141997	0.617235224
LITAF	120.6111426	-0.725740528	0.378628268	-1.916762668	0.05526809	0.617235224
SNHG9	101.908876	1.110717236	0.579197502	1.917683058	0.055151211	0.617235224
SPG7	223.5050748	-0.719712365	0.375443923	-1.916963684	0.055242546	0.617235224
XPOT	1571.289031	0.542650605	0.283074768	1.916986842	0.055239603	0.617235224
LOC105371049	14.79060518	-2.261831135	1.180519922	-1.915961851	0.055369952	0.617814723
CAPRIN1	3647.759974	0.436486627	0.228105995	1.913525453	0.055680818	0.618188929
CCHCR1	10.9076891	-2.575821879	1.345678422	-1.914143704	0.055601797	0.618188929
CLIC4	961.4486727	0.791916015	0.4138902	1.913348069	0.055703508	0.618188929
LIME1	27.04596275	2.369171345	1.238132787	1.913503438	0.055683634	0.618188929
NRAS	1010.001531	-0.713659961	0.372804709	-1.914299752	0.055581866	0.618188929
OVOS	14.2823007	-2.536015155	1.324201766	-1.915127453	0.055476252	0.618188929
DUSP18	38.19349877	-1.577348008	0.824965788	-1.91201627	0.055874107	0.61841682
REEP1	52.65308811	-1.655847669	0.865911253	-1.91226025	0.055842822	0.61841682
ZSWIM4	57.38906088	-1.348998328	0.705492019	-1.912138327	0.055858454	0.61841682
BTN2A3P	39.57843436	-1.380601365	0.722877065	-1.9098702	0.056149928	0.618700141
CRELD2	107.9528807	-1.150563218	0.602245045	-1.910456928	0.056074407	0.618700141
IKZF2	10.9323817	-2.13547996	1.117974759	-1.910132535	0.056116151	0.618700141
PRX	11.18031711	-2.273302855	1.189589793	-1.910997277	0.056004931	0.618700141
SEMA4D	67.0432058	-1.383643066	0.724127131	-1.910773686	0.056033671	0.618700141
THBS3	31.51698597	-1.485058309	0.778293791	-1.908094766	0.056378969	0.620670699
CHEK1	707.854665	0.455011453	0.238578545	1.907176749	0.056497703	0.620872095
THAP7-AS1	21.84744167	-1.916273043	1.004690396	-1.907326925	0.056478266	0.620872095
KAT7	1010.302297	0.740564756	0.388894988	1.904279507	0.056873792	0.621856786
LARP1B	498.9366273	0.525429053	0.275667604	1.906023937	0.0566471	0.621856786
RGCC	27.79172374	1.864802968	0.979128234	1.904554381	0.056838021	0.621856786
SMG5	1066.805178	0.707685944	0.371511578	1.904882611	0.056795332	0.621856786
SNX19	43.5380682	-1.086241561	0.570456525	-1.904161865	0.056889107	0.621856786
SUSD4	19.38338963	-2.196776039	1.153562255	-1.904341122	0.056865772	0.621856786
ACVR1C	23.32018098	2.119117521	1.114004597	1.902252043	0.057138212	0.623993213
CSNK2A2	813.1194141	0.596455005	0.313614562	1.901872799	0.057187786	0.623993213
ITFG2	209.7358789	1.169180099	0.614871083	1.901504448	0.05723597	0.623993213
ACBD6	366.7783054	0.762787408	0.404159455	1.887342724	0.059114243	0.624407428
ADRB2	15.89023204	3.128111123	1.658124096	1.886536195	0.059222736	0.624407428
AKIRIN2	1621.867031	0.555593894	0.294373364	1.887378284	0.059109464	0.624407428
ANXA5	2074.968401	0.535183525	0.282723135	1.892959786	0.058363218	0.624407428
ARID3A	67.27816203	-0.918748471	0.48588302	-1.890884087	0.058639819	0.624407428
C17orf97	30.05439135	-1.504562364	0.794023095	-1.894859701	0.058110991	0.624407428
C5orf22	420.0632226	-0.473915274	0.250056966	-1.895229237	0.058062038	0.624407428
CFAP20	579.6274477	0.594454541	0.315268118	1.885552349	0.059355304	0.624407428
CLCN6	100.441284	-0.895665631	0.474266317	-1.888528867	0.058954986	0.624407428
CLTCL1	139.6683838	-0.742645321	0.393328608	-1.88810401	0.059011989	0.624407428
CTSK	25.72701003	2.249925742	1.18470816	1.899139229	0.057546172	0.624407428
DHX40	693.1235722	0.586434408	0.310839688	1.886613679	0.059212306	0.624407428
FER	275.6677337	0.930457615	0.491583136	1.892777738	0.058387433	0.624407428
GCAT	164.5671566	-0.760085374	0.401441678	-1.893389291	0.058306119	0.624407428
HOXB2	56.69872773	-1.523573825	0.804431353	-1.893976184	0.058228171	0.624407428
IBA57	113.1180865	-0.658605189	0.347466338	-1.895450342	0.058032765	0.624407428
ISG20	33.10509643	2.435314294	1.282868616	1.898334923	0.057651976	0.624407428
ITGA4	32.88458779	-1.507353529	0.795495382	-1.894861444	0.05811076	0.624407428
LINC00847	11.40056135	-2.28884938	1.214078529	-1.885256452	0.059395223	0.624407428
LINC01089	33.68912821	-1.551642444	0.81869456	-1.895264143	0.058057416	0.624407428
LOC389834	8.369203332	-2.924718895	1.545330376	-1.892617229	0.058408791	0.624407428
LOC441666	34.74378381	-1.529106885	0.805570474	-1.898166498	0.057674153	0.624407428
MANEAL	300.4117561	-0.965146933	0.511075715	-1.888461738	0.05896399	0.624407428
MELTF	13.29759651	-1.814108933	0.960935886	-1.88785637	0.059045235	0.624407428
PLCXD2	10.71595445	-2.726127944	1.440114193	-1.892994291	0.058358629	0.624407428
POLR3GL	75.89310297	-1.659847604	0.880280578	-1.885589261	0.059350326	0.624407428
RAB27A	22.17433776	-1.630942577	0.858436405	-1.899899127	0.057446359	0.624407428
RPL37	8370.385477	0.909919216	0.481195479	1.890955453	0.058630291	0.624407428
RPL38	6431.51793	1.045863427	0.554225327	1.887072596	0.059150562	0.624407428
SGO1	380.5964781	0.479097514	0.252338304	1.898631747	0.057612911	0.624407428
SLC29A4	26.42085085	-1.412254356	0.748839846	-1.88592309	0.05930532	0.624407428
SLC7A11	338.2191481	1.057450911	0.559261436	1.890798905	0.058651193	0.624407428
ST3GAL2	97.67808307	-1.378385209	0.730702787	-1.886382853	0.059243382	0.624407428
TBC1D32	71.88067585	-1.304316276	0.68857429	-1.894227383	0.058194835	0.624407428
THRB	41.45886239	-1.412216304	0.743577214	-1.899219445	0.057535629	0.624407428
TUBGCP5	16.55800143	2.920822946	1.546861569	1.888225168	0.058995728	0.624407428
TXNDC9	237.7836485	1.269023085	0.669744239	1.89478761	0.058120545	0.624407428
USP46	263.9775395	-0.818351454	0.432688177	-1.891319195	0.058581748	0.624407428
VTI1A	230.1606827	0.766567595	0.404635078	1.894466488	0.058163119	0.624407428
VWA5A	12.403541	3.813094468	2.01641627	1.891025442	0.058620948	0.624407428
ZBED8	45.04735841	-1.232972194	0.649890895	-1.89719875	0.057801712	0.624407428
ZNF137P	17.90008714	3.073886887	1.622681672	1.894325264	0.05818185	0.624407428
ADGRL3	94.76705868	-1.386752079	0.74258516	-1.867465381	0.061836627	0.624444108
AKAP8	514.6642849	0.807219693	0.430979032	1.872990638	0.061069678	0.624444108
ARHGAP27P1	11.23214683	-2.706019475	1.442015123	-1.876554158	0.060579225	0.624444108
ARPC4	147.9547397	-0.877195444	0.469863239	-1.86691652	0.061913246	0.624444108
B3GALT6	109.3307107	-1.10438479	0.592094767	-1.865216264	0.062151097	0.624444108
BCL11B	9.88868028	-2.043187918	1.0866981	-1.880179893	0.060083565	0.624444108
BUD31	982.9746258	0.633147854	0.336512905	1.881496505	0.05990441	0.624444108
CACNA1H	69.53959574	-1.23439092	0.659681342	-1.871192714	0.061318374	0.624444108
CCDC18-AS1	18.73524753	-1.648598837	0.875965889	-1.882035429	0.059831205	0.624444108
CDPF1	31.1951597	-1.488258537	0.795823529	-1.870086121	0.061471859	0.624444108
CHFR	179.1141936	-0.944327048	0.505711537	-1.867323521	0.061856423	0.624444108
CHKA	251.6800521	0.722375572	0.386857964	1.867288874	0.061861258	0.624444108
CRY1	498.471431	0.816921017	0.43671121	1.870620671	0.061397677	0.624444108
CTR9	826.4860958	-0.542094553	0.287829612	-1.883387009	0.05964794	0.624444108
CYB561D1	21.02386412	-1.505392676	0.79882545	-1.884507656	0.05949634	0.624444108
DPY19L4	181.9711938	-0.847639675	0.452838099	-1.871838249	0.061228985	0.624444108
DRC3	18.31548974	-1.689011922	0.897493091	-1.881921921	0.059846618	0.624444108
GAN	245.5571934	1.236178618	0.658637976	1.876871154	0.060535755	0.624444108
GET1	87.67404796	-1.457161239	0.781007682	-1.865745077	0.06207704	0.624444108
GTPBP4	949.3153419	0.628777225	0.336901524	1.866353166	0.061991971	0.624444108
HOXD3	24.27301832	-1.454923629	0.777371292	-1.871594237	0.061262761	0.624444108
IFT81	143.1227861	-0.7824337	0.418642522	-1.868978089	0.061625863	0.624444108
INKA2-AS1	21.94589327	2.595074825	1.377469204	1.883943988	0.059572552	0.624444108
IQCB1	538.7668782	0.550551852	0.295015494	1.866179448	0.062016264	0.624444108
LIMD1	318.1791483	-0.730288879	0.390097526	-1.872067446	0.061197273	0.624444108
LINC00852	10.20244192	-2.56688552	1.376220198	-1.865170649	0.062157488	0.624444108
MASTL	416.2237977	0.669458559	0.358503048	1.867372018	0.061849655	0.624444108
MCM8	627.2041606	0.647035017	0.346247409	1.868707175	0.061663565	0.624444108
NACA	9643.528876	0.746201647	0.396322714	1.882813224	0.059725684	0.624444108
NARS1	1076.444152	0.420499293	0.224418692	1.873726688	0.060968105	0.624444108
PAGR1	276.8179039	-0.76548728	0.408918171	-1.871981571	0.061209153	0.624444108
PCDHGC4	10.52126238	3.227996756	1.720789282	1.875881487	0.060671555	0.624444108
PHF5A	467.1638739	0.672095691	0.359897709	1.867463098	0.061836945	0.624444108
PROCA1	16.08146422	3.67320172	1.95949059	1.874569717	0.060851943	0.624444108
RASD2	66.95714293	1.308106401	0.701282432	1.865306103	0.06213851	0.624444108
RNVU1-15	12.02313265	-2.841440598	1.515932963	-1.874384071	0.060877507	0.624444108
RPA1	681.2608543	-0.44556868	0.23650905	-1.883939239	0.059573195	0.624444108
RPL14	5963.551484	0.713459901	0.379453192	1.880231652	0.060076514	0.624444108
SEC24B-AS1	12.42835471	3.678213256	1.964025448	1.872793074	0.061096965	0.624444108
SLC38A10	128.9303834	-0.819180083	0.438579971	-1.867800942	0.061789822	0.624444108
SMIM4	136.8956405	0.939623216	0.50340571	1.866532694	0.061966874	0.624444108
SNW1	1271.140876	0.513975327	0.273824147	1.877027036	0.060514388	0.624444108
SPATA18	31.31631201	-1.461281889	0.783666472	-1.864673228	0.062227222	0.624444108
SPTLC1	746.1855946	0.863900076	0.459239811	1.881152406	0.05995119	0.624444108
SYTL5	19.11335067	1.980958269	1.062164285	1.865020597	0.062178517	0.624444108
TDRD12	11.44147579	-2.924088677	1.565554978	-1.867764926	0.061794844	0.624444108
TMEM65	283.4204229	-0.854266211	0.455178774	-1.876770754	0.06054952	0.624444108
TRIOBP	127.619964	-0.767048535	0.408712401	-1.876743971	0.060553193	0.624444108
TTC5	137.3858718	-0.718505699	0.385158495	-1.865480594	0.06211407	0.624444108
TTC7A	79.91433824	-0.850075062	0.453168538	-1.875847485	0.060676225	0.624444108
UVSSA	60.1099893	-1.315219679	0.701583691	-1.874644033	0.060841711	0.624444108
VANGL1	180.2637303	-0.980893774	0.525710028	-1.865845658	0.062062962	0.624444108
VPS36	441.8510882	-0.80263103	0.429181875	-1.870141954	0.061464108	0.624444108
ZDHHC9	474.9609895	-0.544788624	0.291349958	-1.869877129	0.061500882	0.624444108
ZNF185	47.98585533	-1.467071518	0.779705409	-1.881571553	0.059894212	0.624444108
ZNF581	236.693856	0.869124357	0.463963523	1.873260103	0.061032476	0.624444108
RAP2C	295.4074037	-0.95128001	0.510420738	-1.863717398	0.062361401	0.624708939
TNFRSF11A	34.51458692	-1.19963018	0.64363608	-1.863833023	0.062345157	0.624708939
WNT10B	20.71854967	-1.544283068	0.828742255	-1.863405732	0.062405204	0.624708939
ABCA7	78.9936821	1.642278701	0.884618052	1.856483368	0.063384691	0.626863243
CNTRL	234.7226669	0.859906367	0.462087222	1.860917866	0.062755776	0.626863243
DLK2	15.17652124	-1.821123335	0.980843487	-1.856691062	0.06335512	0.626863243
ENY2	719.2030566	0.846598189	0.455795369	1.857408491	0.063253059	0.626863243
FAM76A	89.71719692	-0.82024503	0.441754892	-1.856787655	0.063341371	0.626863243
HPS5	210.5633046	-0.700503959	0.376922449	-1.858482989	0.063100457	0.626863243
IL10RB	83.67223246	-1.50053925	0.807602191	-1.858017806	0.063166486	0.626863243
MRPL1	408.662557	0.972874374	0.52317279	1.859566079	0.062946942	0.626863243
MSH4	23.3999826	-1.567406099	0.843198736	-1.858880986	0.06304401	0.626863243
RNU5E-1	65.28074049	2.883564704	1.553516309	1.856153481	0.063431685	0.626863243
RPN2	2159.613306	0.453116861	0.243853995	1.858148199	0.063147972	0.626863243
SKP2	565.6484471	-0.550288745	0.29580154	-1.860330897	0.062838725	0.626863243
SPRED2	455.9458375	0.630797476	0.338917187	1.861214182	0.062713936	0.626863243
TMSB15A	29.84705255	1.432952724	0.77175709	1.856740603	0.063348068	0.626863243
ZCCHC8	508.7375105	0.425618822	0.228953466	1.858975228	0.06303065	0.626863243
ZNF275	493.5811875	-0.573900294	0.309110622	-1.856617832	0.063365545	0.626863243
PIMREG	83.35917888	-1.296600039	0.699159778	-1.854511772	0.063665978	0.628676102
EID1	570.2857527	-0.786108922	0.424030672	-1.853896365	0.063753988	0.629042741
EFHD2	136.6999736	-1.457818096	0.786692439	-1.853097887	0.06386833	0.629166661
TMEM220	30.2721331	2.474112505	1.335018633	1.853241928	0.06384769	0.629166661
UNC5C	65.74626979	-1.507598868	0.813825315	-1.852484607	0.063956266	0.629531302
LINC02709	9.414058041	-2.528950304	1.366118918	-1.851193385	0.064141737	0.630854651
MAGED2	500.9766765	-0.522208072	0.282275477	-1.849994473	0.064314346	0.632049493
TTC37	1063.110904	0.721336622	0.390118124	1.849021046	0.064454774	0.632926425
ARHGEF10L	37.14556409	-1.387202926	0.750925196	-1.84732505	0.064700044	0.634830674
VGLL3	51.65243773	1.861315013	1.007942915	1.84664725	0.064798281	0.635290368
PPP2R2D	452.4860201	0.510961061	0.276871083	1.845483664	0.064967213	0.635629078
SLC31A2	59.36430345	2.371225082	1.284975141	1.845347047	0.064987071	0.635629078
SLC5A12	41.26594196	2.41927453	1.31073076	1.845744835	0.064929264	0.635629078
AP1S2	359.887176	0.739614441	0.400939167	1.844704886	0.06508048	0.635737314
ARHGEF28	21.4247415	-1.680651431	0.911297996	-1.844239138	0.065148297	0.635737314
AZIN2	51.013241	2.595748751	1.407511849	1.844210941	0.065152405	0.635737314
TTC9C	171.2074993	0.596229062	0.323570741	1.842654436	0.065379481	0.637449935
ARL2BP	656.7913964	-0.520695382	0.283275976	-1.83812051	0.06604465	0.637535123
CBX2	153.9141665	-0.881621968	0.479467957	-1.838750548	0.065951885	0.637535123
ELOC	467.2990422	0.852450241	0.46372317	1.838273988	0.066022042	0.637535123
INSC	22.44573877	2.077867944	1.129773995	1.839189036	0.065887387	0.637535123
KSR2	15.09053933	-2.193102866	1.193241284	-1.837937469	0.06607162	0.637535123
LIN54	465.4246293	0.651109006	0.354251971	1.837982731	0.06606495	0.637535123
LRFN1	54.86884595	-1.138402305	0.618846667	-1.839554716	0.065833638	0.637535123
NIPBL	1324.763755	0.709563184	0.385852813	1.838947807	0.065922863	0.637535123
PAIP2	1065.810977	0.775145917	0.420940468	1.841462098	0.06555387	0.637535123
PATZ1	286.7291029	-0.681148653	0.370798704	-1.836976899	0.066213306	0.637535123
PPP2R5E	569.9167639	0.734841126	0.400004116	1.83708391	0.066197509	0.637535123
SLC35F1	111.0299837	-0.972275143	0.529007821	-1.837922056	0.066073891	0.637535123
SP9	26.9849735	-1.467688822	0.798309079	-1.83849697	0.065989208	0.637535123
TCTE1	11.44858691	-1.98416557	1.079884586	-1.837386695	0.06615283	0.637535123
TMEM39B	278.6453853	0.576490029	0.313141127	1.840991104	0.065622862	0.637535123
ZFP37	36.5660611	-1.649916854	0.897702163	-1.837933473	0.066072209	0.637535123
EIF2S1	1399.300265	0.466937951	0.254656993	1.833595639	0.06671404	0.638062483
ENO1	10757.63533	0.499979278	0.272406231	1.835417924	0.06644379	0.638062483
GCNA	176.3613781	0.781060748	0.425727664	1.834648799	0.066557743	0.638062483
KIF6	17.0418232	-1.557570964	0.849482375	-1.833553007	0.066720373	0.638062483
PDE3A	26.96532286	2.649722763	1.445194883	1.8334709	0.066732572	0.638062483
SLC25A26	129.201988	0.667121168	0.363438166	1.835583685	0.066419252	0.638062483
TRMT13	349.6388871	0.795669943	0.433883181	1.833834493	0.066678566	0.638062483
UROS	250.6275365	-0.73310341	0.399784039	-1.833748572	0.066691325	0.638062483
VOPP1	30.31454223	-1.420204879	0.774137555	-1.834563987	0.066570319	0.638062483
AHCY	1990.092597	0.600438206	0.327702185	1.832267937	0.066911512	0.638909648
CMTM3	138.266081	-1.428214596	0.779516315	-1.832180504	0.066924532	0.638909648
CACYBP	1298.5687	0.565162996	0.308850176	1.829893715	0.067265833	0.639772598
EMC10	432.4041729	-0.651117054	0.355618834	-1.830940863	0.06710937	0.639772598
HSPH1	1944.900345	0.538853864	0.294434495	1.830131564	0.067230268	0.639772598
PRR7	140.7877531	0.820047631	0.448062883	1.830206569	0.067219056	0.639772598
SUMO2	986.664	0.559460359	0.305792463	1.829542671	0.067318353	0.639772598
ZBTB45	86.72588901	-0.951497623	0.520087447	-1.829495461	0.067325419	0.639772598
IARS1	3545.677683	0.569411452	0.311450637	1.828255859	0.067511161	0.64104492
PALD1	117.1649373	-0.753449136	0.412353577	-1.827191947	0.067670914	0.641576313
PER2	106.4770946	1.243873215	0.680711388	1.827313656	0.067652623	0.641576313
KLHL9	566.0813529	-0.545837515	0.298977283	-1.825682236	0.06789814	0.642221347
NEK4	412.2913533	-0.643460146	0.352577901	-1.825015535	0.067998685	0.642221347
RPS11	7091.516587	0.829412805	0.454397188	1.825303559	0.067955233	0.642221347
TTC30A	26.12719294	-1.422237069	0.779231144	-1.825179962	0.067973877	0.642221347
ZBTB2	711.7574917	0.455150406	0.249244495	1.826120195	0.067832159	0.642221347
ACO1	262.3209295	-0.648439258	0.355817586	-1.82239238	0.06839547	0.642334683
ADCY10P1	27.0424149	-1.736307728	0.95264188	-1.822623762	0.068360394	0.642334683
IGDCC4	39.17962005	-1.419426961	0.779260873	-1.82150421	0.068530247	0.642334683
LOC101927021	20.25835367	-1.566433205	0.859728138	-1.82200993	0.068453479	0.642334683
NATD1	48.23202268	-1.284741504	0.704760734	-1.822947056	0.06831141	0.642334683
NDUFB9	1530.485781	0.516151712	0.283120931	1.823078607	0.068291486	0.642334683
NME2	397.2693895	0.625123888	0.3431684	1.821624274	0.068512015	0.642334683
PRR11	506.6136615	0.701467153	0.384580566	1.82397972	0.068155138	0.642334683
SMC4	1981.394662	0.744998781	0.408499377	1.823745206	0.068190601	0.642334683
ZFAS1	1407.435428	0.973737891	0.534062924	1.823264352	0.068263363	0.642334683
DRAM2	269.7039263	0.528364206	0.290349519	1.819752302	0.068796734	0.642524737
NOL6	367.2444505	-0.834761206	0.458408066	-1.821000256	0.068606818	0.642524737
PLAUR	25.26082651	-1.74069701	0.956604198	-1.819662733	0.068810382	0.642524737
PXYLP1	80.48344224	-0.987197289	0.542365404	-1.820170095	0.068733106	0.642524737
ST6GALNAC6	367.7168886	0.628165913	0.345174325	1.819851211	0.068781667	0.642524737
COL6A4P1	16.2549579	3.512400152	1.930828122	1.819115908	0.068893749	0.642538092
FAM102A	51.11862742	-1.396996276	0.768014326	-1.818971636	0.068915758	0.642538092
IDNK	14.71427174	-1.708623088	0.93952623	-1.81860073	0.068972366	0.642581285
NUP210L	12.72241633	-2.477744306	1.363264817	-1.817507703	0.06913941	0.642817752
SEMA6B	13.224188	-2.480757268	1.364840511	-1.817616965	0.069122697	0.642817752
SLC39A3	107.5721106	-1.408146067	0.774807504	-1.817414078	0.069153734	0.642817752
ERF	279.3701567	1.014599404	0.558636359	1.816207249	0.069338587	0.643653182
MAGED1	607.5153867	-0.813768101	0.44807377	-1.816147596	0.069347734	0.643653182
CADPS2	97.29714507	0.991823771	0.547035974	1.813086925	0.069818416	0.64425819
DEPDC5	88.99341875	-1.198272651	0.66050035	-1.814189275	0.069648591	0.64425819
DYNLT1	751.9660573	0.645680762	0.356136858	1.813013023	0.069829813	0.64425819
FARSB	1273.988108	0.399480994	0.220157832	1.81452093	0.069597563	0.64425819
LINC00294	87.72322192	-0.762180198	0.420061014	-1.814451168	0.069608294	0.64425819
LZTFL1	517.4355752	0.757963834	0.417628052	1.814925579	0.069535347	0.64425819
TYW3	672.441187	0.50453916	0.278221921	1.813441432	0.069763764	0.64425819
ZNF44	22.93705035	-1.265747315	0.697939756	-1.813548095	0.069747328	0.64425819
PDP1	212.5483776	-0.698408397	0.38564742	-1.811002385	0.070140482	0.646160048
ZNF226	69.09313596	1.069406507	0.590414336	1.811281403	0.070097303	0.646160048
TMEM179B	200.7042524	-0.532311461	0.294097708	-1.809981668	0.07029863	0.647134746
CUL7	95.06461653	-0.886377588	0.48983014	-1.809561144	0.07036387	0.647253369
SGPL1	296.6197432	-0.876123566	0.484266544	-1.809176325	0.070423614	0.647321297
B3GNT10	78.65951407	-1.330958653	0.736091001	-1.808144171	0.070584065	0.647725596
LOC101929748	10.41034413	-2.432926931	1.345732816	-1.807882591	0.070624776	0.647725596
SLC30A4	39.42374395	-1.291034773	0.714063688	-1.808010678	0.070604839	0.647725596
SYDE1	49.47043464	-1.225581881	0.678124639	-1.807310648	0.070713857	0.648061831
DCUN1D1	189.6780746	1.178989932	0.652478937	1.806939451	0.07077172	0.648111689
CLINT1	1254.462979	0.470731833	0.261003335	1.803547194	0.071302321	0.648459733
DLGAP3	8.607929769	-2.625990617	1.453926063	-1.80613766	0.07089684	0.648459733
FBXL18	212.436454	-0.604458419	0.335163279	-1.803474475	0.071313731	0.648459733
GNA12	240.1377515	-0.652022418	0.361563019	-1.803343772	0.071334242	0.648459733
LOC101927151	53.3601354	2.322345762	1.287611538	1.803607449	0.071292867	0.648459733
MRPS21	739.6049521	0.710646259	0.393855301	1.804333361	0.071179063	0.648459733
PCDH20	46.79378937	2.180754373	1.20773336	1.805658804	0.070971651	0.648459733
SPATA6L	11.61461715	-2.463412424	1.365180469	-1.804459176	0.071159353	0.648459733
TRAF3IP2	34.03876865	-1.519724305	0.841943528	-1.805019284	0.071071664	0.648459733
ZMYND19	223.5909347	0.750146407	0.415719373	1.80445381	0.071160194	0.648459733
PSMD12	1212.943689	0.616533536	0.3420152	1.802649518	0.071443275	0.648865825
SNORD83A	12.07807384	4.278389067	2.373729489	1.802391169	0.071483884	0.648865825
MIR3654	219.4299918	0.713547025	0.396053967	1.8016409	0.071601922	0.648984282
TIMM10B	246.7329252	-0.783299053	0.434704195	-1.801912802	0.071559126	0.648984282
CANX	12012.82535	0.444213452	0.246632863	1.801112171	0.071685202	0.649263112
LHFPL3-AS2	27.76982291	2.523426333	1.401631254	1.800349646	0.071805446	0.649290638
TMEM161B-AS1	102.2125484	1.547863212	0.859879104	1.800093997	0.071845797	0.649290638
TRAK1	337.3119874	-0.616065951	0.342148337	-1.800581456	0.071768874	0.649290638
GNG5	638.1195996	0.699779496	0.389341637	1.797340509	0.072281579	0.65085008
NUSAP1	1269.54902	0.555948345	0.309238146	1.797800021	0.072208704	0.65085008
ROGDI	46.50035335	-1.405202854	0.781273266	-1.798606091	0.072081013	0.65085008
XPR1	293.4970608	-0.549796595	0.305894333	-1.797341552	0.072281413	0.65085008
ZNF276	184.8403391	1.097705577	0.610613877	1.797708207	0.07222326	0.65085008
ACOX3	95.85700461	-1.018185027	0.567114109	-1.795379468	0.072593261	0.65101443
ARSG	22.30471191	-1.406911809	0.787795448	-1.785884665	0.074117935	0.65101443
BIRC5	1903.848551	0.504217159	0.282113374	1.787285556	0.073891347	0.65101443
BMPR1A	154.247837	-1.035496847	0.582170354	-1.778683577	0.075291653	0.65101443
CALCOCO2	533.2537331	0.450150874	0.251620421	1.789007711	0.073613574	0.65101443
CCND1	165.2972601	-1.435858373	0.804012294	-1.78586619	0.074120926	0.65101443
CDC25B	350.731476	-1.015307797	0.570850832	-1.778586873	0.075307518	0.65101443
CEACAM19	16.81950572	2.180890714	1.225059334	1.780232722	0.075037882	0.65101443
CEP85L	186.9658895	0.869610986	0.487756266	1.782880195	0.074605808	0.65101443
CISH	18.71658533	-1.700524692	0.953164658	-1.784082822	0.074410208	0.65101443
COPS3	2682.118978	0.489015005	0.273417266	1.788530079	0.073690527	0.65101443
CTTNBP2NL	394.7602408	-0.606491639	0.338859449	-1.789802942	0.073485596	0.65101443
CYP27A1	13.26150027	-1.676471778	0.941781737	-1.780106484	0.075058536	0.65101443
DENND3	59.97867166	-1.644485493	0.91914829	-1.789140567	0.07359218	0.65101443
EEF1AKMT3	30.52377372	-1.373499047	0.77186217	-1.779461541	0.075164125	0.65101443
ERG28	275.9538934	-0.574048793	0.321806327	-1.783833148	0.074450781	0.65101443
GAPVD1	1060.582397	0.449967275	0.253050004	1.778175334	0.075375063	0.65101443
GYS2	16.58313391	-1.869829637	1.046274053	-1.787131805	0.073916188	0.65101443
HAT1	1418.325774	0.438333479	0.245589955	1.784818437	0.074290772	0.65101443
INTS10	585.0111565	0.597643167	0.335727799	1.780142036	0.075052719	0.65101443
ITGA1	55.34738388	-1.682037033	0.936438074	-1.796207437	0.072461532	0.65101443
JAK2	31.38101941	-1.5213295	0.846935476	-1.796275564	0.072450702	0.65101443
KARS1	2168.652977	0.428693782	0.2402539	1.78433641	0.074369017	0.65101443
KIF17	31.31218258	-1.367661784	0.762853051	-1.792824689	0.07300096	0.65101443
LAMTOR5	307.3221168	0.681609708	0.381673856	1.785843327	0.074124629	0.65101443
MGAT2	388.9294615	-0.780872002	0.435705064	-1.792203182	0.073100425	0.65101443
MINDY2	111.9584256	-1.079244959	0.604512652	-1.785314098	0.074210383	0.65101443
MTHFD2L	114.1840877	0.998363047	0.555737399	1.796465469	0.07242052	0.65101443
MTMR11	17.48501881	-2.140277759	1.202048272	-1.780525632	0.074989978	0.65101443
MYLK2	12.63148035	-2.480007943	1.382296124	-1.79412204	0.072793692	0.65101443
MYO5C	117.4216969	-0.780354109	0.435071435	-1.793622946	0.072873372	0.65101443
NEIL3	135.9456325	-1.04014626	0.582992426	-1.784150556	0.074399204	0.65101443
PFKP	131.4263632	1.290391227	0.72461244	1.780801922	0.074944815	0.65101443
PHKA1	405.7500766	0.77766037	0.436903411	1.779936596	0.075086338	0.65101443
PLEKHG5	26.2038492	-1.506341989	0.8452353	-1.78215698	0.074723636	0.65101443
PLPPR4	8.796233653	-2.809360247	1.568315209	-1.791323728	0.07324136	0.65101443
PLXNB2	256.2672684	-1.077674816	0.603676019	-1.785187389	0.074230927	0.65101443
PRR5L	10.93335071	-2.555474654	1.43585033	-1.77976395	0.0751146	0.65101443
RBM14	538.1045554	-0.556395309	0.310204092	-1.793642714	0.072870214	0.65101443
RBSN	587.9767038	-0.61424412	0.342513324	-1.793343722	0.07291798	0.65101443
RSRP1	162.9673942	0.630306628	0.350983902	1.795827741	0.072521917	0.65101443
SLC29A3	49.60356745	-1.436493194	0.807579174	-1.778764536	0.075278374	0.65101443
SP2-AS1	10.86341238	-2.049376793	1.145205725	-1.789527199	0.073529951	0.65101443
ST6GALNAC4	92.94803095	-0.67906516	0.380878814	-1.782890346	0.074604155	0.65101443
TBC1D2B	161.3010609	-0.90874911	0.507690855	-1.789965491	0.073459459	0.65101443
TDRKH	90.1953088	-1.079435415	0.605133435	-1.783797346	0.074456601	0.65101443
TMEM18	492.8719642	0.695734006	0.389812577	1.784791067	0.074295213	0.65101443
TMEM231	95.40735879	-1.192688407	0.666290163	-1.790043546	0.073446911	0.65101443
TNKS2	574.5295368	0.449355463	0.252712758	1.77812734	0.075382943	0.65101443
TPCN2	46.34984419	-1.37569491	0.77373913	-1.777982859	0.07540667	0.65101443
TRAPPC9	111.4853022	0.995646919	0.557501879	1.785907737	0.074114198	0.65101443
TTLL12	1136.132853	-0.640705614	0.359913301	-1.780166533	0.075048711	0.65101443
UBTF	757.6273242	-0.719274647	0.400863064	-1.794315096	0.07276289	0.65101443
UFM1	668.5277243	0.522513632	0.293491618	1.780335794	0.075021023	0.65101443
USP39	1242.87627	0.530980033	0.297540328	1.784564923	0.074331915	0.65101443
USP7	1481.397801	0.350663361	0.196558352	1.784016595	0.074420969	0.65101443
UTP25	966.6265234	0.626928899	0.350594242	1.788189377	0.07374546	0.65101443
ZNF160	66.45779805	1.413385403	0.792710872	1.78297719	0.074590016	0.65101443
ZNF530	77.95402558	1.21052851	0.676251139	1.790057629	0.073444647	0.65101443
CRY2	54.18630396	-1.454188043	0.818162108	-1.77738376	0.075505121	0.651409498
ACTA2	47.11057283	-1.492569806	0.840365258	-1.776096514	0.075717011	0.65183047
MFSD4B	55.32377196	-1.676873276	0.944331257	-1.775725693	0.07577814	0.65183047
NOA1	337.1286059	0.541883463	0.305070978	1.776253731	0.075691106	0.65183047
NR2F1	129.4229399	-0.692720852	0.390158259	-1.775486835	0.075817537	0.65183047
STK33	34.47504739	-1.220088442	0.686786614	-1.776517505	0.075647659	0.65183047
SSU72	710.2951086	0.616698987	0.347624842	1.774036011	0.076057194	0.652578635
TEX10	602.9921842	0.430701642	0.242785398	1.774001425	0.076062915	0.652578635
WDR97	28.40230427	2.364144947	1.332543047	1.774160282	0.076036642	0.652578635
C2CD3	605.0653803	1.140892348	0.643995909	1.771583223	0.076463767	0.653718057
CACNA2D2	49.62062705	-1.096460052	0.619128404	-1.77097359	0.076565094	0.653718057
CLMP	12.12092844	-2.197620233	1.241069376	-1.770747289	0.076602735	0.653718057
COQ10B	231.6181976	0.727630259	0.410935283	1.770668739	0.076615804	0.653718057
GALK1	53.01169898	-1.114996788	0.629125653	-1.772295857	0.076345459	0.653718057
HEXIM1	516.1142781	-0.78056828	0.440942472	-1.770227023	0.076689329	0.653718057
LINC02550	7.34333183	-4.628990057	2.615225131	-1.770015897	0.076724492	0.653718057
RFT1	227.5742356	-0.95459496	0.539229251	-1.770295211	0.076677976	0.653718057
SH3PXD2A	561.9593367	-0.667585394	0.376640328	-1.772474545	0.076315817	0.653718057
UQCC1	507.2280132	0.519080782	0.293026372	1.771447322	0.076486345	0.653718057
KATNAL1	197.4814529	1.407985167	0.795919442	1.769004615	0.076893104	0.654394912
TPCN1	152.2076221	-1.50934892	0.853267564	-1.768904603	0.076909796	0.654394912
ALKBH3	264.3071179	0.613596054	0.347344231	1.766535899	0.077305984	0.655049091
CILK1	287.6372195	-0.596341266	0.33754111	-1.766721883	0.077274817	0.655049091
COPS8	534.8096138	0.759165974	0.430053862	1.765281145	0.077516527	0.655049091
N4BP2L2	944.9422608	0.824585433	0.466992308	1.765736649	0.077440041	0.655049091
POU3F1	11.79937306	-1.717515271	0.972706493	-1.765707624	0.077444913	0.655049091
RBM41	247.7471538	-0.846229633	0.479313952	-1.765501773	0.077479472	0.655049091
SNX16	85.66362226	0.929145141	0.526165024	1.765881614	0.077415712	0.655049091
SOCS5	206.0846744	-0.822152169	0.465398326	-1.766555922	0.077302628	0.655049091
TRIM59	49.67104017	-1.061260743	0.60101822	-1.765771334	0.07743422	0.655049091
WFIKKN2	14.33981492	-1.743459521	0.987424045	-1.765664436	0.077452163	0.655049091
MRPL21	714.644417	0.613539687	0.347754963	1.764287363	0.07768361	0.655564829
RPS10	22.42745435	1.597188069	0.905195242	1.764468034	0.077653213	0.655564829
BMF	18.49778399	-1.534675244	0.870117597	-1.763756129	0.077773047	0.65587188
ANK3	168.830693	1.082139555	0.613700005	1.763303806	0.077849264	0.656067108
GOLPH3	707.4391274	0.650204292	0.369058182	1.761793463	0.0781042	0.65776718
CCDC122	78.27205451	1.544609694	0.877108443	1.76102477	0.078234211	0.658413579
SEC61B	681.9067715	0.738675822	0.41974084	1.75983786	0.078435302	0.658760622
TDG	468.1674044	0.753521948	0.428140087	1.759989244	0.07840963	0.658760622
ZC3HAV1	380.2218235	-0.575390038	0.326890139	-1.760193929	0.078374931	0.658760622
GPN2	388.4886531	0.565599304	0.321673605	1.758301878	0.078696158	0.659041622
LOC100289333	9.486563226	-4.463232848	2.538800312	-1.758008626	0.078746042	0.659041622
NOP14	1831.453158	0.521272245	0.296328374	1.759103382	0.078559951	0.659041622
PLEKHF2	158.0014205	1.360821718	0.774240168	1.757622213	0.078811811	0.659041622
PLIN1	10.67961461	-2.559773588	1.456530891	-1.757445451	0.078841912	0.659041622
RACGAP1P	16.62046167	2.156353591	1.226835537	1.75765498	0.078806232	0.659041622
TGIF2	430.2263711	0.511621332	0.291065923	1.757750706	0.078789936	0.659041622
MAFB	63.10047593	1.223538556	0.696823758	1.755879507	0.079108985	0.660760912
PIK3CB	91.62391147	-1.056353042	0.601700349	-1.755613146	0.079154486	0.660760912
AGBL2	8.728990719	-3.007477499	1.715291629	-1.753333048	0.079544856	0.661856385
IGSF3	70.40004426	-1.385217098	0.790178839	-1.753042514	0.07959471	0.661856385
NBPF11	54.35937419	-1.08389903	0.617827347	-1.754372051	0.079366777	0.661856385
SLC6A6	165.488207	0.890097145	0.507764803	1.752971335	0.079606927	0.661856385
UACA	465.7533248	0.847308304	0.483142058	1.753745695	0.079474092	0.661856385
UBOX5	143.7939154	0.749531005	0.427344609	1.753926432	0.079443114	0.661856385
FSTL1	237.4927717	-0.709969244	0.405204031	-1.752127791	0.079751837	0.662170555
TMEM138	200.1373012	0.919159767	0.524580145	1.752181769	0.079742557	0.662170555
CRYBG3	138.3603912	-0.958675714	0.547486556	-1.751048868	0.079937493	0.662377495
DAB2IP	105.0666834	-1.319402541	0.753449472	-1.751149335	0.07992019	0.662377495
MGAT5B	28.42786202	-1.398922453	0.798628871	-1.751655246	0.079833107	0.662377495
CHRAC1	567.4515052	0.564081038	0.322428177	1.749478112	0.080208409	0.662402513
DNAJC25	225.21916	0.572973257	0.32742445	1.749940351	0.080128607	0.662402513
EIF4E	512.9268718	0.770006588	0.439886953	1.750464711	0.080038158	0.662402513
LRRC3	14.07114026	-1.461123094	0.835054311	-1.74973421	0.080164188	0.662402513
RPL8	19489.41785	0.772754093	0.441697776	1.74950868	0.08020313	0.662402513
AFF3	71.15563307	-1.085495117	0.621867988	-1.745539469	0.080891008	0.662769829
ARHGAP28	20.28194752	-1.678880001	0.963408259	-1.742646469	0.081395388	0.662769829
CT45A1	32.90051806	2.168230625	1.240567198	1.747773622	0.080503235	0.662769829
CTDNEP1	573.633327	0.487866957	0.279330063	1.746560867	0.08071354	0.662769829
EIF2AK3-DT	13.07957989	-2.371504105	1.360944605	-1.742542713	0.081413524	0.662769829
FBXL2	46.68201964	-1.288881142	0.739018234	-1.744045116	0.081151223	0.662769829
FXYD5	166.7298088	1.071831567	0.614140641	1.745254254	0.080940621	0.662769829
GINS1	492.4798575	-0.530697754	0.30447897	-1.742970146	0.08133883	0.662769829
GRHL1	52.38659773	-1.302247794	0.746242331	-1.745073602	0.080972058	0.662769829
MRPL50	369.2356799	0.491550266	0.282154939	1.742128872	0.081485897	0.662769829
MTMR12	254.6575926	-0.675037608	0.386849278	-1.744962825	0.08099134	0.662769829
OSBP	887.2417717	0.579534599	0.332449509	1.743225916	0.08129416	0.662769829
PTPRU	307.8724308	-0.673364431	0.386117119	-1.743938295	0.08116985	0.662769829
S100PBP	290.5952637	-0.464428378	0.266577258	-1.742190546	0.081475108	0.662769829
SLC26A7	13.49003646	-2.237297063	1.280205647	-1.747607558	0.080532006	0.662769829
SNRPE	749.4715438	0.745644219	0.427725447	1.743277666	0.081285125	0.662769829
SPIN4	138.1089742	-1.00777735	0.577414685	-1.745326844	0.080927992	0.662769829
SUV39H1	388.7475753	0.759807775	0.435541115	1.744514464	0.081069422	0.662769829
SYTL2	30.53543344	1.868623015	1.07123853	1.744357548	0.081096763	0.662769829
TMEM143	40.86973177	-1.2405342	0.710523882	-1.745943003	0.080820857	0.662769829
TRIP10	206.0580879	1.387527878	0.795498995	1.744223294	0.081120161	0.662769829
TSPAN7	129.6446524	0.681913793	0.390587218	1.745868175	0.080833861	0.662769829
ZNF875	100.3828079	1.108572987	0.635996077	1.74305004	0.081324874	0.662769829
CTSC	299.403625	-0.549651559	0.316070117	-1.739017799	0.082031632	0.663551784
EEF2K	141.6880651	-0.570763804	0.328419046	-1.737913227	0.082226105	0.663551784
KDM4C	147.6364125	0.583456165	0.335422025	1.739468851	0.081952327	0.663551784
KLHDC10	444.5672953	0.446365378	0.25682423	1.738018953	0.082207474	0.663551784
LOC101929372	13.78585216	-2.561196465	1.472935056	-1.738838692	0.082063141	0.663551784
LRRC45	21.63147618	-1.382725032	0.794391147	-1.740609821	0.081751995	0.663551784
NR2C2AP	83.62738424	1.180164096	0.678748379	1.738735785	0.082081248	0.663551784
PCED1A	76.16484219	1.241615019	0.713412003	1.740389865	0.081790584	0.663551784
PLA2G7	10.34060317	-1.855673883	1.066490483	-1.739981662	0.081862238	0.663551784
TMC7	83.54028728	-1.141718294	0.656649687	-1.738702258	0.082087149	0.663551784
ZIC2	242.7548009	-0.885958916	0.508983289	-1.74064441	0.081745928	0.663551784
ZZZ3	1336.38073	0.465374434	0.267720099	1.738287245	0.082160213	0.663551784
PDHX	498.2445795	0.478210538	0.275266073	1.737266537	0.082340135	0.664038546
SRR	49.15664605	-1.035099735	0.596233804	-1.736063483	0.08255261	0.664884639
TENM4	29.38912411	-1.670550015	0.962101808	-1.736354719	0.082501133	0.664884639
ACAD11	36.17158684	-1.537621613	0.891424407	-1.724904099	0.084544757	0.664931205
ADAMTS17	53.14934207	-0.876949656	0.510511029	-1.717787877	0.085835314	0.664931205
ATP10D	88.88410611	1.713024175	0.996579871	1.718903045	0.085632028	0.664931205
ATP6V1E1	953.0852643	0.438383383	0.255474417	1.715958053	0.08616972	0.664931205
BCRP2	32.51264704	-1.434854329	0.834477878	-1.719463592	0.085529992	0.664931205
BID	173.2156938	0.964843382	0.559896892	1.723251899	0.084842982	0.664931205
BNIPL	12.01192899	-2.439317003	1.416827159	-1.721675779	0.085128267	0.664931205
C12orf76	31.10769172	-1.342321009	0.775958083	-1.729888557	0.083650188	0.664931205
CBWD1	145.7499343	1.078089676	0.627313177	1.718582862	0.085690354	0.664931205
CHIC1	46.02654389	-1.168479984	0.678286942	-1.722692731	0.084944106	0.664931205
CRACR2A	25.04597055	-1.241334424	0.722238201	-1.718732715	0.085663052	0.664931205
CS	2612.932278	0.433062287	0.252379054	1.715920086	0.08617667	0.664931205
DLG4	16.93974323	-1.669107425	0.967184246	-1.725738848	0.084394406	0.664931205
ECT2	820.5992317	0.784302243	0.456903231	1.716560949	0.086059423	0.664931205
EXTL2	101.8839529	-0.927929783	0.541121693	-1.714826433	0.086377054	0.664931205
EYA3	823.5877993	0.529309586	0.306467245	1.727132653	0.084143842	0.664931205
FRAT2	147.5532583	-0.564151885	0.328122248	-1.719334449	0.085553491	0.664931205
GLDC	90.79255414	-1.392682084	0.807452454	-1.724785252	0.08456618	0.664931205
GPBP1L1	773.860481	0.381832642	0.220719691	1.729943715	0.083640332	0.664931205
HELB	98.18668643	1.361138718	0.791427174	1.719853403	0.085459092	0.664931205
HEMK1	135.7837827	1.714562422	0.996471509	1.720633662	0.085317321	0.664931205
IQCE	150.3944	-1.407045107	0.811913049	-1.732999745	0.083095714	0.664931205
JAK1	494.7070904	-0.874380364	0.507020344	-1.724546902	0.08460916	0.664931205
KRBA1	74.09234648	-1.106048017	0.64261115	-1.721177755	0.085218573	0.664931205
KXD1	801.4789342	0.601973174	0.348737539	1.726149631	0.084320497	0.664931205
LGALSL	230.1899749	-0.549822388	0.319218975	-1.722398829	0.084997296	0.664931205
LOC284344	7.898965438	2.156972012	1.252927311	1.72154601	0.085151791	0.664931205
LONRF2	258.1978241	-0.836562667	0.482349789	-1.734348572	0.082856254	0.664931205
LRRC20	46.03325801	-1.417721996	0.821450927	-1.725875459	0.084369821	0.664931205
MIR4453HG	24.85340179	-1.764959039	1.024216021	-1.723229282	0.08484707	0.664931205
MMP25-AS1	23.1508477	-1.381172533	0.801289247	-1.723687842	0.084764211	0.664931205
MORC3	424.2098172	0.879957773	0.511584776	1.720062467	0.085421087	0.664931205
NEURL2	32.03247943	2.48411709	1.442729061	1.721818155	0.085102465	0.664931205
NFYC-AS1	98.24290928	1.546553226	0.90000225	1.718388177	0.085725835	0.664931205
NPHP4	120.6132501	1.259684321	0.727255103	1.732107916	0.08325435	0.664931205
OGG1	58.73654042	-1.379693874	0.803763605	-1.71654186	0.086062913	0.664931205
OSBP2	37.27407341	-1.015238819	0.590782332	-1.718465098	0.085711815	0.664931205
PACC1	187.0259935	0.669412061	0.386516801	1.731909352	0.083289703	0.664931205
PHLPP2	527.0931924	1.086943593	0.631920142	1.720064799	0.085420664	0.664931205
PLK4	547.1276884	0.481148839	0.278319594	1.728763801	0.083851377	0.664931205
PTAR1	382.6752097	-0.661823344	0.38264606	-1.729596649	0.083702365	0.664931205
R3HDM2	266.2727262	-0.499333759	0.29047771	-1.719008869	0.085612757	0.664931205
RAB39A	91.18493297	1.535244518	0.885040359	1.734660462	0.082800963	0.664931205
RAD51C	504.8002048	0.420050832	0.243896594	1.722249685	0.085024298	0.664931205
RFX3	140.0724387	0.905789015	0.523244178	1.731101948	0.083433583	0.664931205
RIOK3	1209.463608	0.661382885	0.382142608	1.730722695	0.083501235	0.664931205
RIPK4	51.99469125	-1.035151367	0.599518338	-1.726638372	0.08423263	0.664931205
RNF182	36.26553164	-1.245457826	0.726118397	-1.715226926	0.08630363	0.664931205
RNPC3	142.613046	0.683218703	0.394185552	1.733241361	0.083052778	0.664931205
RPL19	8298.215675	0.751416159	0.435300732	1.726200082	0.084311423	0.664931205
RSPH3	305.9559986	0.769030366	0.448282718	1.715503043	0.086253038	0.664931205
RUSC2	25.38290899	-1.423477651	0.827534293	-1.720143399	0.085406379	0.664931205
SCRT1	8.379250299	-1.872077842	1.079671341	-1.733933069	0.08292996	0.664931205
SDHAF2	274.5406743	0.704529393	0.406799427	1.731883937	0.083294229	0.664931205
SLC25A10	107.0125337	-1.466257281	0.853751657	-1.717428328	0.085900939	0.664931205
SLC2A10	14.905204	-1.909306716	1.107916702	-1.723330564	0.084828764	0.664931205
SMPD4BP	229.638858	0.591347849	0.34335697	1.722253808	0.085023551	0.664931205
SNORD45A	7.807894423	3.115422839	1.815928168	1.715609072	0.086233617	0.664931205
SOGA3	45.55511509	-1.457596584	0.842499245	-1.730086516	0.083614819	0.664931205
SWI5	143.7700101	0.998821291	0.579472837	1.723672323	0.084767014	0.664931205
TFRC	1546.202429	0.594077595	0.34637627	1.715122096	0.086322844	0.664931205
TRIB2	18.73444444	-1.585419679	0.924477359	-1.714936188	0.086356927	0.664931205
TRMT2B	105.5493642	-0.816068638	0.471687873	-1.73010307	0.083611862	0.664931205
TUT4	696.6192123	0.604013203	0.348631676	1.732525313	0.083180074	0.664931205
UNC119	64.0080365	-1.165038429	0.675079599	-1.725779347	0.084387117	0.664931205
UTP20	595.4651994	-0.641416748	0.373581103	-1.716941094	0.085989935	0.664931205
YPEL3	53.37415716	-1.131908823	0.655451406	-1.726914935	0.084182942	0.664931205
ZBTB48	167.7993791	0.636483125	0.370423108	1.718259772	0.085749243	0.664931205
ZNF503-AS1	8.146222626	-3.208456564	1.85314713	-1.731355547	0.08338837	0.664931205
ZNF672	148.869019	0.789535381	0.45490508	1.735604668	0.08263376	0.664931205
ZNF746	367.035845	-0.586983545	0.338950405	-1.731768233	0.083314836	0.664931205
EPRS1	2592.940407	0.54525845	0.318203745	1.713551332	0.086611158	0.665655676
PAX9	34.37390948	-1.435244767	0.837761762	-1.713189635	0.086677658	0.665655676
SH2B3	87.82298707	0.91186	0.532263313	1.713174621	0.086680419	0.665655676
SHANK3	94.51832517	-1.171869915	0.68404741	-1.713141366	0.086686536	0.665655676
HASPIN	367.0518077	0.677194405	0.395445706	1.7124839	0.086807529	0.665757743
TIMM10	208.3830189	0.600992983	0.350888935	1.712772686	0.086754367	0.665757743
PDGFC	27.55689503	-1.476571931	0.862643449	-1.711682774	0.086955145	0.666476414
SLC12A9	37.64370729	-1.306945829	0.763953814	-1.710765501	0.087124411	0.667360029
CLASRP	686.9296149	0.656642218	0.3839716	1.710132254	0.08724142	0.667698289
CYHR1	663.7351667	0.518071655	0.303027884	1.709650107	0.087330594	0.667698289
IL11RA	9.056127973	-2.137879728	1.25029078	-1.709906017	0.087283254	0.667698289
ZBTB11	635.7231638	0.602633365	0.352616494	1.709033396	0.087444764	0.66815798
FAM234A	176.6806427	-0.880242502	0.515316789	-1.708158013	0.087607027	0.668984356
HLF	34.76205796	-1.705427874	0.998717168	-1.707618462	0.087707161	0.6693152
LINC01166	8.748389576	-2.556806471	1.497792416	-1.707049952	0.087812768	0.6693152
LOC102606465	71.06561845	0.754338173	0.441864262	1.70717172	0.08779014	0.6693152
ANKRD18CP	37.54932297	-1.298899499	0.76184922	-1.704929879	0.088207503	0.669465443
CCDC18	319.6007407	0.882771317	0.517651836	1.705337942	0.088131415	0.669465443
CELSR1	64.32758296	-0.714480285	0.419072568	-1.704908264	0.088211535	0.669465443
CPTP	85.7951288	-0.843394723	0.494472854	-1.705644135	0.088074357	0.669465443
FAM126B	402.2782927	1.25299753	0.734610344	1.705662791	0.088070881	0.669465443
LINC00158	7.512723802	-3.018116074	1.770224794	-1.704933794	0.088206773	0.669465443
PSMA3	1203.067087	0.528095996	0.309501803	1.706277608	0.087956405	0.669465443
PRPS2	233.9325382	-1.130744283	0.663776426	-1.703501718	0.088474217	0.67104708
HACL1	371.6112415	0.858902487	0.504698622	1.701812626	0.088790499	0.671134822
HPSE	39.19745206	1.427718757	0.838452634	1.702801923	0.088605143	0.671134822
RGP1	309.7337285	-0.461335455	0.271010981	-1.702275875	0.088703665	0.671134822
SNAP91	28.54633797	-1.36398367	0.800933609	-1.702992177	0.088569532	0.671134822
TES	480.0628922	0.730765197	0.429359493	1.701989147	0.088757403	0.671134822
TMEM102	28.48385183	-1.276286562	0.75000651	-1.701700644	0.0888115	0.671134822
FAM110B	91.22154317	1.242584387	0.730700277	1.700539094	0.089029569	0.671961274
WWC3	43.09944485	2.68438204	1.578430174	1.70066569	0.089005781	0.671961274
FBXO27	18.05948376	-1.515328188	0.89247707	-1.697890331	0.089528463	0.67229087
GRB2	642.0132667	0.688922139	0.405680939	1.698187106	0.089472453	0.67229087
MNAT1	458.4781936	0.855822028	0.503881289	1.698459632	0.089421045	0.67229087
PNMA1	665.5888375	-0.419416844	0.246914496	-1.698631915	0.089388559	0.67229087
PTCD2	139.5967372	-0.611532489	0.360022843	-1.69859358	0.089395787	0.67229087
SLC46A3	21.86098728	-1.459077493	0.858296709	-1.699968645	0.089136824	0.67229087
STAG3L5P-PVRIG2P-PILRB	104.941164	0.988003288	0.581369486	1.699441254	0.089236075	0.67229087
TBKBP1	107.4004566	-1.102678539	0.64950965	-1.697709247	0.089562652	0.67229087
TMEM184B	669.7195137	-0.419673704	0.247171742	-1.697903248	0.089526024	0.67229087
AIDA	76.53200632	-1.042852499	0.61526141	-1.694974659	0.090080228	0.673323326
BCL2L13	964.7330701	0.477912769	0.282017361	1.694621801	0.090147189	0.673323326
CNBP	2277.044567	0.436171266	0.257497518	1.693885322	0.090287077	0.673323326
EIF2S2	1078.228542	0.607167625	0.358190621	1.695096381	0.090057139	0.673323326
EML6	39.55486552	-1.498188304	0.884290836	-1.69422575	0.090222394	0.673323326
MED21	275.4632239	0.578306313	0.340904853	1.696386272	0.089812752	0.673323326
MRPS31	673.2236366	0.524601173	0.309252883	1.696350146	0.089819589	0.673323326
NAP1L1	3811.165317	0.586792515	0.346443732	1.693759941	0.090310909	0.673323326
PEX7	72.65432126	-1.118656607	0.660545457	-1.693534631	0.090353749	0.673323326
PRSS30P	8.205523718	-2.719446095	1.604040749	-1.6953722	0.090004836	0.673323326
RTL10	120.6435781	-0.795702728	0.469437209	-1.695014185	0.09007273	0.673323326
UBXN1	616.59906	0.634453472	0.374587528	1.693738911	0.090314907	0.673323326
RPL7A	6974.780022	0.71527129	0.422516284	1.692884554	0.090477444	0.67383894
ABHD15	10.34339436	-2.805671333	1.658748665	-1.691438487	0.090753087	0.673970478
BCAT1	374.5972373	0.541460433	0.320092916	1.691572681	0.090727479	0.673970478
C3orf33	71.0849623	1.389057217	0.821156684	1.691586081	0.090724922	0.673970478
CEP250	353.8671975	-0.68782863	0.406671441	-1.69136202	0.090767681	0.673970478
DNAJC6	164.5655419	-0.553669857	0.327199446	-1.692147903	0.090617777	0.673970478
CUEDC1	80.4066109	-1.401947283	0.829541956	-1.690025769	0.091023025	0.674650872
JHY	56.29487675	-1.218520707	0.720840593	-1.690416327	0.090948334	0.674650872
MED1	1153.586851	0.638204082	0.37759115	1.69019873	0.090989941	0.674650872
CFAP70	17.60673364	-1.411366829	0.836080775	-1.688074729	0.091396885	0.674815191
COPG1	873.7886674	0.580847612	0.343779701	1.689592521	0.091105938	0.674815191
FMNL3	116.4897192	1.506169617	0.892639013	1.687322194	0.091541416	0.674815191
GPR155	44.79949791	-1.148684748	0.681062069	-1.686608021	0.091678749	0.674815191
HNRNPLL	244.7685086	-0.999953586	0.592496796	-1.687694504	0.091469887	0.674815191
MBTPS1	694.5951387	-0.499370584	0.295895633	-1.687657834	0.09147693	0.674815191
NAT1	32.13628358	-1.587156578	0.939937534	-1.688576657	0.091300587	0.674815191
NBPF3	90.65201298	-1.370400975	0.812481342	-1.686686086	0.091663729	0.674815191
PERP	526.4794451	-0.735160672	0.435810709	-1.686880693	0.091626295	0.674815191
TIGD1	64.05813162	-1.028037968	0.609327924	-1.687167006	0.091571244	0.674815191
TOM1L2	171.0981552	-0.754404776	0.446997929	-1.687714253	0.091466095	0.674815191
ZNF394	178.4283508	0.627012548	0.371784064	1.686496567	0.091700196	0.674815191
RWDD3	32.85364082	-1.270430369	0.753438286	-1.68617708	0.091761697	0.674866068
AIFM3	21.65100886	6.465624768	3.840058415	1.683730837	0.092233699	0.674961283
CEPT1	379.3240277	0.806450537	0.478753079	1.684481148	0.09208872	0.674961283
DHDDS	179.5812885	-1.251652121	0.743453931	-1.683563794	0.092266001	0.674961283
HMCN1	31.15719335	1.99602234	1.185049905	1.684336104	0.092116732	0.674961283
TMEM150C	9.201290058	-1.778347203	1.05558947	-1.684695853	0.092047267	0.674961283
TSG101	429.5937312	0.479945019	0.284910395	1.68454724	0.092075958	0.674961283
USP40	135.8557223	-1.399619836	0.830665474	-1.684938016	0.092000531	0.674961283
WDR48	633.2099227	0.466946155	0.27729256	1.683947647	0.092191787	0.674961283
ZNF337-AS1	16.81403176	-1.960783034	1.163826103	-1.684773205	0.092032336	0.674961283
COL25A1	55.28561778	-1.267764755	0.753205383	-1.683159445	0.092344229	0.675134066
GLMP	141.3541905	-0.549494186	0.326599583	-1.682470569	0.092477627	0.675422148
MVP	10.60798811	1.923342873	1.143219384	1.682391762	0.092492898	0.675422148
DHODH	55.7135383	-0.779855624	0.464059171	-1.68050902	0.092858321	0.676131248
FAM71F2	16.19622718	-2.016356956	1.19986778	-1.680482624	0.092863452	0.676131248
NFYA	515.3533974	-0.426278426	0.25355819	-1.681185791	0.092726833	0.676131248
TRA2A	1143.213526	0.375715743	0.223560397	1.680600624	0.092840515	0.676131248
ZNF577	29.67627108	-1.498317858	0.891180556	-1.681273057	0.092709889	0.676131248
AP2B1	1463.436277	0.394989162	0.235151919	1.679719063	0.093011989	0.676329746
IQCG	33.30079669	-1.269468858	0.755704377	-1.679848492	0.092986798	0.676329746
MB21D2	62.1588207	-0.973243534	0.579484436	-1.679499004	0.093054833	0.676329746
ANK1	19.38828051	2.105181209	1.257105399	1.674625859	0.094007662	0.676548361
ANKRD6	58.06198834	-0.917408249	0.548161883	-1.673608249	0.094207616	0.676548361
BEND3	126.7037049	-0.694281046	0.414953585	-1.673153506	0.09429708	0.676548361
BRD8	979.828244	0.375294937	0.224274739	1.673371411	0.094254202	0.676548361
BTG3	135.4219875	0.589710837	0.353369843	1.668820496	0.09515296	0.676548361
C19orf12	111.8956847	-0.638628456	0.381342571	-1.674684404	0.093996169	0.676548361
CATSPER2	8.593788001	-3.858848044	2.303345624	-1.675323062	0.093870863	0.676548361
CCDC183-AS1	26.24931608	-1.558032861	0.93094248	-1.673608085	0.094207648	0.676548361
CEP131	73.69803115	-1.153985754	0.691616342	-1.668534538	0.095209662	0.676548361
EDEM3	597.497629	0.937881843	0.559917422	1.675036009	0.093927167	0.676548361
FAM72A	35.66571165	1.713941023	1.02680188	1.669203238	0.095077109	0.676548361
FHL2	142.3189724	0.872499756	0.521596439	1.672748682	0.094376781	0.676548361
GTF2F1	928.3929368	0.477426488	0.286289982	1.66763253	0.095388696	0.676548361
HELQ	218.8522357	0.593355982	0.35475344	1.672586973	0.094408633	0.676548361
IDH3B	688.9737787	0.516813815	0.308924549	1.672945114	0.094338102	0.676548361
ITPRIP	57.20981627	-1.206138304	0.723703751	-1.666618838	0.095590221	0.676548361
KDM8	33.92075965	-1.356099606	0.81274584	-1.668540815	0.095208417	0.676548361
LINC01572	35.31766092	1.589009362	0.951571822	1.669878537	0.094943398	0.676548361
LTBP3	56.63819974	-1.029171049	0.613381276	-1.67786512	0.093373433	0.676548361
MLYCD	45.00760675	-1.200447818	0.717762989	-1.672484979	0.094428727	0.676548361
NBR2	40.58657218	1.396751188	0.833306224	1.676155952	0.09370765	0.676548361
NELL2	152.0878874	0.878364433	0.526001284	1.669890284	0.094941073	0.676548361
NGRN	1492.236181	0.409526989	0.24436738	1.675866022	0.093764438	0.676548361
NLGN1	33.3139808	-1.470284428	0.882205772	-1.666600327	0.095593904	0.676548361
OSER1-DT	22.70366685	-1.297632507	0.777698038	-1.668555716	0.095205461	0.676548361
OTX2	85.41828218	2.015428867	1.203528206	1.674600443	0.094012652	0.676548361
RFX5	499.2743906	-0.441664228	0.26460815	-1.669125569	0.095092497	0.676548361
RPF1	922.8641684	0.54875805	0.328811954	1.668911496	0.095134921	0.676548361
RPL18A	3458.248985	0.740295863	0.442149784	1.674310131	0.094069664	0.676548361
RPL22L1	300.3950778	0.861538631	0.514039216	1.676017323	0.0937348	0.676548361
SELENOK	450.8369929	0.812175622	0.484886105	1.674982256	0.093937713	0.676548361
SEMA3B	8.562581001	-2.106199091	1.263634871	-1.666778227	0.095558511	0.676548361
SLC38A1	2043.30577	0.615081208	0.369072647	1.666558639	0.095602199	0.676548361
SNORA20	15.04877553	2.267654842	1.360097343	1.667273929	0.095459948	0.676548361
SNX8	76.88803401	-0.69533335	0.416759415	-1.668428655	0.095230664	0.676548361
TBC1D14	402.3979146	-0.739732855	0.443721418	-1.667110994	0.095492336	0.676548361
TEX261	826.6569609	-0.5234205	0.314022518	-1.666824735	0.09554926	0.676548361
TMEM266	27.92659556	2.183034896	1.308652879	1.668154276	0.095285105	0.676548361
TRMT10A	168.5717504	-0.883155712	0.529846725	-1.666813572	0.095551481	0.676548361
UAP1L1	48.88490554	-1.044913942	0.622853854	-1.677622985	0.093420723	0.676548361
UBC	6892.394006	0.520596895	0.310772195	1.675172048	0.09390048	0.676548361
WDFY3	556.3291757	-0.753425146	0.451647446	-1.668170944	0.095281797	0.676548361
YME1L1	1390.153593	0.361559594	0.215707676	1.676155436	0.093707751	0.676548361
ZNF143	593.3719106	0.749551524	0.447547659	1.674797104	0.093974047	0.676548361
ZNF532	158.6330954	-1.223709034	0.73231668	-1.671010735	0.094719557	0.676548361
ZUP1	175.1254559	0.83295623	0.498657795	1.670396489	0.094840944	0.676548361
STX7	130.8657198	0.875926067	0.525686886	1.666250557	0.09566352	0.676595023
THEM4	183.3009039	-1.22302281	0.734142961	-1.665919139	0.095729521	0.676674711
VPS33A	396.9139228	-0.654925005	0.393393822	-1.664807552	0.095951157	0.6778538
SNORD81	33.72384968	-1.701491314	1.022247445	-1.664461303	0.096020278	0.67795471
PGBD1	145.0704937	-1.041361596	0.626016606	-1.663472801	0.096217831	0.678187597
SIRT1	671.9980294	0.53351421	0.320674292	1.663726165	0.096167165	0.678187597
WDR76	258.4884452	0.551280832	0.331305836	1.663963538	0.096119716	0.678187597
HSDL2	297.5843726	-0.528157847	0.317641846	-1.662746434	0.096363203	0.678825231
CENPBD1P1	132.1388689	0.9161071	0.551386808	1.661459955	0.096621105	0.679094214
OARD1	123.6278677	-1.099882729	0.661908936	-1.661682853	0.096576381	0.679094214
SLC2A8	43.03694542	-1.285634224	0.773677802	-1.661717863	0.096569358	0.679094214
TMEM63A	184.4714307	1.415578438	0.851594334	1.662268501	0.096458951	0.679094214
COX6A1	1552.753747	0.682021357	0.411069379	1.659139289	0.097087728	0.679532566
FGGY	28.38207292	2.139719163	1.289181862	1.659749664	0.096964824	0.679532566
GIGYF1	115.1788927	-0.928289133	0.559158852	-1.660152799	0.096883717	0.679532566
GTF2B	583.8697024	0.495887932	0.298956836	1.658727522	0.097170711	0.679532566
LLGL1	222.0581318	-0.484075621	0.291633229	-1.659878136	0.096938971	0.679532566
MYBL2	2517.640345	0.63800575	0.384577958	1.658976382	0.097120552	0.679532566
NUP98	2083.355165	0.680156367	0.409705062	1.660112186	0.096891886	0.679532566
THOC1	434.3050434	0.559710742	0.337441322	1.658690579	0.097178159	0.679532566
ZNF396	17.82114679	-1.531744664	0.923209251	-1.659152204	0.097085126	0.679532566
AAR2	703.0314029	0.605355064	0.366658141	1.651006748	0.098737197	0.679853716
ABHD4	120.5578445	1.006953736	0.61198838	1.645380483	0.099891372	0.679853716
ANKH	295.3742614	0.492296397	0.298719637	1.648021543	0.09934825	0.679853716
ARHGEF2	324.7744303	0.696000171	0.422899286	1.645782326	0.099808582	0.679853716
ATP6V1FNB	8.419017715	-2.319881589	1.39979623	-1.657299498	0.097458939	0.679853716
BTBD10	218.0125775	0.616394717	0.372868012	1.65311772	0.098306908	0.679853716
C12orf4	395.5788173	0.63937261	0.388631344	1.64519054	0.099930524	0.679853716
C14orf39	26.29899498	6.186602232	3.744572983	1.652151597	0.098503651	0.679853716
C1QTNF6	15.16872737	-1.986218064	1.199683806	-1.655617967	0.097799209	0.679853716
CAND2	51.57896381	-1.048450956	0.63736339	-1.644981455	0.099973635	0.679853716
CCS	38.99424664	-1.318720832	0.796464894	-1.655717462	0.097779049	0.679853716
CDK4	998.0146185	0.424400536	0.256656823	1.653572002	0.098214505	0.679853716
COX11	457.9701155	0.575650973	0.349451501	1.647298612	0.099496683	0.679853716
COX15	337.6055949	-0.575414495	0.348702089	-1.650160734	0.098910065	0.679853716
CTDSPL2	798.8017814	0.782485543	0.472254688	1.656914295	0.097536804	0.679853716
DDAH1	262.4712068	-0.6994429	0.424934058	-1.646003391	0.099763061	0.679853716
DNAH14	575.7768885	0.973504958	0.588691504	1.653675909	0.09819338	0.679853716
DZIP1L	25.1476721	-1.304680886	0.789093391	-1.653392237	0.098251062	0.679853716
ENPP2	14.62735858	-1.697354815	1.023775327	-1.657936825	0.097330218	0.679853716
IGF1R	608.1071188	-0.53483373	0.324198659	-1.649709878	0.099002289	0.679853716
LINC02035	31.10021316	-1.535204352	0.928061704	-1.654205043	0.098085859	0.679853716
LOC101927420	16.50460874	1.932697591	1.174254982	1.645892605	0.099785872	0.679853716
LOC152048	30.42601656	-1.333269348	0.809527992	-1.646971274	0.09956395	0.679853716
LPXN	68.26248108	-1.006770926	0.611253932	-1.647058406	0.099546042	0.679853716
MBTPS2	424.2767776	-0.621652917	0.376523147	-1.65103506	0.098731416	0.679853716
MED31	73.03560317	1.254396209	0.757734004	1.655457195	0.097831792	0.679853716
MFAP3L	38.02410447	-1.061790518	0.64060223	-1.657488013	0.09742085	0.679853716
MOK	248.2764525	0.524513941	0.317517119	1.651923342	0.098550179	0.679853716
MTREX	1180.506098	0.344396956	0.208658607	1.650528401	0.098834909	0.679853716
NCF1B	23.97544045	6.29982906	3.829119471	1.645242231	0.099919868	0.679853716
NOP53	759.0747564	0.57406738	0.346880976	1.654940512	0.097936565	0.679853716
PCDHA10	10.69053336	4.098795256	2.477539194	1.6543816	0.098050003	0.679853716
PITPNB	1711.20825	0.361810711	0.218985753	1.652211183	0.098491508	0.679853716
PLD2	80.6292287	-1.05830622	0.641901256	-1.648705639	0.099207954	0.679853716
PPFIBP1	197.5351876	-0.56174896	0.341124862	-1.646754675	0.099608481	0.679853716
RPL37A	8321.215669	0.81994008	0.49518802	1.655815663	0.097759155	0.679853716
RPS19	6856.298235	0.642752144	0.389042792	1.652137393	0.098506546	0.679853716
RRP1	396.2158629	0.668535358	0.406356123	1.645195728	0.099929454	0.679853716
RUBCN	111.4306281	-0.753974212	0.457080798	-1.64954252	0.09903654	0.679853716
SF3A1	3116.904117	0.50333732	0.305494516	1.647614915	0.099431718	0.679853716
SH2B2	18.47377617	-1.55698658	0.945934561	-1.645977053	0.099768484	0.679853716
SIX1	167.9885338	-0.592737514	0.360054126	-1.646245581	0.099713208	0.679853716
TEF	45.77333022	1.562155099	0.944599644	1.653774813	0.098173275	0.679853716
TMEM44	31.1537002	2.132413598	1.295534368	1.645972233	0.099769476	0.679853716
TRDMT1	73.86198974	-1.387264127	0.837028165	-1.657368515	0.097444993	0.679853716
TTLL1	9.835237198	-1.937638282	1.176982969	-1.646275547	0.099707042	0.679853716
TVP23B	211.0907439	0.677819101	0.410768699	1.650123541	0.098917671	0.679853716
VKORC1L1	463.220929	-0.550441686	0.333556558	-1.650219946	0.098897959	0.679853716
ZNF22-AS1	17.31382929	-1.571054675	0.954403138	-1.646112226	0.099740656	0.679853716
ZNF8	222.9948111	1.104807848	0.667883862	1.654191561	0.098088597	0.679853716
ARL5B	361.729274	-0.689375728	0.419188389	-1.64454872	0.100062909	0.680086723
TARBP1	279.6734887	-0.618404684	0.376162614	-1.64398231	0.100179856	0.680507454
HPCAL1	98.86371818	-0.966762321	0.588201137	-1.643591385	0.100260635	0.680682166
CCT8	2894.463971	0.38671204	0.23560739	1.641340879	0.100726675	0.681175777
DHRS13	57.33868159	-1.174619776	0.715941449	-1.640664578	0.100867062	0.681175777
GARNL3	106.5578354	1.277856456	0.778720143	1.640970081	0.100803626	0.681175777
ITIH5	8.748779066	-2.777620648	1.691114988	-1.642478878	0.1004908	0.681175777
MAF1	1028.979987	0.621385834	0.378626002	1.641159959	0.100764215	0.681175777
PPM1D	473.5539322	0.502148766	0.305904426	1.641521741	0.100689158	0.681175777
RHOC	158.9691023	-1.185514699	0.72208529	-1.641793173	0.100632874	0.681175777
THAP2	107.4067353	0.991331287	0.604256048	1.64058149	0.10088432	0.681175777
TIPIN	635.1413895	0.4255625	0.259161681	1.642073388	0.100574796	0.681175777
WIPF3	33.06883906	1.87689133	1.143817093	1.640901628	0.100817837	0.681175777
PCGF1	252.4826354	0.741522253	0.452157193	1.639965623	0.101012315	0.681667712
APPL1	471.1133737	-0.459653313	0.280489915	-1.638751656	0.101264991	0.681807301
B4GALT7	94.39251746	-1.226335607	0.748653115	-1.638055839	0.101410046	0.681807301
IFT52	259.5716603	-0.569248554	0.347579981	-1.637748389	0.101474192	0.681807301
ISOC1	324.0706963	-0.7554775	0.461209928	-1.638033906	0.101414621	0.681807301
MFSD6	31.58671442	-1.458719841	0.890045484	-1.638927299	0.101228402	0.681807301
PIGM	112.1243869	-1.257576759	0.767039725	-1.639519725	0.101105066	0.681807301
RPL29	5011.337589	0.791566446	0.483287765	1.637878098	0.101447126	0.681807301
RPS23	6189.466187	0.702049084	0.428350465	1.63895955	0.101221684	0.681807301
BTBD11	94.34642645	1.446889951	0.883706273	1.637297363	0.101568352	0.682005935
FBRSL1	403.4425354	-0.551119064	0.336647932	-1.63707842	0.101614085	0.682005935
STARD8	29.10012527	1.873343832	1.14460818	1.636668219	0.101699813	0.682210954
CHD9	432.0705176	0.775235646	0.474050867	1.635342744	0.101977218	0.6829601
CYB5A	145.1881589	-1.236770929	0.756058547	-1.6358137	0.101878584	0.6829601
TERT	13.23675051	-1.56244341	0.955336542	-1.635490051	0.101946359	0.6829601
TBC1D8	30.64619378	-1.236297121	0.756441884	-1.634358365	0.102183625	0.683971932
DLST	983.4149587	0.419086069	0.256512823	1.633782142	0.102304603	0.684041002
PRDM6	144.3690798	1.255285979	0.768246594	1.63396231	0.102266765	0.684041002
LOC112543491	12.40191753	-2.366986372	1.449088459	-1.633431249	0.102378329	0.684163937
C18orf54	82.20697857	-1.053697331	0.645612275	-1.632089989	0.10266053	0.685317533
VPS29	263.4053766	0.739703973	0.453226691	1.63208387	0.102661819	0.685317533
APTX	431.5146802	0.643658688	0.394684199	1.630819499	0.102928412	0.685681537
C5orf15	570.3795044	-0.626960991	0.384830511	-1.629187328	0.103273369	0.685681537
CIAO1	605.1335054	-0.414861347	0.254911324	-1.627473194	0.103636637	0.685681537
COG8	168.3131028	-0.91427874	0.561562449	-1.628098071	0.103504093	0.685681537
COL4A2	52.18884195	-1.167271088	0.717275942	-1.627366847	0.103659208	0.685681537
CTBS	72.63928481	-1.279208584	0.78506422	-1.629431774	0.103221647	0.685681537
EFCAB6	38.62460204	-1.055423777	0.648370319	-1.627810135	0.103565151	0.685681537
EMX2OS	38.17596173	-1.46641792	0.899681356	-1.629930319	0.103116225	0.685681537
FZD8	43.45959873	1.534974975	0.941019293	1.631183319	0.102851644	0.685681537
GATA2	187.9650134	-0.924160122	0.567640341	-1.628073369	0.10350933	0.685681537
HHIP-AS1	9.188091868	2.557062206	1.569351359	1.629375213	0.103233613	0.685681537
IFIT5	54.50285927	-0.894311614	0.549487898	-1.627536507	0.103623202	0.685681537
INTS6L	162.9724395	1.083741913	0.665116134	1.629402534	0.103227833	0.685681537
MAVS	306.0605109	-0.446464479	0.274006965	-1.629390985	0.103230276	0.685681537
PTGS2	9.344321245	2.115582031	1.298183535	1.629647869	0.103175941	0.685681537
PYM1	187.3833778	-1.170045864	0.718516561	-1.628418783	0.103436117	0.685681537
ZNF41	140.0147375	-1.212457336	0.743684534	-1.630338241	0.103030029	0.685681537
AAK1	309.2970291	-0.630833516	0.38793735	-1.626122146	0.103923674	0.685777622
ABITRAM	280.7158141	-1.086394097	0.66812655	-1.626030422	0.103943184	0.685777622
BBS10	131.5557534	-0.96301974	0.592455447	-1.625472	0.104062025	0.685777622
CAPN2	976.5142741	-0.645950522	0.397317914	-1.625777492	0.103996998	0.685777622
CCDC93	446.9734658	-0.49715788	0.305716829	-1.626203837	0.1039063	0.685777622
CCT5	4347.167486	0.436817263	0.268717597	1.625562553	0.104042747	0.685777622
MRPS26	436.9067537	-0.583972806	0.359162481	-1.625929312	0.103964694	0.685777622
ARMCX5	84.95500139	-0.966131863	0.595648101	-1.621984291	0.104806712	0.685811159
CARF	13.80482202	-1.546003638	0.952095205	-1.623791014	0.104420418	0.685811159
CKS1B	773.4287491	0.771744942	0.475059182	1.624523789	0.104264068	0.685811159
CPSF6	1285.464602	0.368088815	0.226849457	1.622612725	0.104672219	0.685811159
EXOG	100.2400262	-1.060877191	0.654605223	-1.620636613	0.105095595	0.685811159
EXOSC9	626.0311169	0.58557946	0.361119268	1.621568028	0.104895873	0.685811159
LASP1	147.2242145	-0.647118436	0.399328193	-1.620517776	0.105121099	0.685811159
MELTF-AS1	8.644653938	-2.073139407	1.277603914	-1.62267772	0.104658317	0.685811159
NPDC1	118.6095649	0.963681901	0.59434053	1.621430565	0.10492533	0.685811159
NRSN2	200.0755977	-0.455858312	0.280602015	-1.624572482	0.104253685	0.685811159
PPIP5K2	191.2977239	-0.696703632	0.428900285	-1.624395357	0.104291457	0.685811159
RPS8	10301.12653	0.688779157	0.424499994	1.622565764	0.104682264	0.685811159
SEMA3F	35.38730588	-1.255103062	0.77405446	-1.621466095	0.104917716	0.685811159
SNHG3	277.5503768	-0.630398895	0.388480248	-1.622730883	0.104646947	0.685811159
STAM2	311.8493667	1.059970179	0.653993704	1.620765111	0.105068024	0.685811159
TIMM17A	808.5389754	0.470964648	0.290221242	1.622778003	0.10463687	0.685811159
TIRAP	34.98327075	-1.307404255	0.806623873	-1.620835062	0.105053017	0.685811159
TMEM117	24.76875941	-1.329253383	0.819113946	-1.622794228	0.1046334	0.685811159
ZNF862	39.49152969	-1.46101581	0.899438458	-1.624364399	0.10429806	0.685811159
ABCE1	2222.147956	0.406882508	0.251748017	1.616229247	0.106044758	0.686186756
AP5S1	86.06063793	0.959395153	0.593552459	1.616361179	0.106016246	0.686186756
CAMLG	497.9848885	0.395939981	0.244492952	1.619433107	0.105354108	0.686186756
CASP10	23.82522844	-1.38848952	0.858183267	-1.617940566	0.105675407	0.686186756
ETV6	46.79934861	1.644060054	1.016097055	1.618014781	0.105659412	0.686186756
GGT1	23.21767547	-1.985656589	1.227997557	-1.61698741	0.105880999	0.686186756
HHEX	24.30374163	-1.372804943	0.848750839	-1.617441632	0.105782985	0.686186756
LRIF1	388.8378882	0.480426495	0.297255418	1.616207695	0.106049416	0.686186756
METTL17	427.677618	0.62955155	0.389202053	1.617544266	0.105760849	0.686186756
MSI1	169.508988	-0.602767329	0.372641212	-1.617554124	0.105758722	0.686186756
MTMR14	276.3435248	0.666549468	0.412406016	1.616245742	0.106041193	0.686186756
PPIG	1231.692285	0.534099144	0.330480796	1.616127625	0.106066723	0.686186756
RBM18	582.203602	0.456268821	0.282062729	1.617614714	0.105745656	0.686186756
RPS25	3048.38956	0.801618391	0.495841017	1.616684308	0.105946443	0.686186756
RREB1	451.2443174	-0.860576808	0.531642268	-1.618714049	0.105508803	0.686186756
USP49	132.5344852	-1.025959084	0.634322682	-1.617408795	0.105790069	0.686186756
LOC202181	125.1873275	0.637341653	0.394442852	1.615802266	0.106137072	0.686282749
ACSL6	17.81765677	-1.811010365	1.121513671	-1.614791163	0.106355928	0.686979275
TAF1B	288.4604432	0.732074567	0.453284975	1.615042651	0.106301459	0.686979275
GGACT	20.21653819	-1.867546259	1.156822761	-1.614375444	0.106446015	0.687202131
ARHGAP32	306.1706124	0.798017757	0.494583165	1.613515811	0.106632491	0.687884655
PCM1	1067.942725	0.523942187	0.324759565	1.613323343	0.106674278	0.687884655
RNASE4	19.9476194	1.977344475	1.225789593	1.613118994	0.106718658	0.687884655
ANP32E	877.6650751	-0.545554411	0.338550669	-1.611440948	0.107083648	0.689061154
CLK3	489.8633872	0.518797251	0.322082957	1.610756607	0.107232782	0.689061154
GS1-124K5.11	158.3721779	0.604157409	0.374910504	1.611471011	0.107077101	0.689061154
IGSF9B	31.94629837	-1.147498791	0.711867048	-1.611956606	0.106971383	0.689061154
LRPPRC	2529.113536	0.804498972	0.49939128	1.610959189	0.107188618	0.689061154
UBA52	4947.417539	0.739096778	0.458927176	1.610488148	0.107291331	0.689061154
USPL1	445.4134142	0.774157211	0.480635999	1.610693358	0.107246574	0.689061154
ZNF75A	192.2462689	0.531673049	0.33021374	1.610087601	0.107378734	0.689264425
PREP	242.8554313	-0.688139355	0.427789709	-1.608592586	0.107705457	0.690644481
SCMH1	417.9590086	0.665361017	0.413615014	1.608648126	0.107693305	0.690644481
L2HGDH	152.9986757	1.00077887	0.622421609	1.607879378	0.107861599	0.691084406
TMOD2	81.45839921	-1.252027455	0.778736089	-1.60776863	0.107885861	0.691084406
CEP126	56.27244479	1.620529931	1.008987719	1.606094803	0.108253082	0.691714856
FREM2	57.10716057	-0.788569983	0.49100119	-1.606044952	0.108264034	0.691714856
FRYL	286.5227237	-0.805232463	0.501245528	-1.606463137	0.108172188	0.691714856
LRRIQ1	14.94324864	-1.647433151	1.025333509	-1.606729066	0.108113815	0.691714856
RALGAPB	576.2508796	-0.618672436	0.385159278	-1.606276862	0.108213092	0.691714856
ASS1	124.3873539	0.519297676	0.323529639	1.605100779	0.108471628	0.692683231
FGD4	21.98586816	-1.300419704	0.81032404	-1.60481442	0.108534652	0.692727877
C15orf40	101.0224795	-1.077887283	0.672517197	-1.602765382	0.108986462	0.693472271
CFAP69	86.97313246	1.125956248	0.70311954	1.601372432	0.109294455	0.693472271
DOCK8	19.07552427	-1.398340028	0.872937449	-1.601878839	0.109182405	0.693472271
EBF4	60.84080723	1.39974112	0.872705187	1.603910622	0.108733755	0.693472271
EXOSC4	245.5559687	0.747775335	0.466272357	1.603730787	0.108773407	0.693472271
LINC01534	10.54162087	-2.503925509	1.563716442	-1.601265704	0.109318082	0.693472271
NIPSNAP1	319.9584423	-0.670924973	0.418716139	-1.602338458	0.109080786	0.693472271
PHLDB3	40.2292299	1.200156349	0.749518152	1.601237202	0.109324392	0.693472271
PLSCR1	44.91641482	-1.040302201	0.64895203	-1.60304946	0.108923735	0.693472271
SGSM2	124.1552244	-0.978235601	0.610754707	-1.601683276	0.109225665	0.693472271
SHCBP1	376.6524617	0.467143514	0.291591394	1.602048358	0.109144916	0.693472271
TRIB3	145.8115358	0.786626905	0.490608144	1.603371072	0.108852754	0.693472271
FAAP100	111.0431251	-0.594189744	0.37120311	-1.600713269	0.109440441	0.693496755
FUNDC2	578.1138479	0.652979275	0.407868982	1.600953503	0.109387218	0.693496755
ARAP1	118.4503822	-0.678888496	0.424548362	-1.599084009	0.109801937	0.693679537
ATAD2	1437.674571	0.741770205	0.463907469	1.598961548	0.109829147	0.693679537
BCKDHA	316.9232695	0.698145412	0.436733644	1.598561095	0.10991816	0.693679537
CTSB	218.879186	-0.692151626	0.432928778	-1.598765575	0.109872701	0.693679537
GOLGB1	820.9904461	0.707333425	0.442165101	1.599704325	0.109664192	0.693679537
METTL23	140.4357631	0.851203064	0.53196	1.600126071	0.109570618	0.693679537
PPP1R3F	42.51590915	1.740648243	1.088107823	1.599701984	0.109664711	0.693679537
SMAD3	156.6652043	-0.655786647	0.410063037	-1.599233748	0.109768674	0.693679537
ARRB1	64.44772763	-0.683588311	0.42782307	-1.597829473	0.110080933	0.694083943
MAP2K6	24.17915546	-1.267664999	0.793397204	-1.597768421	0.110094525	0.694083943
CSNK1D	1329.544978	0.467378335	0.292660658	1.596997489	0.110266267	0.694220101
FKTN	200.4020203	-0.621289014	0.388973665	-1.597252127	0.110209517	0.694220101
NBN	431.7204926	-0.89781422	0.562217796	-1.596915334	0.110284581	0.694220101
H4C12	12.38758893	2.561237404	1.605232211	1.595555699	0.110588025	0.695068507
MNT	222.7082042	0.868200781	0.544050031	1.595810554	0.110531096	0.695068507
RIMS1	24.6879419	-1.998334537	1.252283595	-1.595752388	0.110544087	0.695068507
AMFR	731.6592834	-0.424931898	0.266500854	-1.594486067	0.110827209	0.695086899
LRRC46	7.650217243	-1.999304004	1.253991547	-1.594352058	0.110857204	0.695086899
PKD1	77.87155171	-1.27802681	0.801629744	-1.594285664	0.110872067	0.695086899
SHKBP1	160.5013278	-0.508108928	0.31860977	-1.594768822	0.110763941	0.695086899
TCAF2	8.314802112	-3.40283028	2.134072129	-1.594524493	0.110818609	0.695086899
GNB4	182.9270978	-0.960025618	0.602289733	-1.593959792	0.110945041	0.69519186
HCG11	181.282242	-1.127885274	0.707730342	-1.59366528	0.111011025	0.695252937
ACSF2	22.67341952	-1.489986316	0.936027983	-1.591818134	0.111425574	0.695260487
COX10-AS1	20.45790216	-1.526150694	0.958997782	-1.591401693	0.111519204	0.695260487
ERBB3	29.13110309	-1.131157261	0.711453516	-1.589924339	0.111851861	0.695260487
FLVCR1	337.1337026	-0.591102543	0.37161139	-1.590646999	0.111689041	0.695260487
IDE	882.4287374	0.483409485	0.303943737	1.590457133	0.111731801	0.695260487
IWS1	809.3805934	0.449013919	0.281888258	1.592879114	0.111187312	0.695260487
LARGE1	147.980176	-0.827064817	0.519693782	-1.591446435	0.111509141	0.695260487
LEFTY2	11.56414817	3.127799084	1.965526849	1.591328598	0.111535644	0.695260487
LINC00839	78.69841884	-1.078416863	0.677979904	-1.590632489	0.111692308	0.695260487
LINC01543	7.348699466	-3.984315518	2.503406764	-1.591557383	0.111484192	0.695260487
MAGI1	99.09217887	-1.201723277	0.754784889	-1.592140084	0.111353232	0.695260487
PPARD	90.87321767	-1.194032197	0.751007612	-1.589906918	0.111855788	0.695260487
RRAS	9.90739456	-1.740538306	1.094370525	-1.590446988	0.111734086	0.695260487
SLIT2	596.6050348	-0.54557167	0.342831002	-1.591372035	0.111525874	0.695260487
TBCK	203.2394154	0.646788881	0.406728585	1.590222336	0.111784698	0.695260487
ADAMTS9	68.49332834	-1.043878386	0.657588563	-1.587433914	0.112414403	0.696152147
BAIAP2-DT	16.10995662	-1.57882814	0.994337283	-1.587819513	0.112327158	0.696152147
CARD10	24.05956354	-1.298316886	0.817316683	-1.588511422	0.11217074	0.696152147
CYB5D1	444.4762717	0.432162326	0.272208207	1.587616811	0.112373014	0.696152147
DMTN	20.31507216	-1.147634091	0.723132838	-1.587030806	0.112505668	0.696152147
PRRT3	16.94997987	-1.264668525	0.796416621	-1.587948432	0.112298	0.696152147
SPECC1L	268.9335366	-0.470410187	0.29643242	-1.586905332	0.112534087	0.696152147
STOX2	61.96685742	1.566999288	0.987688325	1.586532155	0.112618644	0.696152147
TTC41P	49.56973872	1.63576264	1.030634298	1.58714167	0.112480562	0.696152147
[truncated: 26,280 more rows]
