# Supplementary material for: SARS-CoV-2 ORF3A interacts with the Clic-like chloride channel-1 (CLCC1) and triggers an unfolded protein response
Source: PeerJ. 2023 Apr 3;11:e15077. doi: 10.7717/peerj.15077 (PMC10078464; doi:10.7717/peerj.15077)
Supplement: File S2 — DESeq2 output comparing control knockdown and CLCC1 knockdown. [file peerj-11-15077-s002.csv]

Supplemental Table 2: control sgRNA vs CLCC1 sgRNA mRNA-seq_DESeq2_output
	baseMean	log2FoldChange	lfcSE	stat	pvalue	padj
CLCC1	436.9967547	5.187044755	0.275654132	18.81722112	5.46E-79	7.59E-75
HSPA6	59.20421038	-5.63454724	0.649777208	-8.671506435	4.26E-18	2.97E-14
HYOU1	3433.17009	-0.978908029	0.132328511	-7.397559478	1.39E-13	6.43E-10
HERPUD1	755.003178	-1.06985851	0.157331774	-6.800015573	1.05E-11	3.64E-08
HSPA5	9332.132905	-1.096328216	0.173539934	-6.31744056	2.66E-10	7.40E-07
DNAJB1	1869.179451	-1.229679153	0.222593361	-5.524329874	3.31E-08	7.67E-05
SEC24D	856.8253426	-0.970018265	0.205070158	-4.730177596	2.24E-06	0.004456667
LINC00641	574.1202542	1.571186378	0.343678896	4.57166965	4.84E-06	0.008411185
HSPH1	3400.458231	-0.666867358	0.147326025	-4.526473558	6.00E-06	0.00926764
APC2	107.0469241	1.390293475	0.309125197	4.497509388	6.88E-06	0.009561636
HMGN2	1651.155597	-0.749758891	0.170983353	-4.384981804	1.16E-05	0.014664991
LOC100128288	45.73478868	2.713822735	0.641847945	4.228139633	2.36E-05	0.027307733
MAGEB6	15.66599174	7.450499391	1.788961951	4.164705341	3.12E-05	0.033350584
ANXA6	738.9866446	-0.78966464	0.193615387	-4.078522118	4.53E-05	0.045021818
CRELD2	387.0889609	-1.03714133	0.257066422	-4.034526641	5.47E-05	0.050725766
FOXC1	1341.267479	0.607616493	0.151493864	4.010832375	6.05E-05	0.05259024
CDC6	1174.706581	-0.837233078	0.213207889	-3.926839114	8.61E-05	0.061793617
DNAJB9	336.1919778	-0.861279772	0.21976266	-3.919136096	8.89E-05	0.061793617
DUSP1	758.3366749	0.692003494	0.175871943	3.934700922	8.33E-05	0.061793617
HSPA8	23216.20056	-0.662387264	0.168702224	-3.926369476	8.62E-05	0.061793617
MED26	446.0758953	0.735765637	0.189315723	3.886447595	0.000101722	0.064503335
MOBP	42.70549879	2.275800656	0.585687858	3.885688637	0.00010204	0.064503335
HVCN1	29.13905221	3.258670413	0.849525716	3.835870242	0.00012512	0.072502093
SSR3	3190.759142	-0.525676259	0.136739312	-3.844368164	0.000120863	0.072502093
ACTL8	10.5055366	6.860561116	1.846812874	3.714811182	0.000203355	0.092232635
C1orf162	43.63591382	2.544480046	0.680264506	3.740427474	0.000183708	0.092232635
C20orf202	7.845425777	6.435451194	1.734264733	3.710766339	0.000206633	0.092232635
EXO1	1277.526314	-0.618076993	0.16627456	-3.717207208	0.000201437	0.092232635
MCM6	2311.912204	-0.508266245	0.135970853	-3.738052915	0.000185451	0.092232635
NWD1	13.02841411	6.188489819	1.668523329	3.708962118	0.000208111	0.092232635
PDIA4	3056.348402	-0.995369299	0.266212403	-3.739004231	0.000184751	0.092232635
ZNF425	149.1459381	1.132051799	0.305629633	3.703998817	0.000212227	0.092232635
PDIA6	3861.306378	-0.711603477	0.19268714	-3.693051227	0.000221579	0.093378917
AXIN2	108.815415	1.193042713	0.326505956	3.653969216	0.000258217	0.096539145
FBRS	1141.160619	0.59562359	0.162446385	3.666585689	0.000245811	0.096539145
IDH2	400.8977443	-1.003063906	0.275319113	-3.643277412	0.000269188	0.096539145
LDHAL6B	20.58662384	4.942761374	1.355867013	3.64546178	0.000266912	0.096539145
LINC00880	18.89433169	6.749573745	1.853357412	3.641809022	0.000270729	0.096539145
NRARP	330.7109758	0.931761798	0.25356816	3.674600944	0.000238221	0.096539145
TP53INP1	199.8144881	1.410749392	0.388756014	3.628881208	0.000284652	0.098966447
RERE	1239.533219	0.938555173	0.259646142	3.614747232	0.000300641	0.101541859
ZNF250	372.1257099	0.704642966	0.195213275	3.609605787	0.000306663	0.101541859
SND1	3030.860724	-0.590889392	0.164255316	-3.597383682	0.000321434	0.103957789
NLGN2	291.7117704	0.992251387	0.2774516	3.576304434	0.000348486	0.110145273
MXD1	670.232264	0.856521303	0.240092006	3.567471148	0.000360443	0.111392923
MYDGF	1298.159994	-0.567774983	0.160546449	-3.536515364	0.000405443	0.122575971
CREBRF	412.9858191	1.048929011	0.299426182	3.503130567	0.000459824	0.131053253
FAM71A	50.72671972	2.447081722	0.6992577	3.499542044	0.000466058	0.131053253
IL15RA	23.17371998	4.086303961	1.168641114	3.496628616	0.000471177	0.131053253
YTHDC1	14.98728791	4.566591172	1.302401183	3.506286105	0.000454406	0.131053253
SCARNA6	19.53226492	5.286998466	1.515614472	3.488353115	0.000486006	0.132527103
FAM53C	1950.195784	0.630039491	0.181690955	3.467643685	0.000525043	0.140418702
BNIPL	17.94057396	4.410674344	1.280918723	3.443367846	0.000574517	0.143886532
LOC101928012	7.999528313	6.4600028	1.874268583	3.446679338	0.000567522	0.143886532
LOC401261	51.14279459	2.266904391	0.657144666	3.449627621	0.00056136	0.143886532
N4BP2L2-IT2	25.84525081	3.458537962	1.006474677	3.436289101	0.000589741	0.143886532
SELENOS	1031.897847	-0.680820013	0.19786474	-3.440835453	0.000579921	0.143886532
PDIA3	3062.756961	-0.678593431	0.198086388	-3.425744893	0.000613116	0.147010404
FOS	135.0302699	1.191423128	0.348448912	3.419218962	0.000628012	0.147614535
KCNQ1OT1	162.7149343	2.071785802	0.606599716	3.415408458	0.000636864	0.147614535
FOSL2	242.6178978	0.983127197	0.289294718	3.398358613	0.000677915	0.149647032
LINC00862	13.48986397	6.247906529	1.834011883	3.406688139	0.000657562	0.149647032
MIR663A	18.62255741	5.822933726	1.712327996	3.400594828	0.000672394	0.149647032
CALR	7209.774518	-0.596862626	0.176713164	-3.377578733	0.00073127	0.154524664
INHBA	279.1723335	1.213457849	0.358673682	3.383180619	0.000716515	0.154524664
YARS1	3705.246967	-0.467901774	0.138563684	-3.376799474	0.000733345	0.154524664
CARD14	12.84945176	6.173942192	1.836447555	3.361894096	0.000774098	0.16067734
AHNAK	517.8214008	0.928948915	0.277157127	3.351704956	0.000803156	0.161876601
KLHL11	1010.629094	0.730246028	0.217715249	3.354133588	0.000796139	0.161876601
LINC02365	9.736395593	6.755276862	2.027809753	3.331316882	0.000864361	0.167888763
TBX3	439.7069829	0.729920412	0.219210975	3.329762176	0.000869202	0.167888763
ZKSCAN8	1337.42149	0.66826554	0.200473587	3.33343435	0.000857809	0.167888763
SCML4	14.48991896	6.35814328	1.916666767	3.317291972	0.000908946	0.173160392
SNORA32	39.53261824	3.826817121	1.155236452	3.312583422	0.000924386	0.173722022
FOXK1	817.3582679	0.689032175	0.209274804	3.292475542	0.000993095	0.181723382
KLHL3	75.2579618	2.119227404	0.643098088	3.295340856	0.000983024	0.181723382
COL4A4	11.59794956	6.019546685	1.832072292	3.285649105	0.001017477	0.182886138
H2BC17	155.888717	2.314178603	0.704818781	3.283366823	0.001025751	0.182886138
PARP1	7929.996673	-0.521511013	0.159390288	-3.271912109	0.001068228	0.188048656
MTMR11	27.74866931	2.722805699	0.835226281	3.259961713	0.001114273	0.193702353
NFAT5	1527.597639	1.037198144	0.321402628	3.22709914	0.001250521	0.212085352
PLA2G6	148.1708589	1.267297748	0.39233722	3.230123691	0.001237367	0.212085352
LINC01061	71.33898269	1.085919386	0.338716976	3.205978625	0.00134604	0.225534656
ADM	77.25300907	2.151992504	0.672751595	3.198792124	0.001380046	0.226464213
MTRNR2L8	251.4960708	1.96226659	0.613604327	3.197934732	0.001384156	0.226464213
HEXIM1	789.2596266	1.077439359	0.337637844	3.191109578	0.001417275	0.22751965
LINC02177	8.900058197	6.625293625	2.076973777	3.189878322	0.001423327	0.22751965
MTF1	498.0907825	0.680127785	0.213712272	3.182446099	0.001460367	0.230787764
PYGL	3422.728478	-0.424346773	0.133511795	-3.178346703	0.001481175	0.231446106
AMH	244.5289347	1.125146541	0.355062485	3.16886911	0.001530333	0.236001988
FBRSL1	641.9087559	0.695616652	0.219698515	3.166232837	0.001544271	0.236001988
SOCS3	15.31978007	4.117841692	1.303354143	3.159418883	0.001580841	0.236928955
TAS1R2	10.93716546	5.936723835	1.879446606	3.158761635	0.00158441	0.236928955
JADE1	544.8697141	-0.581760643	0.185274648	-3.139990537	0.001689533	0.249961004
SLC26A7	20.89419061	3.183910858	1.016181742	3.133210062	0.001729056	0.253115671
ADCY10	30.8453827	3.147343077	1.009728055	3.117020531	0.001826888	0.259563068
ALDH1L2	542.7329267	-0.582745636	0.18741237	-3.109429949	0.001874487	0.259563068
CSDE1	8207.82178	-0.376566971	0.120862592	-3.115661881	0.001835326	0.259563068
HSP90AB1	17174.14988	-0.509951289	0.163824863	-3.112783253	0.001853321	0.259563068
RPN1	3874.740231	-0.480710753	0.154825705	-3.104851048	0.001903749	0.259563068
SNORA12	23.1147325	4.249811097	1.363166799	3.117601676	0.00182329	0.259563068
TOB2	918.302236	0.67847371	0.21846732	3.105607325	0.001898887	0.259563068
PHGDH	2038.358502	-0.52498516	0.16927514	-3.101371877	0.001926262	0.260082789
MPP4	11.92731737	4.101892843	1.325690202	3.094156415	0.001973734	0.263929987
STXBP6	9.794081519	5.770137849	1.866997424	3.090597649	0.001997541	0.264569563
SNORA74D	23.73191495	3.794348619	1.235671776	3.070676772	0.002135742	0.280205346
ACAT2	1113.854922	-0.552946985	0.180339802	-3.066139464	0.002168421	0.281833993
HSPB1	699.0164806	-1.008803345	0.330653865	-3.050934681	0.002281302	0.285179698
LMNB1	2131.496987	-0.567130114	0.186089704	-3.047616835	0.002306638	0.285179698
MYC	1902.482055	-0.4487598	0.147315797	-3.04624357	0.0023172	0.285179698
SDF2L1	226.9338881	-1.422946466	0.466045338	-3.053236131	0.002263877	0.285179698
TMEM170A	291.7869992	0.739434362	0.242539797	3.048713532	0.002298235	0.285179698
ZFP2	74.22261875	1.57201783	0.515494678	3.049532608	0.002291978	0.285179698
FEM1C	498.1731737	0.986013317	0.324356627	3.039904954	0.002366528	0.285325073
SLC43A3	11.28235467	5.017528378	1.649232024	3.042342316	0.002347448	0.285325073
SNORA74A	21.25878255	4.982521437	1.639956439	3.038203526	0.002379932	0.285325073
GADD45B	156.4971687	1.063376989	0.350755733	3.031673865	0.002432018	0.289077576
MEX3B	72.67644855	1.120520803	0.369983491	3.028569735	0.002457144	0.28958895
C19orf73	17.28424876	2.687316851	0.890185541	3.018827792	0.002537547	0.294080581
LINC01166	13.69107609	3.653678436	1.209631895	3.020487845	0.002523678	0.294080581
FDFT1	1398.829336	-0.544136702	0.180944299	-3.007205554	0.002636614	0.303036302
CAMTA1-DT	13.97677564	4.810836	1.611762157	2.984829976	0.00283736	0.305956928
CAMTA2	418.7478991	0.565126362	0.189337412	2.984758041	0.002838027	0.305956928
CELF6	17.66705868	4.104381543	1.37137068	2.992904546	0.002763362	0.305956928
DNAJB11	1294.140777	-0.706877407	0.235658348	-2.999585688	0.002703471	0.305956928
FADS2	552.1027108	-0.589934849	0.196801055	-2.997620366	0.002720964	0.305956928
LINC01004	66.01851804	1.875003202	0.6257576	2.996373041	0.00273212	0.305956928
NPR3	33.68167304	2.201698383	0.736796813	2.988202913	0.002806232	0.305956928
RHEBL1	50.26522221	2.668367826	0.893920312	2.985017558	0.00283562	0.305956928
LRRC59	4370.807561	-0.386682362	0.130170226	-2.970589929	0.002972284	0.310793603
NAPSA	7.445584817	5.352016889	1.801613537	2.97067977	0.002971414	0.310793603
NPC1L1	69.16834148	1.292429758	0.43456896	2.974049868	0.002938973	0.310793603
SPC25	15.94773493	3.001262159	1.009947094	2.971702355	0.002961536	0.310793603
KCND1	38.60107084	1.627135395	0.549297777	2.962210048	0.003054393	0.316995886
FAM71F2	24.28133962	3.332911048	1.128246208	2.954063594	0.003136194	0.323074414
ELOVL5	1243.908991	-0.506160841	0.17163674	-2.949023863	0.003187794	0.325975336
LINC01355	28.64904899	2.866746847	0.974144752	2.942834565	0.003252222	0.327743811
LOC107985544	36.58685891	1.53197517	0.520265423	2.944603085	0.003233692	0.327743811
PLAC8L1	44.75446398	2.844640753	0.968130694	2.938281753	0.003300369	0.330203142
C1S	45.44416004	2.192350112	0.748914177	2.927371628	0.003418401	0.337161058
CCT3	10938.46526	-0.520395553	0.177653194	-2.929277779	0.003397507	0.337161058
BICRA	483.6879659	0.887591781	0.303565006	2.923893609	0.003456829	0.338550123
TCTE1	19.32242298	2.11950272	0.727856366	2.911979368	0.003591464	0.349276111
LOC101929372	21.27609954	3.759688396	1.293977292	2.905528884	0.00366633	0.35408092
ARFIP2	1071.834773	-0.519052106	0.179280921	-2.895188753	0.003789306	0.354642044
BCAR1	468.6008023	0.490690648	0.169658085	2.892232626	0.003825146	0.354642044
DQX1	11.22083526	3.632420751	1.25493867	2.894500615	0.003797622	0.354642044
OCSTAMP	22.39396427	7.991652429	2.758078386	2.897543619	0.003760974	0.354642044
TDRD12	18.41136602	3.548769177	1.226441841	2.893548685	0.003809152	0.354642044
ZNF436	222.0958868	0.887534476	0.306715943	2.8936692	0.003807691	0.354642044
SOCS4	604.8600017	0.821936343	0.284676689	2.887262554	0.003886098	0.357907052
SNORA79B	15.23074229	4.902988494	1.703477959	2.878222443	0.00399923	0.365903263
AGBL2	13.73017947	4.327462246	1.523355865	2.840742826	0.004500859	0.380802324
BCAR3-AS1	18.04319738	5.166463888	1.821223286	2.836809702	0.004556676	0.380802324
CHRNA10	29.60903243	2.605277482	0.914148428	2.849950186	0.004372608	0.380802324
ESRRB	25.15099101	1.97716564	0.694141502	2.848361083	0.004394503	0.380802324
EXOSC6	399.1785205	0.619816543	0.217338645	2.851846913	0.004346603	0.380802324
FAM102A	90.77608965	1.164444478	0.409077897	2.846510373	0.004420129	0.380802324
FKBP4	4308.683015	-0.449170834	0.158102639	-2.841007826	0.004497121	0.380802324
GPRC5A	123.2873048	0.843451539	0.296045547	2.849060045	0.00438486	0.380802324
H3C13	12.44654556	5.220629061	1.824943438	2.860707326	0.004226971	0.380802324
MALAT1	3207.680695	1.209189577	0.425272173	2.843331054	0.004464467	0.380802324
PNRC1	388.8595341	0.538689353	0.188443523	2.858624935	0.004254815	0.380802324
PYGM	72.53501499	0.972833961	0.339992341	2.861340808	0.004218533	0.380802324
SNORA63	27.52421491	2.655983651	0.936456013	2.836207589	0.004565276	0.380802324
TMEM115	712.1754241	0.7062157	0.248714185	2.839466912	0.004518898	0.380802324
TNC	35.75287778	2.426346511	0.8556485	2.835681372	0.004572804	0.380802324
LEFTY1	14.11009408	2.168216261	0.767326999	2.825674404	0.00471812	0.388253779
LOC112268124	33.82160037	2.1299184	0.753492786	2.826726998	0.00470264	0.388253779
LINC01543	11.76407028	6.057659887	2.146568659	2.822020093	0.004772219	0.390395563
ZSCAN12P1	159.6133106	1.067133437	0.378415906	2.820001537	0.004802342	0.390562395
ARHGEF39	270.5600233	0.603770009	0.215277368	2.804614414	0.00503768	0.396613595
FBXL19	315.8659808	0.933677143	0.332943833	2.804308267	0.005042467	0.396613595
IFITM10	14.98610949	2.855532742	1.016740677	2.808516278	0.004977037	0.396613595
IPO5	3711.848882	-0.380029287	0.135608305	-2.802404227	0.005072327	0.396613595
LONP1	1917.567791	-0.589383261	0.210198658	-2.803934458	0.005048317	0.396613595
MBD6	441.0524495	0.948612572	0.338530674	2.802146585	0.00507638	0.396613595
SPDYA	17.39923691	3.419524878	1.219601887	2.803804187	0.005050357	0.396613595
ACOT7	812.4866901	-0.643447538	0.229816557	-2.799831075	0.005112936	0.397237958
DLL4	18.47909023	3.500311793	1.251956508	2.795873316	0.005175968	0.399901077
UCN2	5.560716409	5.928930829	2.122848479	2.792912866	0.005223576	0.40134957
ARHGAP4	28.74138751	2.608504555	0.938710691	2.778816283	0.005455737	0.416340572
ATN1	1723.450119	0.496293731	0.17886858	2.774627777	0.005526492	0.416340572
HSP90B1	12027.92039	-0.699391937	0.251838788	-2.777141446	0.005483931	0.416340572
PTOV1	1211.757889	-0.473251312	0.170607068	-2.773925599	0.005538434	0.416340572
LAP3	899.6013318	-0.473983149	0.171426986	-2.764927268	0.005693549	0.419891472
MANF	1622.533966	-0.815827203	0.294916988	-2.766294372	0.005669733	0.419891472
NUP93	1482.175806	-0.398941368	0.144098728	-2.768528024	0.005631014	0.419891472
RRBP1	709.7223186	-0.7094404	0.256654056	-2.764189321	0.005706442	0.419891472
BCO2	18.00162583	2.906625424	1.052835397	2.760759596	0.005766711	0.420337449
ZNF710-AS1	12.16197323	5.130295014	1.85852899	2.760406237	0.005772953	0.420337449
SGK2	46.47325665	2.086756438	0.759052717	2.749158776	0.005974844	0.432771617
DLGAP3	14.22850654	2.918524113	1.06372388	2.743685806	0.006075366	0.432774291
MSANTD2	97.78408101	0.882391785	0.32122317	2.746974279	0.006014785	0.432774291
PGM3	1339.212863	-0.382539284	0.139491121	-2.742391631	0.006099357	0.432774291
TFAP2A-AS2	39.67324551	1.516475019	0.552703697	2.743739595	0.00607437	0.432774291
ANKRD11	2029.660432	0.529054834	0.193429176	2.735134604	0.006235477	0.433583908
DNAL1	342.4480579	0.920723131	0.336378879	2.737160946	0.006197197	0.433583908
SNORD21	8.010147929	4.538276543	1.658837992	2.735816616	0.006222569	0.433583908
TAF8	574.2094044	0.445638822	0.162639913	2.740033569	0.006143291	0.433583908
LOC100506358	56.50656563	1.314172827	0.481085046	2.731685051	0.006301134	0.435969532
MSH4	38.24783834	1.709025038	0.626094841	2.729658393	0.006339998	0.436486922
EGR1	305.0717947	0.676613229	0.248100182	2.72717748	0.006387867	0.437616094
CLSPN	699.2745208	-0.48583602	0.178563241	-2.720806456	0.006512288	0.443952873
C17orf58	153.2503519	-0.926202986	0.340892185	-2.716996832	0.006587724	0.445752406
SNORA80B	4.330125536	5.562980507	2.048044022	2.71624069	0.00660279	0.445752406
PKD1	140.4144337	0.955452102	0.352448002	2.710902309	0.006710039	0.448637096
RNF24	182.1247823	0.753679747	0.277978015	2.711292641	0.006702145	0.448637096
CD74	9.850564359	2.927250116	1.080538107	2.709066989	0.006747271	0.448967965
DNAJA1	5429.472726	-0.482519051	0.178261725	-2.706801203	0.006793492	0.44989095
CMAHP	8.292317141	4.650314917	1.728880173	2.689784399	0.00714982	0.454330334
FBXL19-AS1	97.72851742	1.037765568	0.385392529	2.692749575	0.007086547	0.454330334
RNU4-2	27.42255792	2.440299988	0.905019283	2.696406621	0.007009205	0.454330334
SKIL	335.5957873	0.827951263	0.307351975	2.693821192	0.007063805	0.454330334
SNORA27	5.758443928	5.984899382	2.225230657	2.689563603	0.007154551	0.454330334
SSR2	3203.108661	-0.465076787	0.172488461	-2.696277677	0.007011919	0.454330334
SV2A	55.9036975	1.839893447	0.681213718	2.700904867	0.006915112	0.454330334
TRIM52	217.8847135	0.920970999	0.341873922	2.69389076	0.007062331	0.454330334
ZNF862	66.08987339	1.513889053	0.562398254	2.69184522	0.007105791	0.454330334
ZNF408	334.9581952	0.643829864	0.23968352	2.686166592	0.007227704	0.456889465
SARS1	3435.870981	-0.535685837	0.199880543	-2.680029921	0.007361558	0.463245189
C1QTNF12	14.80150202	4.389719731	1.640386324	2.676027999	0.007450042	0.463737359
CANX	20036.16068	-0.466452226	0.174721829	-2.669684891	0.007592246	0.463737359
DMP1	7.736663709	6.431574451	2.40584298	2.673314303	0.007510585	0.463737359
EMP2	238.2300437	-0.846625721	0.317453514	-2.666928174	0.007654803	0.463737359
FGFR2	142.7647811	-0.850419551	0.318880812	-2.666888443	0.007655708	0.463737359
LDOC1	253.1241922	-0.69521311	0.260536057	-2.668394994	0.00762146	0.463737359
NEAT1	361.2421203	1.259576343	0.471183144	2.673220293	0.00751269	0.463737359
TFAP2E	5.332567108	4.856632821	1.821498763	2.666283898	0.00766949	0.463737359
ZNF574	527.4024439	0.538751197	0.201858624	2.668953083	0.007608808	0.463737359
OPRD1	31.8770542	1.420210591	0.533097858	2.664071088	0.007720125	0.46466737
TCAM1P	14.36736311	3.27152026	1.228648645	2.662697976	0.007751696	0.46466737
GDPD3	26.36849595	2.111130436	0.793339131	2.661069339	0.007789291	0.464917066
CMTM3	275.8627698	0.655075767	0.246498383	2.657525609	0.007871661	0.467825594
BST1	9.25505116	3.111827229	1.172199071	2.654691771	0.00793809	0.469149322
SIL1	251.8133386	-0.649236588	0.244653137	-2.653702281	0.007961404	0.469149322
COPE	2076.966671	-0.696808824	0.263269986	-2.646746162	0.008127033	0.469782643
GATA6	238.5534556	0.621213636	0.234686227	2.646996565	0.008121018	0.469782643
GRASP	8.17160922	3.513356723	1.325548632	2.650492513	0.008037451	0.469782643
WDR47	431.350304	0.626175647	0.236391625	2.648891001	0.008075637	0.469782643
ZBTB21	1712.510178	0.73717736	0.278583481	2.646163218	0.008141052	0.469782643
TCAF2	13.20697251	4.784708577	1.809135631	2.644748406	0.008175168	0.469801889
LSMEM1	124.1914458	0.761235152	0.288181824	2.641509936	0.008253739	0.472365198
NUCB2	941.1803554	-0.704260018	0.267127634	-2.636417688	0.008378653	0.475599676
SERP1	1232.886019	-0.372993497	0.141422099	-2.637448457	0.008353232	0.475599676
PROK1	11.74791759	3.726008897	1.414161892	2.634782423	0.008419123	0.475954248
CAT	258.7427831	-0.548191353	0.208347043	-2.631145347	0.008509763	0.477228784
INO80D	713.2382113	0.879720929	0.33437593	2.630933781	0.008515063	0.477228784
PSMD6-AS2	15.85261091	2.320683449	0.883385045	2.62703502	0.008613247	0.477228784
PXDNL	40.0811271	1.453237649	0.552751912	2.629095652	0.008561228	0.477228784
ZNF296	245.2998823	0.550559566	0.209533764	2.627545823	0.008600326	0.477228784
BICDL1	32.88122386	2.039166613	0.778092729	2.620724417	0.008774316	0.477430866
C5	104.216624	1.878080821	0.716986737	2.619408036	0.008808252	0.477430866
DNAH17	888.8320569	0.904103674	0.346959103	2.605793209	0.009166178	0.477430866
GSG1L	10.54088004	3.348050241	1.281331377	2.612946426	0.008976537	0.477430866
HLF	58.21226997	1.737126051	0.665808035	2.609049395	0.009079414	0.477430866
HMBS	568.3277247	-0.626486531	0.239927178	-2.611152831	0.009023756	0.477430866
KPNA6	2301.329883	0.5064187	0.193722161	2.614149547	0.008944987	0.477430866
LINC01000	248.6466743	1.383881654	0.530881348	2.60676262	0.00914027	0.477430866
LINC02604	81.70103101	1.635277415	0.624041529	2.620462484	0.008781059	0.477430866
MIR194-2HG	6.704401134	6.221090202	2.385229966	2.60817208	0.009102718	0.477430866
NABP1	156.5014292	1.036665984	0.396766467	2.612786286	0.008980744	0.477430866
NFIX	221.312555	0.797156187	0.305069199	2.613033996	0.008974237	0.477430866
RYR2	302.8331017	0.594160551	0.227651767	2.609953606	0.00905545	0.477430866
SNORA31	7.319095791	6.350280593	2.422670153	2.621190749	0.008762322	0.477430866
WNK4	66.90157623	1.750199395	0.667692477	2.621265711	0.008760395	0.477430866
ZFYVE1	168.9413009	0.677640023	0.2588216	2.61817415	0.008840168	0.477430866
AURKAP1	45.90036021	1.592251607	0.612310189	2.600400313	0.009311507	0.483190767
AOC3	30.08138492	1.901308394	0.733029102	2.593769319	0.009493016	0.483333021
CAPN15	473.3431492	0.520014635	0.200279137	2.596449352	0.009419279	0.483333021
EPRS1	3986.194455	-0.37127108	0.143199019	-2.5926929	0.009522776	0.483333021
HIVEP1	437.8312536	0.880923954	0.339719099	2.593095166	0.009511645	0.483333021
P4HB	7401.367463	-0.424343793	0.163571495	-2.594240472	0.009480016	0.483333021
WLS	869.684767	-0.434665971	0.167593884	-2.593567031	0.009498602	0.483333021
THBS1	7.62644312	6.412171761	2.475136145	2.590633964	0.009579933	0.484465907
CREBBP	3372.128091	0.521684801	0.20202908	2.582226292	0.009816519	0.492845978
SERPINH1	867.8455879	-0.78702696	0.304747633	-2.582553152	0.009807225	0.492845978
KMT2D	2242.308783	0.786263379	0.304805608	2.579556805	0.009892719	0.49311125
PEX26	543.902669	0.473038855	0.183348351	2.580000597	0.009880014	0.49311125
KLHL15	757.4954402	0.643086174	0.249656874	2.575880102	0.009998531	0.493161025
PAXBP1-AS1	23.8093434	2.553603807	0.991372867	2.5758258	0.010000101	0.493161025
PRRC2B	4660.521421	0.58018594	0.225078661	2.577702998	0.009945944	0.493161025
CPEB4	288.9022217	0.768727154	0.298958042	2.571354661	0.010130153	0.4943159
SNORD47	68.63546235	1.938629638	0.753786701	2.571854393	0.010115543	0.4943159
STIP1	7465.539124	-0.492455132	0.191497039	-2.571607025	0.010122772	0.4943159
PERP	955.0851106	0.416794212	0.162335715	2.567483143	0.010243977	0.498122337
ARL10	639.49587	0.711527921	0.27802429	2.559229345	0.010490451	0.498178002
CCT5	7120.683433	-0.411842179	0.16070055	-2.562792587	0.010383406	0.498178002
KPNB1	7115.064288	-0.435492012	0.170058998	-2.560828985	0.010442274	0.498178002
MCM3	3694.045881	-0.415101983	0.162076501	-2.561148475	0.010432676	0.498178002
P2RX3	6.594180544	6.196886415	2.417696728	2.56313637	0.01037313	0.498178002
PPIB	5247.285274	-0.645494635	0.252435085	-2.557071794	0.010555743	0.498178002
SLC45A3	67.56732677	1.051962041	0.411308555	2.557598252	0.010539778	0.498178002
SNAI1	34.37197585	1.39189117	0.544494633	2.556299156	0.010579212	0.498178002
ZNF705E	11.57322049	3.75396607	1.466620246	2.559603333	0.01047917	0.498178002
ZNF81	204.2193371	0.768101717	0.30056733	2.555506344	0.010603343	0.498178002
C12orf57	322.8294666	-0.72292581	0.283186999	-2.55282133	0.010685429	0.500344334
DHRS2	152.5656094	-0.828700135	0.324859156	-2.550952062	0.01074291	0.501347822
DUSP7	411.8511266	0.594467649	0.233690687	2.543822592	0.010964676	0.503449505
IDH1	291.9129687	-0.554801895	0.217955145	-2.545486577	0.010912556	0.503449505
KIF9-AS1	46.35192631	1.850942909	0.727157287	2.545450541	0.010913682	0.503449505
NBPF25P	25.08038345	1.927747294	0.757855717	2.543686417	0.010968951	0.503449505
STK35	834.1048693	0.538880712	0.211676515	2.54577468	0.010903554	0.503449505
PRMT1	3289.004744	-0.614998421	0.242089215	-2.540379261	0.011073232	0.506563936
RNF38	841.2998149	0.653913441	0.257751436	2.536992425	0.011180937	0.509814084
LPXN	107.8440124	1.232083352	0.486755205	2.531217619	0.01136673	0.510635857
MTRNR2L10	36.16876159	2.382878503	0.940005629	2.53496195	0.011245954	0.510635857
PARGP1	48.80208747	2.237287901	0.884048506	2.530729803	0.011382549	0.510635857
RIMS1	39.12723277	2.474228634	0.97741544	2.53139917	0.011360848	0.510635857
SRPRA	1332.254992	-0.458447833	0.180925286	-2.533906907	0.011279869	0.510635857
MEX3D	122.1660982	0.91140964	0.361149376	2.523636206	0.011614806	0.517715069
TNRC6B	838.8594904	0.714077824	0.282845323	2.524623055	0.011582245	0.517715069
MIR3682	10.04186472	4.923936292	1.952909568	2.521333488	0.011691099	0.519135451
PURB	656.4777323	0.661611335	0.262560851	2.51984	0.011740819	0.519135451
WFIKKN2	25.1331477	1.686766896	0.669536466	2.519305492	0.011758659	0.519135451
TUG1	2274.780235	0.42718338	0.169879471	2.514626264	0.011915863	0.524411079
H3C12	53.38540524	2.329006317	0.927078277	2.512200291	0.011998097	0.526364466
DHFR	494.8110961	-0.487531228	0.194230491	-2.510065367	0.012070881	0.527892292
ITGA3	77.28107511	1.648592711	0.659147286	2.501099141	0.012380851	0.533066564
LINC02035	49.34432301	1.861495751	0.744146576	2.501517594	0.01236623	0.533066564
PLA2G4C	93.30346008	0.930586305	0.371600882	2.504262911	0.012270681	0.533066564
THBS3	59.84337017	0.979909018	0.391177199	2.505025909	0.012244242	0.533066564
ZNF572	49.52372857	1.822817643	0.728575032	2.501894194	0.012353084	0.533066564
EIF4EBP1	1112.565334	-0.657406921	0.263109128	-2.498609328	0.012468168	0.533522488
LINC02266	6.56350381	4.224936794	1.690579718	2.499105336	0.01245073	0.533522488
GGT1	36.22342765	2.628037171	1.054961882	2.491120501	0.012734092	0.540865252
SCARNA9L	23.37842583	1.481672286	0.59445607	2.492484073	0.012685302	0.540865252
STUB1	987.3897259	-0.54970079	0.22071927	-2.490497498	0.012756439	0.540865252
CAST	1048.931474	-0.383614703	0.154246273	-2.487027366	0.012881549	0.542000817
MAFF	46.26673336	1.143087241	0.459913306	2.485440681	0.012939115	0.542000817
MRPL18	1101.777336	-0.565251726	0.227382281	-2.4859093	0.01292209	0.542000817
ZNF510	223.6006471	0.785503262	0.31574155	2.487804543	0.012853435	0.542000817
AMIGO2	7.745918437	-3.45847146	1.394792705	-2.47955947	0.013154479	0.542846712
CACYBP	2167.281084	-0.593823369	0.239447687	-2.479971206	0.013139299	0.542846712
REV3L	862.7427237	0.956582921	0.385684896	2.48021878	0.013130179	0.542846712
SHANK3	175.0933406	0.758958106	0.305756525	2.482230284	0.013056287	0.542846712
TMED9	3019.105287	-0.486411819	0.196092188	-2.480526247	0.01311886	0.542846712
ANKRD12	311.9542706	0.604616853	0.243955469	2.478390237	0.013197671	0.543017789
GOLGA6D	8.016053712	5.482806421	2.213250892	2.477263848	0.013239399	0.54312779
WDR1	1436.030152	-0.333953873	0.135031083	-2.473162958	0.013392306	0.547784708
MESD	1041.250006	-0.503697809	0.204268275	-2.465864116	0.013668318	0.556030221
SEC63	1248.503124	-0.396991921	0.161025158	-2.465403082	0.013685919	0.556030221
UBE2CP5	35.06666089	2.086041314	0.846376549	2.464672864	0.013713839	0.556030221
AMELX	4.505139393	5.622333613	2.28954135	2.455659346	0.014062639	0.558768924
ASS1	212.0016985	-0.618612297	0.251328427	-2.461370185	0.013840748	0.558768924
CCDC167	323.8781972	-0.713962861	0.29070569	-2.45596452	0.014050703	0.558768924
EFCAB13	20.5602122	3.616331482	1.471784921	2.457105946	0.014006137	0.558768924
NPIPB11	31.51740447	1.82037356	0.739844697	2.46048065	0.013875105	0.558768924
RNU4-1	141.7024711	3.195980419	1.299885692	2.458662664	0.013945559	0.558768924
SETD1B	831.10968	0.702354448	0.285710528	2.458272902	0.013960704	0.558768924
NCOA4	2625.53114	0.415448206	0.169381803	2.452732215	0.014177584	0.561731218
AIFM2	25.82315562	1.439398998	0.587334369	2.450731769	0.014256615	0.563257789
H4C1	39.40772608	2.411751086	0.98499458	2.448491732	0.014345572	0.564216594
STX16	473.5104737	0.463697372	0.189412765	2.448078792	0.014362024	0.564216594
EVPL	26.18990605	1.835745372	0.750750745	2.445212855	0.014476667	0.567118351
NANS	1091.349721	-0.521549088	0.21348909	-2.442977702	0.014566637	0.569039955
LINC02709	16.17260736	2.369789696	0.971354356	2.439675779	0.014700449	0.569468364
NDRG4	99.11807886	0.731822352	0.299935997	2.439928384	0.014690174	0.569468364
TTN-AS1	139.3501414	1.069389296	0.438159139	2.440641315	0.014661209	0.569468364
ADAMTSL4-AS1	4.895289427	4.72680875	1.94860154	2.425744131	0.015277037	0.572919851
BAG5	973.8938689	0.524969196	0.216590698	2.42378459	0.015359713	0.572919851
C3orf38	604.6739504	0.518644022	0.213924718	2.42442307	0.015332732	0.572919851
CCDC47	2092.325242	-0.474580755	0.195263505	-2.430463155	0.015079539	0.572919851
CUBN	39.71265996	2.403688856	0.988573532	2.431471992	0.015037611	0.572919851
DLX2	498.4763017	0.602073944	0.247142924	2.43613668	0.014845074	0.572919851
GNAS-AS1	29.64462018	1.687334527	0.693515913	2.433014868	0.014973686	0.572919851
LOC105374988	10.73544265	3.886221489	1.601473895	2.426653036	0.015238822	0.572919851
LOC254028	16.02402442	3.929488013	1.619284357	2.426681883	0.01523761	0.572919851
MMP24-AS1-EDEM2	11.81437891	3.683804831	1.513512036	2.433944853	0.01493527	0.572919851
NUFIP2	2015.374473	0.595386259	0.245659001	2.423628925	0.015366298	0.572919851
RNF103	432.8430362	0.583525179	0.240304617	2.428272851	0.015170925	0.572919851
SNORD81	57.08553483	1.663228687	0.685507431	2.426273752	0.015254759	0.572919851
SYBU	39.67165898	-1.7532022	0.721048167	-2.431463361	0.015037969	0.572919851
SNORD13	30.58346721	2.562735368	1.058932787	2.420111456	0.015515751	0.576945306
CYTOR	42.36219303	-1.480178994	0.611995171	-2.418612211	0.015579839	0.57778354
DOCK8-AS1	15.90583784	3.172150193	1.31227329	2.41729388	0.015636387	0.578338391
DIDO1	1581.357087	0.511765787	0.21213559	2.412446619	0.015845858	0.579120482
KHDC4	1218.593088	0.651353507	0.270172691	2.410878408	0.015914153	0.579120482
NEMF	885.7761409	-0.380108227	0.157744175	-2.409649844	0.015967837	0.579120482
NUDT9	240.7033077	-1.033395102	0.428949783	-2.409128395	0.015990671	0.579120482
RYBP	805.5178328	0.656780963	0.272564535	2.409634707	0.0159685	0.579120482
TSTD3	15.75262134	-1.800879097	0.746336129	-2.412959827	0.015823564	0.579120482
UBE3B	590.6955691	0.475799746	0.19724232	2.412259931	0.015853974	0.579120482
ZHX1-C8orf76	5.135931571	-3.512527796	1.454169819	-2.415486659	0.015714198	0.579120482
DNAJC27	210.366225	0.959077819	0.398839554	2.404670775	0.016187041	0.579527012
FNDC7	19.11577035	1.670102702	0.695372135	2.40173947	0.016317325	0.579527012
FOXG1	519.4796735	0.416125035	0.173107698	2.403850543	0.016223405	0.579527012
ID4	530.0509384	0.645000774	0.268171833	2.405177181	0.016164626	0.579527012
IQCK	204.7479199	1.042629514	0.4338687	2.403099169	0.016256778	0.579527012
LRMDA	8.095913857	4.505927658	1.872974394	2.405760417	0.016138845	0.579527012
PLXNA3	277.7236917	0.625038969	0.260246027	2.401723382	0.016318043	0.579527012
PRDX3	1616.341879	-0.42510137	0.177026926	-2.401337351	0.016335269	0.579527012
ABTB2	159.1319845	0.879743503	0.366935823	2.397540517	0.016505555	0.579723181
AHRR	342.2397493	0.552825212	0.23111594	2.391982185	0.016757656	0.579723181
MAD2L1BP	536.2814788	0.524273659	0.219146197	2.392346595	0.016741025	0.579723181
PDK2	176.7501233	-1.138547246	0.475482556	-2.394508971	0.016642636	0.579723181
PEX5L	10.35352364	4.266005642	1.783138835	2.392413624	0.016737967	0.579723181
PRRT3	27.29609946	1.482866674	0.61903891	2.395433712	0.016600716	0.579723181
SEMA6B	22.40128784	2.410814718	1.006679413	2.394818735	0.016628584	0.579723181
TOE1	560.8684166	-0.529079024	0.220976863	-2.394273394	0.01665333	0.579723181
USO1	2135.921583	-0.355857923	0.148636142	-2.394154727	0.01665872	0.579723181
ZNF423	78.93026235	0.91550405	0.381825015	2.397705792	0.016498111	0.579723181
TXNIP	573.1153554	0.507931204	0.212492847	2.390344956	0.016832555	0.580869321
BATF3	35.27112726	1.978558271	0.83317033	2.374734434	0.01756158	0.581497371
C21orf91	403.4355744	0.72472501	0.303903926	2.384717495	0.017092241	0.581497371
CCDC74A	46.94591839	-1.734275007	0.727526676	-2.383795761	0.017135109	0.581497371
CTSL	662.2785918	-0.600708254	0.252207762	-2.381799234	0.017228287	0.581497371
DENND3	106.5261061	1.317925635	0.554527734	2.376663157	0.017470033	0.581497371
G6PD	716.0759586	-0.560287183	0.234866079	-2.385560257	0.017053128	0.581497371
KDM6B	652.4803724	0.502991758	0.210809177	2.386005035	0.017032518	0.581497371
KRT18	602.3536846	-0.699479273	0.292910665	-2.388029375	0.016938988	0.581497371
LOC101927666	8.351358367	6.552960595	2.758724239	2.375359052	0.017531887	0.581497371
PHC2-AS1	5.647622559	5.970255535	2.511492637	2.377174214	0.017445846	0.581497371
PNP	1786.079467	-0.393110828	0.165455706	-2.375927906	0.017504883	0.581497371
PSMD1	2042.832344	-0.368482202	0.154315728	-2.387846051	0.016947439	0.581497371
RPL3	17339.67848	-0.50853379	0.213469857	-2.382227627	0.017208257	0.581497371
SNORA71D	28.32370092	2.847172308	1.198673854	2.375268549	0.017536186	0.581497371
SOCS5	339.6729162	0.823725413	0.346127833	2.37983004	0.017320625	0.581497371
SOX2-OT	9.295182417	4.147280061	1.744098118	2.377893777	0.017411841	0.581497371
THAP10	128.1487099	0.800035934	0.336781411	2.375534717	0.017523544	0.581497371
ACLY	3633.608546	-0.336905366	0.142020187	-2.372235764	0.017680805	0.584054514
RGP1	500.5771423	0.512584463	0.216268489	2.370130133	0.017781825	0.585999633
FOXD4L5	5.33967445	5.887771716	2.493354608	2.36138562	0.018206787	0.5881371
HSPD1	10279.43438	-0.33465256	0.141777987	-2.360398588	0.018255309	0.5881371
IMPA1P1	11.85406701	3.81203837	1.61482645	2.360648955	0.01824299	0.5881371
LOC112543491	20.43644106	2.561773656	1.0833191	2.364745213	0.018042479	0.5881371
LOC339862	4.395519583	5.588318474	2.366127211	2.361799674	0.018186467	0.5881371
MIR6755	7.986894827	4.484723404	1.900906609	2.35925499	0.018311668	0.5881371
NFKBIZ	75.75728908	1.403788656	0.593888529	2.363724148	0.018092278	0.5881371
SLC12A9	69.18106027	0.970491368	0.410804377	2.362417299	0.018156192	0.5881371
TG	12.82398472	2.436271897	1.032646496	2.359250631	0.018311884	0.5881371
WNT2B	23.2418747	1.957284222	0.828034168	2.363772291	0.018089928	0.5881371
XLOC_009911	11.41434432	5.036561049	2.133591566	2.360602249	0.018245288	0.5881371
GABPB2	243.1924699	0.926920445	0.393054854	2.358247038	0.018361469	0.58837086
LINC00847	19.88892425	2.072798453	0.879611351	2.356493524	0.018448389	0.589797127
DENND2A	40.42585136	1.277326673	0.54269862	2.353657494	0.018589731	0.590657512
EEF1A1	15216.98857	-0.417096474	0.177169463	-2.354223275	0.018561458	0.590657512
POLR1E	1004.612121	-0.380943668	0.161869641	-2.35339787	0.018602717	0.590657512
ANXA2	803.992173	-0.567082403	0.241183469	-2.351249054	0.018710506	0.592182217
BRD4	3454.052586	0.406062265	0.172799846	2.349899459	0.018778483	0.592182217
CBX5	1932.684501	0.457065205	0.194473575	2.350268956	0.01875985	0.592182217
CPNE9	8.955234877	3.262279958	1.392627017	2.342536744	0.019153148	0.592538179
CYHR1	774.2852743	0.488440752	0.208178555	2.346258735	0.018962939	0.592538179
DOK1	65.54271016	1.014930924	0.433333836	2.342145569	0.019173235	0.592538179
ERV3-1	49.09546825	1.505780565	0.642531076	2.343513988	0.019103046	0.592538179
MYEF2	539.9634782	0.577196625	0.245878467	2.347487494	0.018900508	0.592538179
SCARNA21	10.83795019	3.430251499	1.463327777	2.344144321	0.01907079	0.592538179
SOX8	45.22584325	1.172967851	0.500284759	2.344600413	0.019047481	0.592538179
TCIM	74.9499557	1.086180128	0.463616716	2.342840735	0.01913755	0.592538179
ZNF131	589.264141	-0.432504129	0.184583476	-2.343135684	0.019122427	0.592538179
FBN1	300.6620976	1.247222632	0.53334362	2.338497331	0.019361464	0.596201185
H2BC15	108.7774568	1.729642285	0.741013395	2.334157921	0.019587454	0.596201185
NETO2	690.1986811	0.383047624	0.16413195	2.333778544	0.019607321	0.596201185
NFE2L3	134.9215338	-0.767844705	0.329057801	-2.333464526	0.019623778	0.596201185
RAD51	255.5366391	-0.541290132	0.231613756	-2.33703792	0.019437212	0.596201185
SLC25A25	314.9296082	0.461365756	0.197496411	2.336071603	0.01948751	0.596201185
SLC25A41	5.202097314	4.808508557	2.056941793	2.337697923	0.019402924	0.596201185
SRPRB	1052.911082	-0.39772994	0.170461357	-2.333255746	0.019634727	0.596201185
ZNF10	2085.137338	-0.336975525	0.14456662	-2.330935906	0.01975674	0.59796647
ZNF121	1034.110808	0.795539179	0.341357423	2.330516711	0.019778858	0.59796647
ATF7	513.2493156	0.458984459	0.197083784	2.328879877	0.01986543	0.59798385
CD8B	7.933790448	6.478203903	2.781473239	2.32905491	0.019856157	0.59798385
DHX57	800.8666495	-0.368355836	0.158284216	-2.327179839	0.019955696	0.599403582
MYLK-AS1	13.7332792	-2.202236135	0.947067794	-2.325320478	0.02005483	0.599790371
ZSWIM4	115.3937671	0.635978434	0.27342404	2.325978487	0.020019698	0.599790371
CADPS2	150.7103146	-0.880184428	0.379606115	-2.318678212	0.020412491	0.603627868
HSP90AA1	24605.39516	-0.417436375	0.180076495	-2.318105836	0.02044357	0.603627868
INA	750.1324546	0.378551191	0.163107785	2.320865253	0.020294117	0.603627868
PLXNB1	93.80256372	1.377582444	0.594121138	2.3186895	0.020411878	0.603627868
RAB11FIP2	375.2493108	0.570571888	0.245775219	2.32151919	0.02025884	0.603627868
TJAP1	740.5161553	0.371313275	0.160159855	2.318391679	0.020428044	0.603627868
GYPC	158.6806974	-1.033848094	0.446317207	-2.31639757	0.020536571	0.605089188
APCDD1	39.42768095	2.176102533	0.940620725	2.313475	0.020696538	0.605588315
CHSY1	1096.414725	0.416052941	0.179869369	2.313083893	0.020718027	0.605588315
H2BC12	1030.544196	0.689586922	0.298196225	2.31252734	0.02074864	0.605588315
TIGD6	158.4213418	1.060312568	0.458589506	2.312116949	0.020771239	0.605588315
TRIM44	742.0337663	0.423931959	0.183260524	2.313274845	0.020707533	0.605588315
ACTG1	22667.43771	-0.422446265	0.185472389	-2.277677382	0.022745806	0.60572151
ADAMTSL4	23.06517189	2.743713263	1.201112637	2.284309713	0.022353335	0.60572151
BZW2	1111.019629	-0.487105261	0.212490969	-2.292357475	0.021885024	0.60572151
C18orf32	22.8592876	1.374664866	0.60396076	2.276083078	0.022841038	0.60572151
C6orf62	831.2390073	0.474290438	0.206751409	2.294013083	0.021789747	0.60572151
CALU	2461.859076	-0.335867795	0.146393885	-2.294274754	0.021774722	0.60572151
CBL	995.1766482	0.685383109	0.30166009	2.27203774	0.023084231	0.60572151
CELSR3	427.0589253	0.638512905	0.277912049	2.297535887	0.021588218	0.60572151
CGRRF1	301.4921214	1.137180508	0.499425469	2.276977405	0.022787575	0.60572151
CHAC1	61.71029296	-0.987570456	0.430332842	-2.294899112	0.021738907	0.60572151
CHD2	2434.742965	0.549351455	0.241620938	2.273608648	0.022989527	0.60572151
CREBZF	630.5412106	0.518874859	0.224804458	2.308116412	0.020992663	0.60572151
CYP2C19	14.9935424	2.400418332	1.056357853	2.272353375	0.023065175	0.60572151
DBF4B	683.8441333	0.433026196	0.190123276	2.277607483	0.022749974	0.60572151
DHFRP3	5.194405731	4.811650023	2.084544321	2.308250285	0.02098522	0.60572151
EXOSC10	1846.991593	-0.379450483	0.164235371	-2.310406593	0.020865654	0.60572151
GAS2L1	21.58112801	2.019924075	0.882406349	2.289108729	0.022073036	0.60572151
HDLBP	5409.44813	-0.37987259	0.164818401	-2.304794774	0.02117807	0.60572151
HK1	1119.468573	-0.497785058	0.218316406	-2.280108341	0.022601264	0.60572151
HYMAI	31.79441474	2.211141746	0.972923478	2.272677962	0.023045594	0.60572151
IL18BP	34.43548927	1.464796403	0.635934619	2.303375787	0.021257709	0.60572151
ITGAM	33.14190777	1.23367925	0.535542796	2.303605351	0.021244807	0.60572151
JMJD6	606.9352667	-0.480317451	0.211301864	-2.273133998	0.023018106	0.60572151
KANSL1L-AS1	26.87165909	1.74857912	0.760960979	2.297856485	0.021569959	0.60572151
KDM4A	844.3591131	-0.374284219	0.164364734	-2.277156479	0.022776883	0.60572151
LMAN2	2417.284863	-0.4906843	0.214606477	-2.286437516	0.022228676	0.60572151
MARK2	725.2065828	0.468795349	0.205176603	2.28483824	0.022322314	0.60572151
MCM5	1343.644041	-0.410636323	0.178410217	-2.301641289	0.02135541	0.60572151
MRPL41	267.4696459	-0.743947252	0.324915269	-2.289665409	0.02204072	0.60572151
NRDC	1674.296783	-0.309547742	0.134717888	-2.297747878	0.021576143	0.60572151
OIP5	207.0918468	0.859156729	0.374892737	2.29174013	0.021920643	0.60572151
PCYOX1L	113.5473338	0.836880681	0.364249905	2.297545365	0.021587678	0.60572151
PGM1	1074.849241	-0.33057199	0.144577551	-2.286468311	0.022226876	0.60572151
PRELID3B	699.5878357	0.435118356	0.191474459	2.272461611	0.023058644	0.60572151
RASIP1	16.32501007	-2.065120776	0.89494567	-2.307537592	0.021024869	0.60572151
RCL1	341.8410453	-0.488891787	0.213395848	-2.291008898	0.021962899	0.60572151
RFPL3	7.51622253	6.39937765	2.806526652	2.280177046	0.02259719	0.60572151
ROCK1P1	31.30655542	1.787963917	0.781104845	2.28901911	0.022078242	0.60572151
SF3B5	2254.715892	-0.637871883	0.27822244	-2.292668711	0.021867085	0.60572151
SIK3	935.7972598	0.397298768	0.174102547	2.281981368	0.02249044	0.60572151
SLC4A1AP	775.0018823	-0.444611121	0.193245063	-2.300763157	0.021405022	0.60572151
SNORA52	11.34891629	3.198276027	1.404020822	2.277940595	0.022730117	0.60572151
SNORD13F	5.538002748	5.943052176	2.587710525	2.296644898	0.021639035	0.60572151
SNORD16	38.73570088	1.919126836	0.832627254	2.304905137	0.021171887	0.60572151
SNORD3C	22.21343138	3.057254052	1.324795911	2.307717005	0.021014882	0.60572151
SNORD74	22.36212665	2.570599247	1.123784171	2.28744924	0.022169615	0.60572151
SUGP2	1027.774501	0.4836713	0.210540286	2.297286231	0.021602447	0.60572151
TMEM184B	1118.782265	0.396032583	0.173832553	2.278241774	0.022712177	0.60572151
TUT1	248.1163253	0.612565463	0.267979823	2.285864121	0.022262209	0.60572151
UBL3	456.2009287	0.674457966	0.295625085	2.28146392	0.022521009	0.60572151
UVSSA	120.4361151	0.634946626	0.277396727	2.288947796	0.022082386	0.60572151
ZNF252P-AS1	15.61305114	2.742274378	1.190012368	2.3044083	0.021199735	0.60572151
ZNF512B	522.2550258	0.411840282	0.181024859	2.275048216	0.022903038	0.60572151
MATN1-AS1	27.70376625	2.764890415	1.218285398	2.269493192	0.023238351	0.608617221
SNORA57	20.37808761	3.343750279	1.474383962	2.267896536	0.023335514	0.610013133
FBXL3	917.6805741	0.508132504	0.224137651	2.267055545	0.023386833	0.610207662
ANKRA2	214.7912111	0.892425429	0.393963045	2.265251625	0.023497243	0.611940365
PPP4R3B	1077.645529	0.392144408	0.173249195	2.263470309	0.023606713	0.613396683
TIPARP	441.8213554	0.548793484	0.242516949	2.262907752	0.023641376	0.613396683
CRAMP1	715.8635513	0.578520659	0.256226141	2.257851823	0.023954899	0.614557656
EDA2R	12.20650851	2.155027334	0.953875778	2.259232685	0.023868915	0.614557656
MANEA-DT	17.02926175	3.194648689	1.415313605	2.257201992	0.023995456	0.614557656
PERM1	7.481744115	3.329470818	1.472305483	2.261399456	0.023734532	0.614557656
PFKM	382.1248355	-0.503103715	0.222758373	-2.258517637	0.023913406	0.614557656
RAI2	38.9210908	1.663275445	0.73623317	2.259169395	0.02387285	0.614557656
TXNDC5	326.7256802	-0.64664948	0.286184204	-2.259556853	0.023848768	0.614557656
ARID1A	1983.204963	0.423972951	0.188016234	2.254980548	0.02413455	0.61472378
FRAT2	252.802505	0.473636655	0.210022844	2.255167325	0.024122828	0.61472378
MYLIP	218.8375431	0.891873015	0.395389046	2.255684682	0.024090386	0.61472378
NBEAL1	302.0012574	1.129264162	0.50132816	2.252544844	0.024287862	0.617497806
AHSA1	2899.731453	-0.426795889	0.189689997	-2.249965185	0.024451155	0.618347129
ANP32A-IT1	10.00215918	3.162471746	1.408487532	2.24529623	0.024749122	0.618347129
ARHGAP27P1	19.62815107	2.323288677	1.037394909	2.239541236	0.025120721	0.618347129
ATXN1	383.181408	0.624159497	0.277610954	2.248324455	0.024555508	0.618347129
BEX5	49.18883046	-1.735957959	0.772178204	-2.24813126	0.024567821	0.618347129
CARS1	35.18109017	-1.759056093	0.78272796	-2.247340305	0.024618287	0.618347129
DKC1	4386.767099	-0.414714112	0.18507411	-2.240800254	0.025039016	0.618347129
HIC1	16.11334188	2.152325779	0.960252696	2.241416023	0.02499914	0.618347129
LOC100506124	9.646087672	2.360041376	1.053812106	2.239527676	0.025121603	0.618347129
PDHA1	1601.411105	-0.445375151	0.198641223	-2.24210838	0.024954369	0.618347129
PFN4	10.9773814	3.284286373	1.464874816	2.242025283	0.024959738	0.618347129
RNF44	637.2680814	0.577318234	0.257197493	2.244649542	0.02479064	0.618347129
RWDD2A	132.7721996	-0.640876076	0.286142382	-2.239710423	0.025109728	0.618347129
SCARNA12	54.46752103	2.067754685	0.920525751	2.246275765	0.02468635	0.618347129
SH3BP5-AS1	90.77803704	1.426815917	0.634891757	2.247337284	0.02461848	0.618347129
SNORD22	15.27730661	2.159768204	0.964268585	2.239799406	0.025103948	0.618347129
SSR4	2885.246642	-0.474081448	0.211045549	-2.246346586	0.024681817	0.618347129
TRIP13	1056.778803	-0.383000104	0.170866819	-2.24151246	0.024992899	0.618347129
LOC100506990	34.03898713	-1.721637755	0.769612678	-2.237018443	0.025285135	0.620177015
LOC646762	212.6698704	0.617958903	0.27621904	2.237206037	0.025272877	0.620177015
COPG2	613.1977998	-0.369457111	0.165215675	-2.236211012	0.025337952	0.620378348
IGFBP5	93.62283183	-0.804270639	0.360221392	-2.232712041	0.02556794	0.621881414
MIA3	1690.360153	-0.33360991	0.149357051	-2.233640175	0.025506758	0.621881414
NUCB1	851.0694521	-0.591700757	0.26506472	-2.232287864	0.025595943	0.621881414
SEL1L	712.1531584	-0.623109004	0.279185772	-2.231879512	0.025622927	0.621881414
ZIC3	126.4760357	-0.709990124	0.317989502	-2.232747056	0.025565629	0.621881414
SLC27A3	7.098654612	6.31604473	2.833843939	2.228790599	0.025827841	0.625762685
CHTF18	284.540274	0.607313788	0.272605826	2.227809279	0.025893236	0.625787512
SPATA22	4.813688281	5.735971089	2.575157527	2.227425324	0.025918862	0.625787512
PUS3	302.8807255	-0.835235586	0.375150947	-2.226398714	0.025987487	0.626356976
CDK4	1637.887655	-0.408151555	0.183484955	-2.224441542	0.026118751	0.627346246
SHMT2	1722.00035	-0.385756477	0.173412825	-2.224497968	0.026114959	0.627346246
FOSB	94.82999323	0.825615295	0.371935027	2.219783658	0.026433457	0.633810488
B4GALNT2	6.925019873	2.595971408	1.170596413	2.217648525	0.026578807	0.634016231
IGIP	17.49970059	1.530859154	0.690204759	2.217978266	0.026556314	0.634016231
NUP210L	21.69661125	2.365459937	1.06622878	2.21852944	0.026518755	0.634016231
NDUFA13	907.1641614	-0.795742822	0.359066862	-2.216141077	0.026681842	0.634562237
TNFRSF21	326.0928766	0.523891226	0.23641527	2.215978804	0.026692954	0.634562237
GPR137C	53.22444123	1.178794687	0.532127184	2.215249892	0.026742917	0.634665099
SMAD1	532.8685516	0.36761646	0.166038078	2.214049121	0.0268254	0.635538056
KCNQ3	10.84768994	3.088897799	1.396581539	2.211756144	0.026983519	0.638196934
ADGRD1	5.451604976	3.338018778	1.509734185	2.210997678	0.027035998	0.638352499
DLG2	19.91982582	1.952969539	0.883851154	2.209613609	0.02713199	0.639533195
MAD2L2	601.2338866	-0.587731769	0.266083592	-2.208823791	0.0271869	0.639743169
MARCKSL1	1639.706894	0.332321586	0.150519958	2.207824064	0.02725654	0.64029848
DENND4B	564.0916149	0.500603486	0.227250901	2.202866892	0.027604132	0.640907403
ERCC3	826.9720464	-0.424290283	0.192706712	-2.201741076	0.027683603	0.640907403
KMT2B	844.8938146	0.523361374	0.237707907	2.201699471	0.027686544	0.640907403
MELTF	24.08932648	1.515519716	0.687089013	2.205710885	0.027404249	0.640907403
PRSS27	24.67556227	1.276099477	0.57961695	2.201625534	0.027691771	0.640907403
PWWP3A	230.73288	-0.485872028	0.220625696	-2.202245871	0.027647945	0.640907403
RPA1	1479.885618	-0.345823378	0.156818226	-2.205249898	0.027436564	0.640907403
SLC1A4	381.8321403	-0.754102381	0.342050396	-2.204652852	0.027478464	0.640907403
ZXDC	418.4298154	0.503221672	0.228576253	2.201548348	0.027697228	0.640907403
BCAT1	613.2018453	-0.518464779	0.235742256	-2.199286575	0.027857552	0.643546464
PTCH2	25.13733659	1.785247066	0.812134257	2.198216675	0.027933669	0.644234717
ANP32B	2995.114728	-0.533813943	0.243233158	-2.194659425	0.028188037	0.644360205
ASB7	545.9839112	0.550582156	0.251253306	2.191342934	0.028426985	0.644360205
ATP2A1-AS1	64.3210095	-1.128532733	0.519208885	-2.173562061	0.02973804	0.644360205
CLEC16A	468.0095818	0.506600161	0.231491995	2.188413299	0.02863951	0.644360205
CRTC1	399.1439964	0.453631846	0.208158632	2.17926031	0.029312336	0.644360205
DAB1	25.11791979	1.436227557	0.654121702	2.195658013	0.028116431	0.644360205
DMWD	371.0969882	0.436805424	0.200370008	2.179994041	0.029257903	0.644360205
DSCC1	286.6406536	-0.494432889	0.226851409	-2.179545159	0.029291194	0.644360205
FANCI	1437.43724	-0.405013434	0.18473715	-2.19237676	0.028352313	0.644360205
FLJ37201	9.757486486	2.879133898	1.322580494	2.176906368	0.029487554	0.644360205
GMPPA	523.9061058	-0.669245984	0.306529775	-2.183298457	0.029013838	0.644360205
GNL2	2716.720364	-0.378690647	0.173006535	-2.188880592	0.02860552	0.644360205
GPX8	231.0362243	-0.531371727	0.243159325	-2.18528213	0.028868167	0.644360205
HAUS7	571.1359468	-0.753895137	0.34653312	-2.175535596	0.029590004	0.644360205
KMT2A	2536.485113	0.530374017	0.243456878	2.178513176	0.029367852	0.644360205
KRBA2	51.09062982	0.847946468	0.390137644	2.173454627	0.029746117	0.644360205
LIMD1	528.469821	0.68440683	0.31334535	2.184193349	0.028948043	0.644360205
LINC00158	12.16380584	3.726429016	1.705373291	2.18511046	0.028880748	0.644360205
LOC105371049	27.37446803	1.610825822	0.738426847	2.181429114	0.029151692	0.644360205
MDM4	861.3459657	0.606491169	0.276076692	2.196821342	0.028033208	0.644360205
MIB2	149.8920336	0.561892396	0.257730729	2.180152904	0.029246129	0.644360205
MTFP1	379.2670772	-0.703764154	0.322853684	-2.17982383	0.029270523	0.644360205
MX2	6.681086693	6.227624274	2.864086171	2.174384394	0.029676279	0.644360205
NUTM2B-AS1	155.1473615	1.22622199	0.561905439	2.182256843	0.029090582	0.644360205
PHF21A	524.9925606	0.500795425	0.230241181	2.175090586	0.029623329	0.644360205
PTPN22	15.1615364	2.003555289	0.915716919	2.187963603	0.028672254	0.644360205
RRM1	3133.001284	-0.36490561	0.166948347	-2.185739574	0.028834664	0.644360205
SELENOM	219.7603041	-0.870116925	0.398750571	-2.182108286	0.029101542	0.644360205
SNORA23	22.04535788	2.653930594	1.217596264	2.179647452	0.029283605	0.644360205
SNORA24	34.04816674	2.911073805	1.329284775	2.189954974	0.028527502	0.644360205
SNORD32A	17.72636617	2.102788658	0.965331166	2.178308058	0.02938311	0.644360205
SNORD94	9.289578397	3.332853642	1.519559134	2.193303022	0.028285554	0.644360205
SOGA1	421.7786476	0.530967812	0.241642327	2.197329499	0.027996922	0.644360205
TMEM165	525.3286126	0.493927091	0.225594036	2.189451009	0.028564076	0.644360205
TSPYL2	660.1265919	-0.601939045	0.275583988	-2.184230834	0.02894529	0.644360205
UAP1	836.8593501	-0.431074972	0.197965282	-2.177528144	0.029441184	0.644360205
ZC3H3	357.6091418	0.407023829	0.187201025	2.17426069	0.029685563	0.644360205
ZNF585A	214.2558586	0.571256139	0.262312939	2.177765773	0.029423479	0.644360205
ZNF746	609.3950198	0.547352577	0.2509679	2.180966479	0.029185896	0.644360205
ANKRD42	247.647905	0.658668667	0.30336347	2.171219454	0.029914587	0.645182538
DSTN	1160.95291	-0.454376789	0.209264563	-2.171303071	0.02990827	0.645182538
ENO1	17212.04893	-0.416718786	0.192097305	-2.169310942	0.030059085	0.645182538
GPX4	1949.265603	-0.596619606	0.274838505	-2.170800651	0.029946245	0.645182538
ST6GALNAC4	231.1808783	-0.53916207	0.248545763	-2.169266789	0.030062435	0.645182538
TBKBP1	199.182587	0.679325444	0.313124708	2.169504436	0.030044408	0.645182538
SNORD98	9.451732871	3.698227075	1.705901775	2.167901533	0.030166179	0.646411485
COMP	7.303629352	-2.436393752	1.126594672	-2.162617853	0.030570584	0.647300703
DHCR7	1473.156123	-0.444599698	0.205643015	-2.161997567	0.030618364	0.647300703
EP300	2821.862289	0.469133311	0.217061949	2.161287654	0.030673126	0.647300703
LOC102723566	7.163894918	3.831662841	1.771651894	2.162762817	0.030559427	0.647300703
NPIPB5	230.6925783	0.654940708	0.302510819	2.165015818	0.030386474	0.647300703
SNORA109	27.03738623	1.743202043	0.805415064	2.164352421	0.030437312	0.647300703
TBCEL	324.6138875	0.671867894	0.31010541	2.166579082	0.030266964	0.647300703
TMEM268	255.8698854	0.547220952	0.253151014	2.161638393	0.03064606	0.647300703
ZCCHC3	748.5841567	0.331409316	0.153244029	2.162624651	0.030570061	0.647300703
ZNF619	217.9791732	1.062558991	0.490705575	2.165369715	0.030359383	0.647300703
CDKN1B	426.6319114	0.375222103	0.174013295	2.156284114	0.031061487	0.651858704
DARS2	1817.624788	-0.442681077	0.205430726	-2.154892241	0.031170268	0.651858704
EPG5	395.5572976	1.01206216	0.469570992	2.155291058	0.031139065	0.651858704
RRP1	609.2362245	-0.505976814	0.234831428	-2.154638408	0.031190141	0.651858704
SERTAD1	92.84513851	0.680885455	0.316032745	2.154477554	0.03120274	0.651858704
SNAPC4	530.8653468	0.575129825	0.26697147	2.154274481	0.031218653	0.651858704
SRP68	2272.847488	-0.441038809	0.204782384	-2.153695057	0.031264094	0.651858704
TEX261	1461.436939	0.311967475	0.144723721	2.155607055	0.031114361	0.651858704
TULP4	518.2998467	0.553693049	0.257241625	2.152424004	0.031363975	0.652962271
DEGS2	5.794016973	4.998781593	2.323816026	2.151109011	0.031467596	0.653187872
UBN2	1103.877748	0.543269512	0.252554935	2.151094422	0.031468748	0.653187872
WDYHV1	74.45453626	-0.839950387	0.390667951	-2.150036582	0.031552321	0.653577815
ZNF66	26.13435216	1.642548357	0.764094156	2.149667478	0.031581527	0.653577815
DDOST	2290.692471	-0.463535586	0.216024825	-2.145751467	0.031892813	0.657086437
MIR331	9.444341039	3.70975813	1.728045896	2.14679375	0.031809705	0.657086437
NR2C2AP	105.001622	-0.65174861	0.303699209	-2.146033282	0.031870323	0.657086437
NOL12	619.5619375	-0.505851809	0.235923859	-2.144131633	0.032022341	0.658779139
BACE1-AS	17.36950879	2.815917819	1.314192179	2.142698658	0.032137303	0.659858283
LOC100128164	8.529735685	3.159509951	1.475097507	2.141899052	0.032201606	0.659858283
LOC101927762	4.740029235	-2.993248134	1.397599863	-2.141706087	0.032217141	0.659858283
SNORD67	9.640576055	2.497150933	1.166934586	2.139923663	0.032360936	0.66104595
STX11	29.28809326	1.284514912	0.600294152	2.13980914	0.032370194	0.66104595
AARS1	2403.99302	-0.306336191	0.143368909	-2.136698907	0.032622489	0.663322844
C9orf152	59.62445594	0.884669877	0.414070559	2.136519631	0.032637083	0.663322844
DDX27	1264.152777	-0.437855468	0.204880518	-2.13712593	0.03258775	0.663322844
ELK4	771.2541467	0.45806975	0.214552851	2.134997266	0.032761233	0.663322844
HSPA9	6228.222247	-0.271749878	0.127288323	-2.134916004	0.032767872	0.663322844
UBOX5	143.9124218	0.592469616	0.277449641	2.135413168	0.032727276	0.663322844
PRKAA1	505.798336	0.482208605	0.225939072	2.134241771	0.032822995	0.663472953
COPB2	1950.491339	-0.316012838	0.148237436	-2.131801836	0.033023141	0.666136812
LOC730268	30.88775731	-1.86813143	0.876452821	-2.131468329	0.033050579	0.666136812
ABHD5	267.1258083	0.455715213	0.215348079	2.11617961	0.034329535	0.66626678
ACAD9	370.865254	-0.467440215	0.220139667	-2.123380217	0.033722004	0.66626678
ATRIP	10.56397334	3.295063219	1.546448189	2.130729786	0.03311141	0.66626678
C5orf51	1221.20409	0.466144215	0.219718484	2.12155212	0.033875367	0.66626678
CAPN2	2243.110232	-0.340112169	0.160725702	-2.116103178	0.034336033	0.66626678
CASZ1	196.9457279	0.646356754	0.304308207	2.124020121	0.033668461	0.66626678
CCDC18	452.2781541	-0.544346287	0.255570123	-2.12992927	0.033177453	0.66626678
CITED4	12.1464329	-2.079679371	0.977329197	-2.127921051	0.03334363	0.66626678
DIAPH3	577.501066	-0.423350521	0.19976324	-2.119261387	0.034068383	0.66626678
DNAJC3	781.6407219	-0.347912215	0.163936078	-2.12224313	0.033817326	0.66626678
DR1	1732.77297	0.437444366	0.206019526	2.123315083	0.033727458	0.66626678
FAM241B	66.86596733	-0.859716744	0.405605124	-2.119590442	0.034040599	0.66626678
HIPK3	732.3422318	0.595902311	0.280342325	2.125623773	0.033534599	0.66626678
NSDHL	810.8848274	-0.442428865	0.209120505	-2.115664674	0.034373337	0.66626678
PSMD4	2371.174518	-0.574119824	0.271404045	-2.115369445	0.034398472	0.66626678
RPN2	3423.916382	-0.354499882	0.167222705	-2.119926726	0.034012225	0.66626678
SH3PXD2A	952.6927591	0.544289879	0.256988136	2.117957224	0.034178691	0.66626678
SIN3B	768.1704112	0.370865013	0.175069519	2.118387115	0.034142296	0.66626678
SMCO4	52.08886135	-1.217074335	0.572083321	-2.12744244	0.033383339	0.66626678
SNORA21B	13.41308528	3.645516997	1.717254398	2.12287533	0.0337643	0.66626678
SNORA22C	6.263518775	6.133497535	2.897542312	2.116793087	0.034277412	0.66626678
SNORA70	73.98900106	1.730907574	0.813192596	2.128533365	0.033292887	0.66626678
SNORD43	7.815710008	3.118017813	1.468524606	2.123231576	0.033734451	0.66626678
TXNDC11	651.846124	-0.450720098	0.211927461	-2.126765906	0.033439538	0.66626678
VPS36	753.6738639	0.649198825	0.306698051	2.11673606	0.034282255	0.66626678
ZC3H6	214.3777366	0.637003884	0.300977776	2.116448241	0.034306703	0.66626678
ZNF586	85.75246503	1.221310214	0.574582318	2.12556178	0.033539765	0.66626678
ZNRD2-AS1	19.02187661	1.847650086	0.872058809	2.118721888	0.034113977	0.66626678
KDM1B	507.2558677	-0.398098972	0.188386533	-2.11320292	0.034583403	0.668653911
STRADA	326.9902668	0.425662835	0.201474984	2.112732941	0.034623632	0.668653911
UTP18	1016.057821	-0.381519701	0.18062336	-2.112238972	0.034665957	0.668653911
C17orf97	57.38130307	0.988915595	0.468743571	2.10971554	0.034882865	0.669155841
HBQ1	16.37244314	-1.956322316	0.927300047	-2.109697203	0.034884446	0.669155841
RPL7A	10376.63326	-0.460434041	0.218228527	-2.109871006	0.034869468	0.669155841
SSR1	4119.845334	-0.341194284	0.161678448	-2.110326326	0.034830258	0.669155841
ZNF503	1419.447766	0.337355012	0.159956836	2.109037791	0.03494132	0.669323601
MATR3	5023.94759	-0.279265207	0.132480332	-2.107974839	0.035033166	0.670159887
NCDN	463.3393904	0.392542043	0.186389321	2.106032903	0.035201494	0.672454921
ARRDC3	458.0581932	0.627710897	0.298530875	2.10266659	0.035494925	0.674356398
CLGN	188.0823702	-0.633466955	0.301651233	-2.099997895	0.035729026	0.674356398
FRS3	47.25234055	1.228034115	0.584321909	2.101639691	0.03558485	0.674356398
GRIN2C	8.817356713	2.938651214	1.398611233	2.101120844	0.03563036	0.674356398
HNRNPM	4139.979903	-0.349959908	0.166606702	-2.100515184	0.035683546	0.674356398
LCT	25.60149415	1.489512915	0.709058961	2.100689782	0.035668207	0.674356398
PSMG4	195.5371686	-0.81085902	0.385492576	-2.103436148	0.035427661	0.674356398
PURA	802.2770338	0.726118012	0.345828167	2.099649714	0.035759666	0.674356398
SLC16A6	12.61790006	-1.975161068	0.940843482	-2.099351387	0.035785937	0.674356398
USP32P3	9.757077794	2.161316196	1.027144629	2.104198508	0.035361135	0.674356398
GYS2	30.03696592	1.485842785	0.707979753	2.098708019	0.035842647	0.674511092
ANK3	221.2643491	-0.588872947	0.281036616	-2.095360226	0.036138982	0.67693638
C11orf96	40.10860285	1.136364016	0.542299227	2.095455718	0.036130501	0.67693638
DMPK	197.4807459	0.57633237	0.274964686	2.096023233	0.03608013	0.67693638
FAM95A	8.564856764	3.633690502	1.734792708	2.094596366	0.036206889	0.67693638
XRN2	2037.948811	-0.408029222	0.194809261	-2.094506285	0.036214904	0.67693638
MCM7	4651.663858	-0.263142023	0.125732307	-2.092875163	0.0363603	0.678741866
LOC100129534	18.10832553	1.48816595	0.7114475	2.091743875	0.036461433	0.679717366
ZNF543	224.9952526	0.673932609	0.322273463	2.091182446	0.036511712	0.679743483
HCG11	336.6435818	0.670580623	0.320768205	2.090545798	0.036568799	0.679896104
PRUNE1	667.4853382	0.378607366	0.18120119	2.089430904	0.036668952	0.680847947
DEDD2	356.8003596	-0.69469762	0.332683752	-2.08816215	0.03678321	0.680875149
DUSP6	21.85644685	1.989333967	0.953513411	2.08631986	0.036949659	0.680875149
GMNC	5.392133249	4.885607173	2.342521194	2.085619197	0.037013131	0.680875149
NT5DC2	1962.993037	-0.520211685	0.249181324	-2.087683284	0.036826414	0.680875149
PSAT1	1983.229759	-0.338069466	0.162031111	-2.086447863	0.036938073	0.680875149
THUMPD3-AS1	125.7507471	0.818301738	0.392293295	2.085943725	0.036983721	0.680875149
TKT	3461.538685	-0.283140677	0.135737993	-2.085935348	0.03698448	0.680875149
CFAP298	248.0626499	-0.580376268	0.2784236	-2.084508168	0.037113968	0.681828208
UBXN7	1003.395072	0.505127729	0.242494183	2.083050913	0.037246583	0.683361782
MAPK12	299.9059248	-0.654702622	0.314535356	-2.081491344	0.037388956	0.684168691
ZNF703	2141.524014	0.482421278	0.231733874	2.081790069	0.037361649	0.684168691
ZNF124	132.3319257	0.936173415	0.449917436	2.080767137	0.037455226	0.684480712
DUSP18	72.99455692	0.977153599	0.469926792	2.079374099	0.037582979	0.684578548
LCOR	1089.711075	0.479446731	0.230533054	2.07973097	0.037550216	0.684578548
WASF1	1127.985192	0.344673907	0.165780424	2.079098961	0.037608256	0.684578548
ANKLE1	14.52636785	2.027358224	0.983930486	2.060468958	0.03935373	0.688999097
APOBEC3C	132.6010348	-0.679007181	0.328550001	-2.066678372	0.03876447	0.688999097
BTF3L4	500.9933551	0.548481893	0.265831944	2.063265554	0.039087405	0.688999097
CCNJ	1138.181569	0.529051567	0.255748477	2.068640148	0.038579868	0.688999097
CIC	537.6697606	0.462862243	0.224574653	2.06106182	0.039297143	0.688999097
CKAP4	1214.736466	-0.314337082	0.15250825	-2.061115271	0.039292044	0.688999097
CNN3	2113.030999	-0.354877675	0.171688136	-2.066990093	0.038735087	0.688999097
CXXC5	88.71883723	0.695775515	0.335426196	2.074302852	0.038051193	0.688999097
DGKH	294.80095	1.024856412	0.495189031	2.069626645	0.038487321	0.688999097
EBLN2	11.65869993	2.924143159	1.416369995	2.064533398	0.038967171	0.688999097
FAM214A	240.0414564	0.602261236	0.291508373	2.066016936	0.03882688	0.688999097
GATM	13.78269389	2.615160471	1.263827426	2.069238581	0.038523704	0.688999097
HMGCS1	1463.437815	-0.352330077	0.170066542	-2.071718946	0.038291659	0.688999097
INSIG1	588.4215679	-0.600961498	0.291398516	-2.062335481	0.039175807	0.688999097
LARP4B	1215.856098	0.583094289	0.282320349	2.065364015	0.038888571	0.688999097
LOC100996419	21.25979434	1.838960543	0.889267923	2.067948808	0.038644837	0.688999097
MAGEB18	9.179551421	3.749930076	1.816945773	2.063864608	0.039030555	0.688999097
NDST4	17.03734152	2.585275665	1.25107546	2.066442631	0.038786704	0.688999097
PHEX	18.0888109	2.420934775	1.170080034	2.069033488	0.038542944	0.688999097
RAB30	126.8088243	0.651442944	0.316295366	2.05960319	0.039436491	0.688999097
RBM43	22.89582897	1.573368615	0.763421212	2.060944326	0.039308352	0.688999097
RNVU1-15	21.33236914	2.257215103	1.093014339	2.065128538	0.03891084	0.688999097
SLC1A5	1968.341872	-0.453367205	0.219063896	-2.069566064	0.038492999	0.688999097
SMARCA5	3485.510272	-0.320330168	0.154614463	-2.071799507	0.038284143	0.688999097
SNORA81	7.267824025	5.347661076	2.590530836	2.064310914	0.038988247	0.688999097
TBX19	56.38635643	1.6147269	0.778903777	2.073076222	0.038165187	0.688999097
TPTEP1	7.267824025	5.347661076	2.590530836	2.064310914	0.038988247	0.688999097
TRAPPC5	611.2291885	-0.563617836	0.272297585	-2.069859838	0.038465472	0.688999097
ZNF222	52.19603521	-1.245577248	0.603729118	-2.063139265	0.039099399	0.688999097
ZNF431	360.1602221	0.621051588	0.30151414	2.059775995	0.03941996	0.688999097
ZNF98	7.493941381	3.027058374	1.460587538	2.072493634	0.038219429	0.688999097
ZW10	795.3032067	-0.336928762	0.163482693	-2.060944525	0.039308333	0.688999097
EDF1	1436.363487	-0.732489625	0.356023737	-2.057417942	0.039646041	0.689253947
EIF3G	2722.61401	-0.428387295	0.208142097	-2.058148263	0.039575903	0.689253947
LINC00294	149.8505084	0.620151922	0.301511848	2.056807802	0.039704717	0.689253947
LOC105378146	5.845950857	6.032826412	2.934707841	2.055682112	0.039813167	0.689253947
NQO2	266.1776693	-0.48609046	0.23656987	-2.054743742	0.039903763	0.689253947
PACSIN3	173.0649941	-0.579220392	0.281804731	-2.055396263	0.039840746	0.689253947
PARD6B	158.5005022	0.672997497	0.327492693	2.055000037	0.039879001	0.689253947
SEC13	1656.082628	-0.483024785	0.235128685	-2.054299692	0.039946695	0.689253947
TCEAL4	477.0629668	-0.560721866	0.272729489	-2.055963472	0.039786037	0.689253947
THOC5	1462.046247	-0.434443156	0.211167016	-2.057343826	0.039653164	0.689253947
GRPEL2	1011.897421	0.454951742	0.221551088	2.053484574	0.040025604	0.689759701
ADAM9	661.2311914	-0.473832785	0.23149097	-2.046873733	0.040670484	0.690102131
ADHFE1	20.79941964	1.675835011	0.822769813	2.036821216	0.041667961	0.690102131
AOC2	44.05759917	0.854936282	0.417537124	2.047569504	0.0406022	0.690102131
BSCL2	27.23351911	2.031186327	0.994477033	2.042466804	0.041105249	0.690102131
C8orf89	11.5199523	3.351649367	1.633591153	2.051706365	0.040198208	0.690102131
CASS4	47.12640117	0.864613531	0.424671965	2.035956226	0.041754751	0.690102131
CCNL1	680.5391547	0.652600891	0.319308437	2.0437947	0.040973833	0.690102131
CCSAP	1038.74369	0.426978981	0.209148973	2.041506466	0.041200512	0.690102131
CHORDC1	1414.172553	-0.355971569	0.173510984	-2.051579454	0.040210551	0.690102131
CPTP	142.7807202	0.711265479	0.348036719	2.043650684	0.040988068	0.690102131
DCUN1D3	66.13425213	0.931958173	0.457811208	2.0356823	0.041782268	0.690102131
DRC1	35.80311134	1.715242604	0.841311986	2.03877115	0.041472873	0.690102131
FLCN	369.3960649	0.50948764	0.250078666	2.037309496	0.041619037	0.690102131
GK5	236.3832822	1.055158146	0.516467594	2.043028756	0.041049592	0.690102131
GPSM2	364.5868504	-0.398963123	0.194664066	-2.049495479	0.04041369	0.690102131
GRM8	13.65117475	2.263578085	1.102812358	2.052550525	0.04011619	0.690102131
HNRNPA1	3629.728654	-0.384908294	0.187668619	-2.050999769	0.040266969	0.690102131
IRGM	6.800063223	4.384415059	2.148144744	2.041024037	0.041248438	0.690102131
LINC00852	18.12547407	2.134532298	1.047852481	2.0370542	0.041644611	0.690102131
LOC399975	42.88475691	1.309164009	0.640762844	2.043133465	0.041039228	0.690102131
MAST4	152.7535332	0.945450942	0.464214843	2.036666763	0.041683447	0.690102131
METTL1	243.3318512	-0.55547005	0.272568231	-2.037911932	0.041558741	0.690102131
MRPL17	576.4622341	-0.561210621	0.274951021	-2.04112943	0.041237964	0.690102131
MYO10	338.9256771	-0.63204036	0.30945964	-2.042399969	0.041111873	0.690102131
NDUFA11	1285.521847	-0.641813856	0.315268117	-2.035771529	0.041773303	0.690102131
ODC1	4770.45806	-0.2695767	0.131940943	-2.043161839	0.04103642	0.690102131
PTPN23	940.0235765	0.788092094	0.385152094	2.046184107	0.04073826	0.690102131
SLC35A2	267.7283983	0.418136134	0.204803963	2.041640834	0.041187172	0.690102131
SLX4	197.9655764	0.491593256	0.241249498	2.037696496	0.041580295	0.690102131
SNX31	9.120841496	2.35903073	1.158030844	2.037105265	0.041639494	0.690102131
SPOCK1	53.85655187	0.993879788	0.487167027	2.040121216	0.041338254	0.690102131
STRIP2	139.3211352	0.949577663	0.464232374	2.045479195	0.040807638	0.690102131
SYN2	109.1253964	1.132914882	0.554453932	2.043298489	0.041022899	0.690102131
WARS1	2779.087016	-0.283917645	0.139310485	-2.038020649	0.041547868	0.690102131
ZFYVE9	456.6559948	-0.376847797	0.184246976	-2.045340474	0.040821303	0.690102131
ATAD3B	562.209221	-0.414734084	0.203862366	-2.034382764	0.041913018	0.69055415
CCNB3	22.91352285	1.422616758	0.699416699	2.034004566	0.041951135	0.69055415
RAB11FIP5	280.469087	0.430234835	0.211528776	2.033930528	0.0419586	0.69055415
MLXIP	999.5831187	0.442094381	0.217507479	2.032547948	0.042098215	0.692032949
PIMREG	157.6931833	0.767343547	0.377764711	2.031273766	0.042227231	0.693334241
POP1	451.8437854	-0.433067521	0.213292435	-2.030393253	0.042316582	0.693981964
SYNJ1	341.8986936	0.442521426	0.21818667	2.028178102	0.042542074	0.695311875
UBB	13073.38298	-0.521510484	0.257201549	-2.027633529	0.042597664	0.695311875
XPNPEP3	1006.750583	0.387428004	0.190999404	2.028425201	0.04251687	0.695311875
YIPF4	456.7104384	0.569256967	0.280730101	2.027773173	0.042583404	0.695311875
SLC17A8	24.00240955	1.56299445	0.771711721	2.025360517	0.042830359	0.6982905
POLR3K	665.6345296	-0.684516938	0.338121964	-2.02446753	0.04292207	0.698966302
LSM10	304.4454958	-0.79090984	0.390829239	-2.023671109	0.043004003	0.699481487
MB21D2	109.6555429	0.781130209	0.386104074	2.023107917	0.043062023	0.699551142
SNORA68	22.77824421	2.031229064	1.004239786	2.022653447	0.04310889	0.699551142
FAM219B	183.5378747	0.952061918	0.47096491	2.021513488	0.043226638	0.700644345
LOX	125.1030516	-0.55706725	0.275753816	-2.020161527	0.043366635	0.702095227
SNORD28	10.96778055	2.295008143	1.137092288	2.018312997	0.043558674	0.704384277
DNAJB14	364.6725811	0.569043175	0.282027998	2.017683275	0.043624258	0.704625498
AP3B1	707.436931	-0.456188545	0.22636915	-2.015241673	0.043879333	0.707610058
ZNF654	343.7813305	0.574734138	0.285236168	2.01494131	0.043910799	0.707610058
MTHFD2	2184.786282	-0.298694281	0.148283868	-2.01434104	0.04397374	0.707804168
ACTN1	1150.782351	-0.393716557	0.19621186	-2.006588988	0.044793445	0.708203231
ALDH1B1	583.7036419	-0.387521772	0.192614433	-2.01190412	0.044230045	0.708203231
CCDC71	204.3728758	-0.756391777	0.377202419	-2.005267567	0.04493445	0.708203231
CDK20	223.9721577	0.612436376	0.30501055	2.007918661	0.044651936	0.708203231
CEBPA	98.37896027	0.938903311	0.468254241	2.005114378	0.044950821	0.708203231
HDDC3	342.8857375	-0.668909778	0.333625577	-2.00497151	0.044966093	0.708203231
KIF18B	726.7739721	0.371802359	0.185086839	2.008799551	0.044558396	0.708203231
LAMP3	16.33067861	-1.764995558	0.877225887	-2.012019462	0.044217886	0.708203231
LINC01605	83.50335518	0.659171164	0.32847536	2.006759852	0.04477524	0.708203231
LRRC63	9.840666819	2.875365089	1.432059036	2.007853738	0.044658836	0.708203231
MAGED2	1134.788743	-0.402701252	0.200749333	-2.005990491	0.044857263	0.708203231
NUP43	1913.393766	0.375852814	0.187163429	2.008153071	0.044627028	0.708203231
PCBP2-OT1	13.30370437	2.494263554	1.240662146	2.010429319	0.04438577	0.708203231
PLAGL1	1726.467421	0.357941977	0.178266043	2.007908916	0.044652972	0.708203231
PNPLA7	27.78816085	1.574655378	0.783215568	2.010500613	0.044378231	0.708203231
SLC29A3	93.23359548	0.933951114	0.464596118	2.010243043	0.044405472	0.708203231
SUSD4	35.55661511	1.601421305	0.795685307	2.01263149	0.044153412	0.708203231
ULK1	336.0857457	0.48299439	0.23986488	2.013610286	0.044050466	0.708203231
ZBTB1	376.1213817	0.608195049	0.303008833	2.007185876	0.044729875	0.708203231
ABCB5	5.428382938	5.924702533	2.976798256	1.990293606	0.046558602	0.709549305
ADAMTS1	567.652033	-0.590642696	0.297443942	-1.985727771	0.04706356	0.709549305
AFF4	2473.5741	0.471989504	0.237417982	1.988010763	0.0468105	0.709549305
AKR1A1	524.9365328	-0.452878446	0.228793334	-1.979421505	0.047768569	0.709549305
AMFR	1225.354605	0.385941153	0.194465723	1.984623032	0.047186428	0.709549305
ARL6IP6	382.9208528	0.537502064	0.268785012	1.999747157	0.045527573	0.709549305
ASB14	10.19691386	4.305103696	2.175509895	1.978894101	0.047827931	0.709549305
BAIAP2	287.2721179	-0.572078075	0.287642306	-1.988852348	0.046717503	0.709549305
BLVRB	159.2186069	-0.9094105	0.458337825	-1.98414892	0.047239241	0.709549305
C18orf25	505.1576071	0.608268187	0.304862624	1.995220597	0.046018826	0.709549305
C7orf31	255.2805628	0.705497248	0.35411231	1.992298004	0.046338371	0.709549305
C9orf78	564.4537661	-0.707255225	0.355686742	-1.988421669	0.046765074	0.709549305
CCDC151	18.41167297	-1.515898962	0.765939481	-1.979136732	0.047800614	0.709549305
CCNYL2	13.46548147	3.436293612	1.733971459	1.981747505	0.047507508	0.709549305
CDC37	1970.418792	-0.508394319	0.255128679	-1.992697646	0.046294565	0.709549305
CDCA7L	387.2468112	-0.382607767	0.19131915	-1.999840408	0.0455175	0.709549305
CDKN2B	94.81881789	0.878190552	0.444142284	1.977273013	0.048010778	0.709549305
CMC4	149.5459226	-0.673846374	0.337736331	-1.995184741	0.046022735	0.709549305
CUL3	2097.513543	-0.363113684	0.183414498	-1.979743627	0.047732344	0.709549305
E2F3	1290.451473	0.497894259	0.249844762	1.992814481	0.046281765	0.709549305
EIF1AD	258.6595454	-0.548365928	0.277023832	-1.979490082	0.047760855	0.709549305
FAM229A	21.8162213	2.261796455	1.143123061	1.978611518	0.047859762	0.709549305
GABRR2	88.55350333	1.02411133	0.516445289	1.983000621	0.04736736	0.709549305
GFM2	929.8774711	-0.310683463	0.157042607	-1.978338681	0.047890512	0.709549305
GNA13	1189.939388	0.50205526	0.252006309	1.992232899	0.04634551	0.709549305
JUN	5868.08131	-0.281255881	0.142130216	-1.978860583	0.047831705	0.709549305
KCTD5	1373.253968	0.344979378	0.174458425	1.977430307	0.047993011	0.709549305
LHX6	65.05321428	0.801306937	0.405084549	1.978122689	0.047914868	0.709549305
LINC00683	4.675510365	4.665081018	2.345762157	1.988727205	0.046731321	0.709549305
LINC01963	91.00770444	0.635963559	0.320533871	1.984075997	0.047247368	0.709549305
LINC02615	10.78575328	3.929006323	1.972096181	1.992299545	0.046338202	0.709549305
MIR10527	9.198147111	2.829532722	1.418584117	1.994617512	0.046084612	0.709549305
MRPL12	1331.97644	-0.421570848	0.212047208	-1.988099027	0.046800739	0.709549305
MZT1	913.61255	0.512952289	0.257151357	1.994748521	0.046070315	0.709549305
NT5M	57.79608013	1.0358151	0.521373752	1.986703579	0.046955255	0.709549305
OAZ1	5347.973806	-0.353966199	0.17756109	-1.993489668	0.046207854	0.709549305
PAGR1	682.9252316	-0.423680711	0.211631345	-2.001975227	0.045287396	0.709549305
PDGFRL	32.61011963	-0.971298475	0.491042799	-1.978032212	0.047925073	0.709549305
PDPR	737.3862443	0.560315974	0.280994453	1.994046384	0.046146986	0.709549305
PFN2	942.0395209	-0.447098146	0.225399191	-1.983583636	0.047302275	0.709549305
RAPGEF1	948.4728747	0.441272729	0.2218475	1.989081365	0.046692223	0.709549305
RELB	55.24098596	0.860038531	0.430002448	2.000078219	0.045491818	0.709549305
RHOB	1256.263099	0.403848721	0.202233545	1.996942301	0.045831451	0.709549305
SFT2D2	1061.265118	0.491568125	0.24839146	1.979005738	0.04781536	0.709549305
SLC4A5	50.5467743	1.310409997	0.654354518	2.002599449	0.045220299	0.709549305
SNORD65	10.00783535	2.338153151	1.166960216	2.003627133	0.045110017	0.709549305
TDRD3	243.8448497	-0.533957935	0.266935781	-2.000323574	0.045465335	0.709549305
TPM1	376.8467335	-0.565400153	0.283925111	-1.991370721	0.046440146	0.709549305
TRIM66	82.43643331	0.996793338	0.498855628	1.998159952	0.045699322	0.709549305
TSC22D3	883.4892267	-0.547691728	0.274566813	-1.994748465	0.046070321	0.709549305
UBA1	5061.207295	-0.300519519	0.151485434	-1.98381792	0.047276142	0.709549305
XIST	10890.07586	1.350580897	0.67642822	1.996635942	0.045864745	0.709549305
ZBTB4	152.3350343	0.732158345	0.368750463	1.985511661	0.047087574	0.709549305
ZDHHC2	297.1861832	0.683261941	0.343281785	1.990382163	0.046548853	0.709549305
ZDHHC9	840.3064451	0.33354978	0.166860169	1.998977841	0.045610752	0.709549305
ZFYVE26	402.0165696	0.605011314	0.302725039	1.998550619	0.045656998	0.709549305
ZNF233	6.705632966	3.580299514	1.808079634	1.980166938	0.047684774	0.709549305
ZNF286B	64.43957611	0.884204347	0.442723041	1.997195231	0.045803979	0.709549305
LIFR	366.8131347	0.760257221	0.384702824	1.976219498	0.048129923	0.710555024
SNORA16A	29.20664944	2.21782442	1.123119973	1.974699473	0.048302263	0.712343126
ADSS1	32.07781859	2.344253121	1.187479204	1.974142463	0.048365546	0.712520816
ACTG1P20	55.13916227	0.805918568	0.408372535	1.973488663	0.048439915	0.712861267
C5orf66	13.92384513	1.685953962	0.854692548	1.972585307	0.048542828	0.712867069
GMFB	1138.6535	0.535904384	0.27166617	1.972657784	0.048534565	0.712867069
ERBB3	49.29528172	1.057550078	0.536516779	1.971140734	0.048707781	0.714133414
H2AC13	41.69150464	1.978705046	1.00417292	1.970482381	0.048783112	0.714133414
KDM2A	1350.891439	0.466799111	0.236867482	1.970718429	0.048756091	0.714133414
ANKRD13A	586.9057704	0.477294805	0.242801016	1.965785864	0.049323351	0.714518696
ATG2A	307.1106712	0.547903315	0.278552919	1.966963109	0.049187464	0.714518696
CDC37L1	181.3633734	0.745216615	0.378508504	1.968823968	0.048973309	0.714518696
COPG1	1413.036945	-0.524825897	0.266776124	-1.967289611	0.049149832	0.714518696
FAM120C	203.1772052	0.611499375	0.311007354	1.966189437	0.049276732	0.714518696
FOXD1	175.5139213	0.805392026	0.409669187	1.965957047	0.049303572	0.714518696
LDHA	8383.003167	-0.266020203	0.135339283	-1.96558011	0.049347134	0.714518696
LINC00693	66.51548447	0.882090861	0.448655479	1.966076203	0.049289809	0.714518696
NCOA3	510.9576274	0.575111714	0.292626691	1.965342644	0.049374593	0.714518696
SEC61A1	2504.126531	-0.354691756	0.180386858	-1.966283799	0.049265837	0.714518696
ZMYM5	213.8297279	0.433049196	0.220120547	1.967327463	0.049145471	0.714518696
BEST2	23.47526243	1.372514995	0.700009129	1.960710138	0.049912846	0.716532918
KANSL1L	81.56874575	1.010024583	0.515161554	1.960597749	0.049925965	0.716532918
PDC-AS1	9.368144581	2.393794684	1.219995949	1.962133306	0.049746966	0.716532918
PHF14	838.5842697	-0.34826934	0.177501822	-1.962060649	0.049755424	0.716532918
PHYKPL	165.285063	0.46554899	0.237448926	1.960627904	0.049922445	0.716532918
TEP1	187.775955	0.886591486	0.451601949	1.963214484	0.049621257	0.716532918
TPPP	50.90259154	0.925229286	0.471843702	1.960880864	0.049892922	0.716532918
ZNF592	908.9263435	0.330249635	0.168235785	1.963016579	0.049644248	0.716532918
UBC	10942.82955	-0.421360139	0.214962727	-1.960154419	0.049977744	0.716536586
ARHGEF10L	73.456418	0.733628641	0.376428484	1.94891904	0.051305094	0.716941062
ATP6V1FNB	15.29572443	1.776208974	0.911687193	1.948265795	0.051383168	0.716941062
CDX2	219.2800403	-0.504825119	0.257854827	-1.957788124	0.050254879	0.716941062
CLHC1	61.68451735	1.078808731	0.55410117	1.94695263	0.051540414	0.716941062
DTD1	471.3993308	-0.370447494	0.189998488	-1.949739167	0.051207215	0.716941062
FTSJ1	439.5794778	-0.376250638	0.192753316	-1.951980102	0.050940567	0.716941062
FUNDC2	908.3332686	-0.511598477	0.261299819	-1.957898318	0.050241945	0.716941062
FUT3	9.115926488	2.479318831	1.26979862	1.952529158	0.050875413	0.716941062
GAD1	86.54794301	-0.591375344	0.304228713	-1.943851182	0.0519134	0.716941062
GRIPAP1	364.0518003	-0.525641174	0.269127819	-1.953128355	0.050804388	0.716941062
GUK1	1240.212441	-0.457434018	0.234257232	-1.952699664	0.050855194	0.716941062
HMOX1	1235.909028	0.43062297	0.220151752	1.9560279	0.050461868	0.716941062
L3MBTL1	36.35528435	0.866192985	0.445604263	1.943861533	0.051912151	0.716941062
LOC202181	187.2292729	-0.460005529	0.236102241	-1.948331903	0.051375262	0.716941062
MAPRE1	2663.137786	-0.265787335	0.13648567	-1.947364392	0.051491064	0.716941062
NEK10	50.60679053	1.631305218	0.838490849	1.945525368	0.05171178	0.716941062
PACSIN2	550.0178891	-0.369506942	0.188748108	-1.957672297	0.050268478	0.716941062
PALD1	202.9042487	0.574730976	0.293313428	1.959443113	0.050060916	0.716941062
PDCD4	718.1413639	-0.369150123	0.188629296	-1.957013735	0.050345854	0.716941062
PDZD4	49.48122703	1.128449285	0.576414031	1.957706135	0.050264505	0.716941062
PGBD4	104.7873114	1.141999139	0.585600301	1.95013414	0.051160133	0.716941062
PGGT1B	322.0058306	0.624034888	0.319943737	1.950451955	0.051122274	0.716941062
PLK5	5.482088096	3.896876468	1.995561181	1.952772235	0.05084659	0.716941062
RAI14	762.7645185	-0.598174816	0.306235661	-1.953315349	0.05078224	0.716941062
RNY1	106.1976773	1.455862445	0.748710244	1.944493822	0.05183593	0.716941062
SLC20A2	337.8214119	0.4808591	0.247209007	1.945152021	0.051756684	0.716941062
SLC4A8	15.42096381	1.492756978	0.76354382	1.955037731	0.050578617	0.716941062
SMG1P1	765.8791736	0.753417807	0.386962198	1.947006224	0.051533989	0.716941062
SNF8	607.2185919	-0.631907167	0.32334923	-1.954255985	0.050670951	0.716941062
ST13	2712.249308	-0.360727424	0.185128125	-1.948528484	0.05135176	0.716941062
TAOK3	228.1613884	-0.502808469	0.258599967	-1.944348546	0.051853434	0.716941062
TMEM179B	351.6385273	0.368031995	0.188337343	1.954110583	0.050688141	0.716941062
TMEM200C	27.07278188	1.362686385	0.698163181	1.951816454	0.05096	0.716941062
UXT	548.4813093	-0.665299072	0.342099637	-1.94475235	0.051804792	0.716941062
ZBTB6	302.577223	0.52674192	0.270550857	1.946923864	0.051543863	0.716941062
ZC3H4	856.1024951	0.446581016	0.228334637	1.955818103	0.050486586	0.716941062
ZNF22	990.1264642	0.374901845	0.192778656	1.944726933	0.051807852	0.716941062
CCDC40	119.7340145	0.772506871	0.397581334	1.943015941	0.052014232	0.716968079
GTF3C4	2326.730341	0.441869283	0.227456287	1.942655833	0.052057756	0.716968079
MFSD4A-AS1	12.34002126	3.751135084	1.931403913	1.942180534	0.052115249	0.716968079
NORAD	1178.922136	0.391143115	0.201399218	1.94212827	0.052121574	0.716968079
PKD1L1	39.43913778	0.958314871	0.493617224	1.941412949	0.052208209	0.717450159
ADAM11	83.77081962	1.203729841	0.624319799	1.9280661	0.053846905	0.717623755
ALG6	445.6766222	0.489832249	0.252561354	1.939458439	0.052445541	0.717623755
ANXA5	3159.756264	-0.323604158	0.167915525	-1.927184263	0.05395667	0.717623755
ARL1	791.4367455	-0.342966753	0.177237545	-1.935068289	0.052981916	0.717623755
ATP1A3	116.1158455	-0.607600183	0.313725477	-1.936725664	0.052778887	0.717623755
C19orf48	1009.304256	-0.397207641	0.206326878	-1.925137646	0.05421214	0.717623755
CACNA1I	16.61581058	7.564065075	3.910170109	1.934459336	0.053056677	0.717623755
CAV2	91.59207931	1.232440455	0.640510573	1.924153178	0.054335386	0.717623755
CHMP1B	482.3194139	0.351669954	0.182193922	1.930195853	0.053582575	0.717623755
CPSF7	2367.506294	0.297323273	0.153450857	1.937579748	0.052674515	0.717623755
EPN2	444.9114733	0.549437882	0.285570937	1.923997898	0.054354847	0.717623755
EPPK1	22.6052955	1.873352748	0.970937913	1.929425892	0.053678012	0.717623755
FAM53B	240.5771962	0.416207511	0.215121816	1.934752687	0.053020652	0.717623755
GABRD	10.2194642	-1.862571078	0.966186367	-1.927755494	0.053885546	0.717623755
GNPDA1	655.784808	-0.347291437	0.18036673	-1.925473931	0.054170094	0.717623755
GYG2	73.2286776	-0.911125056	0.470076345	-1.938249106	0.052592838	0.717623755
HID1	68.09613419	-1.122050375	0.580252364	-1.933728227	0.053146551	0.717623755
HSPA4	5588.687589	-0.297190503	0.153842575	-1.931783211	0.053386269	0.717623755
HTATSF1	2001.41756	-0.332741782	0.17291237	-1.924337646	0.054312275	0.717623755
KLF10	418.8899911	0.460712127	0.239315885	1.925121381	0.054214175	0.717623755
MDM2	1943.472758	0.395025	0.204829738	1.928552972	0.053786382	0.717623755
MMP15	41.33746072	1.140418269	0.588206325	1.938806539	0.0525249	0.717623755
NPIPB12	11.81310349	2.943624189	1.523619979	1.931993692	0.053360284	0.717623755
PPP1R16A	223.7214885	0.49768525	0.2568111	1.937942905	0.052630189	0.717623755
RAP1B	636.6843427	-0.577847707	0.299637746	-1.928487698	0.053794493	0.717623755
SFMBT1	454.6453317	0.561189904	0.289614195	1.937715461	0.052657947	0.717623755
SLC1A3	508.5157602	-0.584342508	0.301501566	-1.938107705	0.052610084	0.717623755
SLC29A1	520.3647451	-0.33381979	0.17262287	-1.933809755	0.053136523	0.717623755
SLC5A3	355.3379451	0.830947975	0.429731217	1.933645828	0.053156689	0.717623755
SNHG3	460.0150618	0.603458686	0.312880753	1.928717828	0.053765902	0.717623755
SOX30	25.38306267	1.12306369	0.579260947	1.938787164	0.05252726	0.717623755
STARD4	130.5019583	-0.752653672	0.390365496	-1.928074278	0.053845888	0.717623755
TEX2	469.5356843	0.547805871	0.28399453	1.928931068	0.05373942	0.717623755
TOGARAM1	368.956572	0.705432772	0.366700014	1.923732601	0.054388109	0.717623755
TRIB3	236.7788989	-0.719598786	0.373295291	-1.927693177	0.053893301	0.717623755
TRRAP	2597.032871	0.601206001	0.312262321	1.925323551	0.054188893	0.717623755
TTC3P1	46.56817714	1.629691689	0.846600924	1.924982177	0.054231588	0.717623755
WDHD1	642.6744734	-0.357468917	0.185347076	-1.928646111	0.05377481	0.717623755
ZFP91	824.9790998	0.343677748	0.178133663	1.9293251	0.053690516	0.717623755
ZNF503-AS1	14.40958582	2.584219925	1.338593703	1.930548395	0.053538925	0.717623755
ZNF77	135.0103306	-0.58079869	0.301025227	-1.929402047	0.05368097	0.717623755
ZNF783	214.7931957	0.435153364	0.224689834	1.936684704	0.052783897	0.717623755
PMS2P1	87.41071395	-0.712090149	0.370242532	-1.923307255	0.054441474	0.717646994
ACTA2	88.45861422	0.976303003	0.508863982	1.918593252	0.05503583	0.718053081
APOLD1	57.75907867	0.929846387	0.485442415	1.915461767	0.05543364	0.718053081
CPE	234.6830275	-0.482176457	0.251509466	-1.917130455	0.05522136	0.718053081
CRTC3	907.9882064	0.364147499	0.189765937	1.918929736	0.054993227	0.718053081
EMC10	798.0598731	0.301048466	0.157491244	1.911525102	0.055937134	0.718053081
FAM117A	155.9351435	0.476729103	0.24807666	1.921700749	0.054643423	0.718053081
FUT8-AS1	10.58593449	2.454770057	1.279962222	1.91784571	0.055130578	0.718053081
GJA1	429.7496716	-0.44287	0.231248582	-1.915125258	0.055476531	0.718053081
GOT1	858.2802952	-0.358223938	0.186970988	-1.915933276	0.055373589	0.718053081
HIPK1	1460.408367	0.566784432	0.295095156	1.920683619	0.054771606	0.718053081
MAGEB17	4.791228045	2.625881846	1.368310622	1.919068524	0.054975662	0.718053081
MAST3	78.98937251	0.81325536	0.423083784	1.92220877	0.054579494	0.718053081
MLH3	47.93224856	1.350660431	0.705466238	1.91456424	0.055548099	0.718053081
MRPL20	773.9692161	-0.40129728	0.209666948	-1.913974915	0.055623361	0.718053081
MSI1	292.1539837	0.500106226	0.261563159	1.911990309	0.055877437	0.718053081
NPFF	12.38998581	2.859953088	1.496634295	1.910923127	0.05601446	0.718053081
PGM5	10.32222869	2.594437451	1.350978707	1.92041328	0.054805717	0.718053081
PKD1P1	14.98244178	1.83780922	0.961444209	1.91150896	0.055939206	0.718053081
PNLDC1	10.71419479	1.865724623	0.970566556	1.922304671	0.054567433	0.718053081
PNRC2	395.0095548	-0.460020382	0.239649844	-1.919552186	0.054914489	0.718053081
PPARD	178.8565748	0.559377232	0.291514279	1.918867351	0.055001124	0.718053081
RPL4	19247.99402	-0.353648953	0.184678181	-1.914947132	0.055499246	0.718053081
SEC22C	492.7954034	0.517786037	0.270545189	1.913861557	0.055637848	0.718053081
SNORD14C	5.054523779	-2.483569792	1.297026734	-1.914817735	0.055515752	0.718053081
SRM	3368.673905	-0.445714555	0.232575652	-1.916428272	0.055310605	0.718053081
THYN1	377.6235116	-0.735314984	0.384524593	-1.912270367	0.055841525	0.718053081
TOMM5	951.060751	-0.658678855	0.344027562	-1.914610709	0.055542168	0.718053081
TRAP1	4074.99869	-0.416363061	0.217891852	-1.910870267	0.056021255	0.718053081
WDR90	100.382447	0.558417922	0.292100596	1.911731537	0.055910637	0.718053081
YOD1	1183.834987	0.53087466	0.277532689	1.912836511	0.055768985	0.718053081
GCA	127.0559052	-0.568199279	0.297613743	-1.909183607	0.05623841	0.718845781
KIF1A	201.1110345	0.439148963	0.230002679	1.909321079	0.056220685	0.718845781
NFATC1	183.8119857	0.547013222	0.286508241	1.909240792	0.056231036	0.718845781
SLC7A8	90.28743321	0.652791192	0.341993079	1.908784803	0.056289858	0.718845781
SRP54	954.686206	-0.28947233	0.151687078	-1.908351939	0.056345744	0.718899325
RETREG2	337.7965149	0.353182641	0.18511998	1.907858037	0.056409567	0.719053942
LDLR	451.7683752	-0.644225651	0.337874193	-1.906702746	0.056559091	0.720299708
ASPH	1204.444307	-0.398964377	0.209647818	-1.903021846	0.057037695	0.721996055
DFFA	2418.151054	-0.418018655	0.219632497	-1.903264137	0.057006088	0.721996055
EAF1	994.0914128	0.470659944	0.247336615	1.902912531	0.05705196	0.721996055
GCNA	177.5960016	0.644072344	0.338204262	1.904388611	0.056859591	0.721996055
H2AC12	82.0971477	1.672203152	0.87790404	1.904767577	0.05681029	0.721996055
HHIPL2	15.41375435	1.721713293	0.904980692	1.902486216	0.057107619	0.721996055
NAA10	2058.520646	-0.512329034	0.269190861	-1.903218524	0.057012037	0.721996055
PKM	9972.470613	-0.353765697	0.185926833	-1.902714582	0.057077798	0.721996055
IARS1	5397.781548	-0.372540219	0.195892194	-1.901761424	0.057202352	0.722536879
ARMCX6	101.2831638	-0.728013076	0.382897063	-1.901328439	0.057259006	0.722596189
CHAF1B	555.3953929	-0.415344118	0.218497144	-1.900913259	0.057313375	0.72262657
LOC100289333	15.14266565	7.429514573	3.910502715	1.899887333	0.057447907	0.723666702
HRK	97.74415422	0.759675512	0.400172125	1.898371885	0.057647111	0.724862899
VCPKMT	111.0183037	0.83374614	0.439153561	1.898529841	0.057626321	0.724862899
FAM222B	392.1579776	0.471250263	0.24850723	1.89632416	0.057917193	0.725634603
FARP2	249.1310333	0.717075555	0.378110677	1.896469996	0.057897924	0.725634603
LONRF1	196.1374425	1.003380941	0.528884997	1.897162799	0.057806455	0.725634603
PRDM2	852.1730982	0.572650086	0.301854689	1.897105156	0.057814061	0.725634603
C7orf26	289.9100973	0.451664407	0.238460436	1.894085299	0.058213689	0.728443382
CLU	90.56063074	-1.09134299	0.576379103	-1.893446492	0.058298518	0.728443382
MCUR1	854.9673494	-0.434996695	0.229732734	-1.89349026	0.058292702	0.728443382
ABCC4	331.0668647	-0.469595429	0.248111177	-1.892681477	0.058400241	0.729059384
MRTO4	1041.078774	-0.310059259	0.163940344	-1.891293205	0.058585215	0.730712636
LOC642943	20.34490977	2.388018336	1.263129702	1.890556712	0.058683543	0.731283188
HIPK2	1329.772141	0.493792749	0.261307367	1.889700832	0.058797983	0.73205331
ATXN1-AS1	108.1560391	1.266011016	0.671146774	1.886340015	0.05924915	0.734610872
EZH2	922.0089135	-0.304003712	0.161095968	-1.887096959	0.059147286	0.734610872
LPCAT2	126.792273	-0.62600327	0.332073969	-1.885132014	0.059412017	0.734610872
MET	490.999463	-0.373875168	0.198229895	-1.886068541	0.059285719	0.734610872
MRPL21	1151.009483	-0.555040963	0.294664632	-1.883636183	0.059614204	0.734610872
NAIP	137.8448236	1.079453502	0.573120865	1.883465718	0.059637282	0.734610872
POLH	274.7404199	0.647115555	0.34334502	1.884738432	0.059465161	0.734610872
POLI	138.9841513	0.546137124	0.289903449	1.883858662	0.059584096	0.734610872
USP42	572.6614855	0.350086424	0.185712698	1.885096863	0.059416761	0.734610872
ZNF641	201.9505427	0.570866751	0.302946661	1.884380402	0.059513539	0.734610872
ZNF708	170.8305769	0.931878312	0.493950391	1.886582802	0.059216462	0.734610872
ZNHIT6	1004.490149	-0.288517577	0.153108181	-1.884403398	0.059510431	0.734610872
ANKRD26P1	40.91468398	0.990509804	0.526130521	1.882631333	0.059750347	0.735275034
DDX19B	636.1937203	-0.514209371	0.273352729	-1.881120316	0.059955554	0.735275034
FBL	3115.493858	-0.478480782	0.254277069	-1.881729975	0.059872688	0.735275034
PSMD8	2778.049841	-0.383290047	0.203732123	-1.881343213	0.059925246	0.735275034
RAB5B	609.6588932	0.389510299	0.207044424	1.881288523	0.059932681	0.735275034
TFB1M	212.7325465	-0.478210187	0.254329276	-1.880279752	0.060069961	0.736029033
GOLM1	1657.220499	-0.289506324	0.154125789	-1.878376912	0.060329622	0.736691057
H2BU1	77.66670161	1.544097404	0.82205815	1.878331118	0.060335882	0.736691057
NR2C2	783.7549198	0.527704789	0.280793494	1.879334103	0.060198888	0.736691057
TOP1MT	567.267282	-0.623217405	0.331742842	-1.878615984	0.060296947	0.736691057
RPLP0	12900.18045	-0.307306526	0.163724575	-1.876972504	0.060521863	0.738313634
APPBP2	664.04632	0.406990215	0.217210503	1.873713327	0.060969948	0.739046347
GLIS3	113.9299048	0.756845153	0.403985944	1.87344427	0.061007062	0.739046347
ING4	169.5917579	0.56231785	0.299882854	1.875125044	0.060775523	0.739046347
LAS1L	1120.19776	-0.324477777	0.173078169	-1.874746989	0.060827539	0.739046347
PKD2	304.7632253	0.45845313	0.244640908	1.873983926	0.060932641	0.739046347
RAI1	585.6110427	0.529439885	0.282457051	1.874408457	0.060874149	0.739046347
TPM4	1316.126539	-0.302853812	0.1615329	-1.874873866	0.060810078	0.739046347
ZBTB48	258.6560658	-0.474826328	0.253234319	-1.875047309	0.060786215	0.739046347
XRCC5	5721.326939	-0.276359804	0.147553784	-1.872942851	0.061076277	0.739240893
AKT2	476.5598095	-0.603027237	0.322762808	-1.868329381	0.061716174	0.73939482
BACH2	272.0224202	0.671201283	0.358647016	1.871481577	0.061278361	0.73939482
DTWD2	158.1974485	0.528627456	0.282537944	1.87099633	0.06134559	0.73939482
ECM2	11.57138863	2.931664071	1.5694485	1.867958121	0.061767909	0.73939482
GPR89A	115.4705553	1.022519708	0.546922559	1.869587732	0.06154109	0.73939482
IRGQ	513.7535427	0.343793126	0.183654683	1.87195404	0.061212962	0.73939482
LOC730234	12.09850905	1.491145621	0.797436686	1.869923527	0.061494438	0.73939482
MYSM1	1510.460578	0.55204585	0.295249629	1.869759673	0.061517199	0.73939482
POLR3B	433.6884864	-0.412526319	0.220853848	-1.86787019	0.061780167	0.73939482
PTMA	5124.571967	-0.518218203	0.277111618	-1.870070287	0.061474058	0.73939482
RARA	251.0235165	0.416414892	0.222793496	1.869062158	0.061614167	0.73939482
SCAI	199.3051297	0.740329929	0.395640571	1.871218434	0.061314811	0.73939482
SF3A3	2330.979699	-0.438787463	0.234913059	-1.867871733	0.061779952	0.73939482
RAP1GAP2	438.8963255	0.415596026	0.222552127	1.867409819	0.06184438	0.739526903
ACER3	300.9051963	-0.484626978	0.259608667	-1.866759631	0.061935162	0.739534567
PELO	457.5158767	-0.444858218	0.238368425	-1.866263191	0.062004552	0.739534567
RASA4B	10.61140154	3.864327332	2.070263968	1.866586769	0.061959317	0.739534567
DUSP8	14.79238438	1.710007286	0.916967422	1.864850641	0.062202343	0.739578281
ELF1	567.6729289	0.385750216	0.206890918	1.864510146	0.062250098	0.739578281
IL11RA	16.83300052	1.538313439	0.824917044	1.864809863	0.06220806	0.739578281
MRPS34	1554.484828	-0.518285073	0.277999379	-1.864338962	0.062274119	0.739578281
TCP1	8428.827315	-0.241657397	0.129533924	-1.865591579	0.062098529	0.739578281
PGK1	2973.754067	-0.337965163	0.181350468	-1.863602376	0.062377564	0.740174726
LIG1	376.882135	-0.514454326	0.27629046	-1.862005395	0.06260233	0.741568991
THEGL	7.626005374	2.22497546	1.19511882	1.861719037	0.062642704	0.741568991
ZIC2	464.4382112	0.390564236	0.209796736	1.86163161	0.062655034	0.741568991
ZFAT	244.3787181	0.452389885	0.243089729	1.860999587	0.062744235	0.741993263
CDK2AP2	401.3362868	-0.555054495	0.298462012	-1.859715718	0.062925757	0.742316617
H2BC21	205.6170243	1.253782482	0.674331562	1.859296751	0.062985087	0.742316617
KIAA1522	247.3869426	0.440026161	0.236629465	1.859557768	0.062948119	0.742316617
LRRC3	46.85297629	-0.763873196	0.41075143	-1.859696987	0.062928409	0.742316617
ECT2L	10.87941942	3.048356474	1.64010568	1.858634179	0.063079009	0.742794055
CISH	35.37971145	1.15247228	0.621457759	1.854465991	0.063672521	0.744781167
CORO1C	1320.805368	-0.298481586	0.160813973	-1.856067484	0.06344394	0.744781167
DRC3	36.12185384	0.976595672	0.526625563	1.854440309	0.063676192	0.744781167
GALNT8	36.81950588	1.173544274	0.632431568	1.855606732	0.063509633	0.744781167
LOC90246	18.95920271	1.448646626	0.780580065	1.855859113	0.063473642	0.744781167
STK24-AS1	10.50819589	3.228284861	1.740520965	1.854780796	0.063627535	0.744781167
WEE1	1081.886505	0.544611535	0.293669179	1.854506955	0.063666666	0.744781167
ZBTB49	142.5288989	0.571864243	0.308255072	1.855165722	0.063572565	0.744781167
DUSP9	118.7552701	-0.730386431	0.393989509	-1.853822029	0.063764626	0.745188783
SMARCA5-AS1	7.650236883	2.448303614	1.321317724	1.852925734	0.063893004	0.746062138
POU3F1	23.07731067	1.107247748	0.597788646	1.852239509	0.063991438	0.746584668
KLF5	377.8241983	0.375461737	0.202762385	1.851732693	0.064064217	0.746807263
AKR7L	13.16499242	2.317827704	1.252860503	1.850028553	0.064309434	0.746922706
ANKRD34A	33.83774475	1.357154618	0.734464463	1.847815227	0.064629077	0.746922706
ATP5ME	1057.737597	-0.82842802	0.447939781	-1.849418282	0.064397438	0.746922706
CAND1.11	4.593247102	5.680844192	3.079086576	1.84497709	0.065040871	0.746922706
CLSTN3	157.0657731	-0.753772018	0.408195528	-1.846595484	0.064805789	0.746922706
ELSPBP1	15.29244291	1.398546918	0.757905431	1.845278925	0.064996975	0.746922706
FABP12	4.593247102	5.680844192	3.079086576	1.84497709	0.065040871	0.746922706
FBXL18	364.8524445	0.479500678	0.259555845	1.847389249	0.064690746	0.746922706
MIR3613	4.593247102	5.680844192	3.079086576	1.84497709	0.065040871	0.746922706
NDRG3	518.8024506	-0.356744396	0.19309566	-1.847500847	0.064674585	0.746922706
NEMP1	1412.561126	0.428204295	0.231844075	1.846949483	0.064754462	0.746922706
OLIG1	7.758247968	2.803490801	1.516791942	1.848302805	0.06455855	0.746922706
PRDM15	278.6870151	0.519501863	0.280972432	1.848942473	0.06446612	0.746922706
PSPN	6.76911701	2.274206983	1.231418648	1.846818697	0.064773421	0.746922706
TMED10	3507.430928	-0.274794031	0.148652137	-1.848571014	0.064519781	0.746922706
TUBG1	1733.930626	-0.363202714	0.196849285	-1.845080178	0.065025876	0.746922706
ZNF765	217.5503361	-0.759344116	0.411147599	-1.846889335	0.064763181	0.746922706
ZPR1	1179.983608	-0.350413457	0.18991355	-1.845120887	0.065019955	0.746922706
ACTN2	285.604823	-0.70564167	0.383210743	-1.841393237	0.065563953	0.747092515
ASTN2	45.397697	1.43525747	0.77913391	1.842119116	0.065457728	0.747092515
ATF7IP	1290.388775	0.304975688	0.165484419	1.842926907	0.065339683	0.747092515
BNIP2	623.3616673	0.530756732	0.288470853	1.839897262	0.065783322	0.747092515
DCP2	1437.83815	0.520375506	0.282247867	1.843682685	0.065229398	0.747092515
FAM8A1	699.756915	0.351537766	0.190989077	1.840617129	0.065677686	0.747092515
GSPT2	72.04475052	-0.781460445	0.424341711	-1.841582913	0.065536182	0.747092515
LEKR1	10.95956114	2.360343935	1.279944613	1.844098495	0.065168787	0.747092515
PI4K2A	632.2989423	0.364281033	0.197813213	1.841540451	0.065542398	0.747092515
RCN1	1020.451978	-0.339731886	0.184246856	-1.843895156	0.065198421	0.747092515
RRM2	1179.086449	-0.325652584	0.17685596	-1.841343559	0.065571228	0.747092515
UMPS	621.2673588	-0.389376763	0.211648753	-1.839730955	0.065807747	0.747092515
ZBTB2	889.4218462	0.33407615	0.18155932	1.84003856	0.065762576	0.747092515
ZNF143	842.0072598	-0.359611522	0.195454203	-1.839876132	0.065786425	0.747092515
CPSF3	1551.28209	-0.365447281	0.198790617	-1.83835277	0.06601044	0.747401552
EXOSC9	984.0822877	-0.447432962	0.243433768	-1.838006968	0.066061379	0.747401552
IPO7	3907.811558	-0.248130738	0.135020974	-1.837719952	0.066103682	0.747401552
MBIP	541.5281152	0.524502622	0.285255897	1.838709129	0.06595798	0.747401552
SRSF9	1666.21036	-0.296422815	0.161172606	-1.839163754	0.065891104	0.747401552
AKNA	19.0939935	-1.559126792	0.848716306	-1.837041165	0.066203819	0.747805763
FRS2	654.9191778	0.455769658	0.248145823	1.836700907	0.066254061	0.747805763
RUVBL2	2182.157551	-0.460934928	0.25100126	-1.83638492	0.066300748	0.747805763
EDEM2	23.36384582	-1.424831989	0.77645209	-1.835054612	0.066497598	0.748960984
GOLGA5	969.3349601	-0.316308676	0.172378591	-1.834964967	0.06651088	0.748960984
BABAM2-AS1	7.246881637	3.281789691	1.78946529	1.8339499	0.066661431	0.750048969
PRDM11	80.02645136	0.611469619	0.333530689	1.833323405	0.066754491	0.750488846
HSP90B2P	290.6274741	-0.592130773	0.323121773	-1.832531334	0.066872298	0.751206015
VCP	2981.970127	-0.316881061	0.172955758	-1.832150977	0.06692893	0.751235378
CAPZB	1124.034415	-0.392768639	0.214630128	-1.829979057	0.067253071	0.751839591
RIN1	7.434060962	2.468783115	1.348814168	1.83033599	0.067199713	0.751839591
RPS5	9557.547761	-0.506019494	0.276396601	-1.830773218	0.067134399	0.751839591
SQLE	2544.529178	-0.331988617	0.181376309	-1.83038578	0.067192273	0.751839591
SRBD1	610.9819567	-0.320121397	0.174819705	-1.831151686	0.067077906	0.751839591
TPCN1	307.2816109	0.634582588	0.346974808	1.828901041	0.067414434	0.753038182
SSRP1	6297.354077	-0.254899914	0.139431408	-1.828138424	0.06752878	0.753710062
SRRM2	13116.75273	0.324974169	0.177814614	1.827601016	0.067609453	0.754005345
IFT122	160.8642608	-0.447236917	0.24493743	-1.82592312	0.067861843	0.755204694
NOL4L	74.2645542	0.65149946	0.356694641	1.826490744	0.067776374	0.755204694
NONO	7623.695922	-0.262632097	0.143844689	-1.825803227	0.067879907	0.755204694
CCDC84	100.0782616	-0.567447296	0.31091293	-1.825100348	0.067985888	0.755779168
CATSPER2	13.63327103	6.296344054	3.450982214	1.824507826	0.068075334	0.756031951
NGEF	38.51067932	-0.918825551	0.50367865	-1.824229699	0.068117353	0.756031951
ZSCAN29	629.3365258	0.613944801	0.33663794	1.823754035	0.068189266	0.756226571
DDX46	1582.205918	-0.285784124	0.156929022	-1.821104349	0.068590996	0.75766083
FAF1	1256.828572	-0.322059695	0.176840701	-1.821185354	0.068578686	0.75766083
MZF1-AS1	42.57479438	0.796785953	0.43720785	1.822442011	0.068387945	0.75766083
XBP1	3283.966171	-0.308097902	0.169146135	-1.821489458	0.068532488	0.75766083
ZC3H12C	233.9707257	0.61683699	0.338661738	1.82139557	0.068546748	0.75766083
KHNYN	388.9124827	0.495036351	0.271905279	1.820620595	0.06866455	0.757871346
MORC4	825.8619425	-0.293930133	0.161608264	-1.81878157	0.068944761	0.760337021
TOMM20	4065.875582	-0.229035397	0.125951756	-1.818437504	0.068997291	0.760337021
SOCS2	199.9423068	0.533662794	0.293574505	1.817810423	0.069093113	0.760790122
TCEAL8	635.3911815	-0.446023162	0.24542253	-1.817368443	0.069160716	0.760932028
IGDCC4	80.42159641	0.646839465	0.356028331	1.816820204	0.069244648	0.761253219
FAM157A	18.11187405	1.895410948	1.043824403	1.815833145	0.069395971	0.761712526
MARS1	3238.762951	-0.302095323	0.166338113	-1.816152164	0.069347034	0.761712526
SEMA3C	251.6421208	0.496931414	0.273759018	1.815214775	0.06949091	0.762153064
LOC100240734	6.19762717	3.615685969	1.992645803	1.814515135	0.069598455	0.762731056
ACTR8	486.8499171	-0.376973604	0.209925298	-1.79575119	0.072534097	0.763171061
AK3	312.1693592	0.371332392	0.207437461	1.790093216	0.073438927	0.763171061
ARPC2	1764.583195	-0.408287648	0.226175653	-1.805179485	0.0710466	0.763171061
ATXN2L	2170.185709	0.249246463	0.138214028	1.803336948	0.071335313	0.763171061
B4GAT1	454.5699299	-0.409194294	0.228753996	-1.788796264	0.073647633	0.763171061
C1QTNF6	27.72909385	1.489944886	0.825737632	1.804380505	0.071171677	0.763171061
C7orf50	383.2442491	-0.629434533	0.34843179	-1.806478485	0.070843632	0.763171061
CCNO	38.43811883	1.16177165	0.64302521	1.806727997	0.0708047	0.763171061
CHD5	46.90672343	1.451531057	0.811868705	1.787888914	0.073793932	0.763171061
CNTRL	330.2302429	-0.504958532	0.281172885	-1.795900524	0.072510339	0.763171061
CSTB	907.8065249	-0.59816526	0.332787462	-1.797439294	0.072265907	0.763171061
DDX49	1102.268373	-0.387084	0.214280986	-1.806431863	0.070850908	0.763171061
DEPDC1	1987.541024	0.286372367	0.158919222	1.801999547	0.071545477	0.763171061
DIPK2A	153.4962026	0.682585713	0.381537983	1.78903738	0.073608796	0.763171061
EIF2B3	639.2962039	-0.316366287	0.175469165	-1.802973686	0.071392347	0.763171061
EIF3I	6622.411348	-0.319824928	0.176745027	-1.809527172	0.070369143	0.763171061
EMC9	474.1272518	-0.415959095	0.232316297	-1.790486078	0.073375803	0.763171061
ERP44	1274.958839	-0.410217628	0.227292735	-1.804798676	0.071106192	0.763171061
FBXO28	1773.031478	0.414654853	0.229252446	1.808725968	0.070493587	0.763171061
FOXD2-AS1	27.72615518	1.063065805	0.58767723	1.808928015	0.070462187	0.763171061
FOXD3	82.48371221	0.628261766	0.347278947	1.809098337	0.070435727	0.763171061
FZD4	44.23683926	0.808989835	0.449207533	1.800926688	0.071714436	0.763171061
GMPPB	258.3296339	-0.582744836	0.324747029	-1.794457791	0.07274013	0.763171061
IRAIN	8.056253589	2.319698956	1.280696224	1.811279608	0.070097581	0.763171061
KMT2C	1298.63117	0.516952887	0.286892328	1.801905583	0.071560262	0.763171061
KSR2	28.5682466	1.433507417	0.79806344	1.796232412	0.072457562	0.763171061
LCMT2	330.2703899	0.347045772	0.19253421	1.802514853	0.07146444	0.763171061
LGMN	643.085418	-0.462382797	0.258647453	-1.787695146	0.073825205	0.763171061
LOC101929709	56.05395591	1.223882059	0.684091054	1.789063097	0.073604655	0.763171061
LONRF2	444.6177161	0.636503261	0.351630978	1.810145579	0.070273214	0.763171061
LZTS3	172.5710254	0.591967406	0.329493885	1.79659603	0.072399775	0.763171061
MAP1A	74.7615636	0.643319623	0.354921759	1.812567436	0.069898564	0.763171061
MED18	389.4638432	0.348907946	0.193047051	1.807372575	0.070704207	0.763171061
MRPS5	767.6684148	-0.335291547	0.186430789	-1.79847733	0.072101398	0.763171061
NANOS1	35.40753794	0.931028496	0.517690369	1.798427308	0.072109318	0.763171061
NIFK-AS1	39.91467066	-0.804206821	0.448091817	-1.794736682	0.072695663	0.763171061
NIPA1	214.3058502	0.714104864	0.398688987	1.791132654	0.07327201	0.763171061
NLGN3	33.84927733	0.860545928	0.478463022	1.798563083	0.072087822	0.763171061
NPTX1	183.8570598	0.54367513	0.302298542	1.798470895	0.072102417	0.763171061
NUDC	2017.426484	-0.396613777	0.221862865	-1.787652821	0.073832038	0.763171061
P2RY2	24.7780456	-1.299787597	0.727693529	-1.786174461	0.074071015	0.763171061
PARVB	465.5713603	-0.432617572	0.239011631	-1.81002728	0.070291557	0.763171061
PCSK4	14.44119555	2.135453055	1.193114839	1.789813507	0.073483897	0.763171061
PDAP1	1122.899373	-0.505450896	0.281834869	-1.793429244	0.072904315	0.763171061
PFN1	3243.154802	-0.578848743	0.321114499	-1.802624127	0.071447265	0.763171061
PLPPR4	16.17000845	1.985491252	1.111637118	1.786096578	0.074083622	0.763171061
PMEPA1	135.5519128	0.503992785	0.279869055	1.800816401	0.071731823	0.763171061
PTGES3	5840.213948	-0.289181707	0.161063395	-1.795452693	0.072581604	0.763171061
PYM1	361.0981366	0.568460851	0.317249334	1.791842535	0.073158193	0.763171061
RALGDS	713.0168341	0.343315027	0.190790654	1.799433149	0.07195019	0.763171061
RBBP6	2146.201768	0.283834178	0.156557395	1.812972033	0.069836135	0.763171061
RC3H1	815.2989911	0.583846385	0.325491071	1.793740093	0.072854663	0.763171061
RETREG3	404.0465917	0.565864777	0.313913948	1.802611131	0.071449308	0.763171061
RNU5E-1	16.17870305	1.832320359	1.021800557	1.793227011	0.072936633	0.763171061
RPL12	9891.991631	-0.593595283	0.331519512	-1.790528949	0.073368918	0.763171061
RPL13A	10949.95136	-0.480923944	0.267041029	-1.80093653	0.071712884	0.763171061
RPP14	214.4554529	0.49591529	0.27497342	1.803502646	0.07130931	0.763171061
SLITRK5	180.8478638	-0.621524355	0.347832679	-1.786848657	0.073961953	0.763171061
SMIM24	5.077256886	3.285824973	1.824474948	1.800970179	0.07170758	0.763171061
SNORA51	10.96677388	2.516356947	1.388494479	1.812291647	0.069941145	0.763171061
SNORD102	19.77331841	4.86677045	2.714454403	1.792909266	0.072987434	0.763171061
SNORD15A	12.51097403	2.795602604	1.56278425	1.788860237	0.073637327	0.763171061
STAG3L5P-PVRIG2P-PILRB	93.79224958	0.58727031	0.32490315	1.807524212	0.070680583	0.763171061
STK17A	225.2877476	0.591588493	0.329490269	1.795465752	0.072579525	0.763171061
TALDO1	1432.006969	-0.431824119	0.24039955	-1.796276739	0.072450515	0.763171061
TARS1	4096.786541	-0.255000929	0.141137839	-1.806750978	0.070801115	0.763171061
TBC1D24	190.1833691	0.513853317	0.287474609	1.78747375	0.073860951	0.763171061
TCAP	10.71675504	2.419766061	1.340522994	1.805091052	0.071060435	0.763171061
TESMIN	61.71945058	1.197839437	0.667497988	1.794521419	0.072729983	0.763171061
TIMM44	905.0990071	-0.292561769	0.163786859	-1.786234689	0.074061267	0.763171061
TMEM63C	42.86451361	0.883008897	0.492676073	1.792270713	0.073089612	0.763171061
TNPO2	1643.535418	0.284446719	0.158774594	1.791512809	0.073211041	0.763171061
TRAK1	598.5664438	0.387185594	0.216690516	1.786813755	0.073967595	0.763171061
UBE3D	198.6765144	-0.409703039	0.22658448	-1.808169028	0.070580197	0.763171061
USP45	194.4276129	0.628143092	0.349621635	1.79663679	0.0723933	0.763171061
USP49	242.7774318	0.657644624	0.363666283	1.808373925	0.070548323	0.763171061
ZNF274	329.9526074	-0.441515031	0.243608236	-1.812397802	0.069924752	0.763171061
ZNF326	1176.641134	-0.278745173	0.15491081	-1.799391365	0.071956795	0.763171061
ZNF436-AS1	24.01789174	1.612070303	0.897586488	1.796005538	0.072493636	0.763171061
ZNF518A	734.6617164	0.404648753	0.224726428	1.800628238	0.071761495	0.763171061
ZNF800	243.8800365	0.496198011	0.275528932	1.800892586	0.071719812	0.763171061
ARPC1A	1532.392649	-0.364236032	0.203992034	-1.785540467	0.074173694	0.76353335
USP7	2337.358121	-0.231623043	0.129763148	-1.784967814	0.074266538	0.763923624
FIBP	605.6930369	-0.351076407	0.196810047	-1.783833762	0.074450682	0.764686581
RPL32P3	66.15571657	0.836461813	0.468850532	1.78406924	0.074412415	0.764686581
ESPL1	815.3416982	0.480263886	0.269357435	1.782998437	0.074586558	0.765516796
DNAJB4	337.7854219	-0.37619727	0.211104781	-1.782040503	0.074742627	0.766552886
OTUD6B	457.601808	-0.460946986	0.258732328	-1.781559304	0.074821126	0.766792482
CHST7	34.14585741	-1.018250672	0.571667229	-1.781194759	0.07488064	0.766837301
DDX50	1037.028456	-0.400927003	0.225139214	-1.780795959	0.07494579	0.766939734
IGSF9B	55.66948206	0.949930614	0.53381247	1.779521214	0.07515435	0.76850849
NEB	249.2345783	0.604795955	0.339972688	1.778954535	0.075247216	0.768581806
ZNF433	25.32485344	-1.391209248	0.782104136	-1.778803084	0.075272051	0.768581806
OAF	212.407241	-0.540376798	0.303980409	-1.777669817	0.0754581	0.769351755
TTBK2	424.8112991	0.548160127	0.308355699	1.77768768	0.075455164	0.769351755
GSTO1	584.7785319	-0.398790665	0.224383411	-1.777273387	0.07552327	0.769452101
EIF2AK4	1073.933968	-0.281627088	0.158626929	-1.775405288	0.075830992	0.771203253
PLEKHG5	50.94833926	0.881010474	0.496282322	1.775220342	0.075861512	0.771203253
TMUB2	184.906288	0.569283048	0.320636192	1.775479694	0.075818716	0.771203253
BAG3	1730.465	-0.311594461	0.175660905	-1.773840686	0.076089506	0.771493905
FAH	259.1508311	-0.600005013	0.338140838	-1.774423392	0.075993143	0.771493905
TSIX	30.03527974	1.196291064	0.67445897	1.773704729	0.076112004	0.771493905
TUBA1B	9479.106901	-0.368016402	0.207467571	-1.773850244	0.076087925	0.771493905
ARMC4	39.68557456	-1.116363673	0.629661184	-1.772959334	0.076235446	0.772182333
P2RX4	172.8469322	-0.501762283	0.283145427	-1.772100956	0.0763778	0.773061185
GTF3A	1853.772439	-0.381312611	0.215218507	-1.771746381	0.076436667	0.773091081
TGFBR1	599.1704125	0.574374759	0.32424654	1.771413688	0.076491934	0.773091081
CCDC183-AS1	49.48419026	1.02790376	0.580570501	1.770506352	0.076642827	0.773525783
NOP16	659.5589273	-0.531708498	0.300369798	-1.770179631	0.076697221	0.773525783
RNF227	82.55581973	0.606976972	0.34289538	1.770152085	0.076701809	0.773525783
PHB	3162.72965	-0.38243317	0.216160766	-1.76920714	0.076859313	0.77399165
STX12	1219.238166	0.351203843	0.19848661	1.769408239	0.076825772	0.77399165
AP3B2	73.48400599	-0.689252377	0.389934593	-1.767610232	0.077126086	0.774429765
GLG1	1165.183902	-0.332261989	0.188006404	-1.767290801	0.07717954	0.774429765
LRPAP1	1491.062068	-0.267689015	0.151474831	-1.767217785	0.077191762	0.774429765
PPP1R14C	91.19972013	-0.573574324	0.324606206	-1.766985085	0.077230726	0.774429765
PROX1	71.26688566	0.790595242	0.447313216	1.767430995	0.077156076	0.774429765
SNORD75	6.068825427	3.421074658	1.93614903	1.766948001	0.077236937	0.774429765
HSDL1	421.5710486	-0.440739103	0.249529887	-1.76627781	0.077349252	0.774453558
LOC101927699	5.601064626	2.904967153	1.645897226	1.764974816	0.077567998	0.774453558
LOC105373311	7.470594667	-2.18469942	1.237096154	-1.765989986	0.077397529	0.774453558
PGRMC1	2366.088301	-0.293667719	0.166328369	-1.765590088	0.077464644	0.774453558
PPIP5K1P1-CATSPER2	13.32159679	2.331176026	1.320822685	1.76494245	0.077573438	0.774453558
ZNF721	1143.081143	0.457552969	0.259131287	1.765718738	0.077443048	0.774453558
PPP4R2	1087.610668	0.437552888	0.248092732	1.76366669	0.077788112	0.775565214
ZCWPW1	44.49893469	1.128304201	0.639766794	1.763617949	0.077796324	0.775565214
GPR153	32.3849943	1.037920071	0.589219095	1.761518049	0.078150761	0.777426776
HOXB2	105.8533545	0.988283063	0.561022803	1.761573787	0.078141336	0.777426776
PLXNA1	544.5420698	0.365331789	0.207374961	1.761696721	0.078120552	0.777426776
CGNL1	29.60115817	1.080588935	0.614150333	1.759486035	0.07849499	0.778779481
GCLC	464.3179951	-0.321633154	0.182809133	-1.759393248	0.078510738	0.778779481
ITGA1	105.175808	1.027590259	0.583826481	1.760095324	0.078391645	0.778779481
MSL1	653.2834853	0.335159793	0.190436282	1.759957656	0.078414986	0.778779481
IRS4	1237.702555	-0.486444119	0.276581157	-1.758775341	0.078615675	0.779264568
SNORA18	14.19944997	2.058102142	1.170472617	1.758351381	0.07868774	0.779423365
SCG3	23.58575323	1.490151119	0.847846656	1.7575715	0.078820446	0.780182166
ACAD11	69.15701122	0.93359314	0.534283143	1.747375249	0.080572268	0.780233717
ADAM17	452.7278644	-0.471002493	0.268265549	-1.755732314	0.079134126	0.780233717
ATG16L2	24.80641228	1.584088149	0.903153939	1.753951438	0.079438829	0.780233717
BIVM	56.00568856	1.077733251	0.617647097	1.744901346	0.081002043	0.780233717
BRAF	626.2911743	0.417494715	0.238425017	1.75105247	0.079936872	0.780233717
CDK14	287.1926282	0.808625733	0.461224198	1.753216195	0.079564904	0.780233717
DST	1281.447869	0.438168151	0.249978765	1.75282149	0.079632653	0.780233717
DYRK1A	1088.439641	0.395073231	0.225145184	1.754748758	0.079302292	0.780233717
EPB41L2	855.2086889	-0.470304517	0.26857742	-1.751094779	0.079929585	0.780233717
FAM50A	1464.054951	-0.397554576	0.226525929	-1.755006931	0.079258122	0.780233717
FBXL20	202.9157654	0.710745145	0.405581846	1.752408673	0.079703561	0.780233717
FLNA	2308.073743	-0.345273285	0.197485868	-1.748344263	0.080404433	0.780233717
GTPBP2	207.1785979	-0.48438771	0.277202057	-1.747417445	0.080564954	0.780233717
H4-16	16.78360896	1.948660093	1.117415349	1.743899522	0.081176612	0.780233717
HAS3	33.59282241	1.794298039	1.028179785	1.745120906	0.080963825	0.780233717
JMJD8	321.9003715	-0.421472619	0.240801657	-1.750289533	0.080068366	0.780233717
KLHL24	293.0759985	0.488215589	0.279441923	1.74710932	0.080618377	0.780233717
LINC00648	43.35638608	0.759272022	0.432595709	1.755153845	0.079232996	0.780233717
LOC100130027	32.39058008	0.975378361	0.557406329	1.74985161	0.080143922	0.780233717
LOC100270746	21.20342187	1.973653097	1.128667861	1.748657125	0.080350305	0.780233717
LOC100287467	5.055671835	3.133477402	1.784297562	1.756140606	0.079064403	0.780233717
LOC653712	6.411490849	2.687183368	1.532576079	1.753376817	0.079537348	0.780233717
LRRFIP2	590.4632014	-0.348813692	0.199617921	-1.747406693	0.080566817	0.780233717
LRRK1	17.01705506	1.729624253	0.991863554	1.743812691	0.081191757	0.780233717
LSR	280.3735465	0.354691481	0.202968656	1.747518495	0.08054744	0.780233717
MIR4458HG	36.52615007	-0.833776475	0.478107716	-1.743909264	0.081174913	0.780233717
PAPSS1	352.9229023	-0.424340449	0.241827975	-1.754720267	0.079307168	0.780233717
PJA2	1077.286206	-0.366374428	0.209461856	-1.749122422	0.08026986	0.780233717
PSMC3IP	466.4029135	-0.437553597	0.250747367	-1.744997774	0.080985257	0.780233717
SEMA3B	16.27917689	1.413117172	0.807015102	1.751041793	0.079938711	0.780233717
SPIN3	142.1459001	0.771118496	0.441834172	1.745266764	0.080938445	0.780233717
SRRM5	24.90130411	1.372538676	0.783801628	1.751130166	0.079923491	0.780233717
TGOLN2	1253.783321	0.362464248	0.207484803	1.746943593	0.080647123	0.780233717
THUMPD3	961.6275394	-0.326109901	0.186766698	-1.746081631	0.080796768	0.780233717
TMEM74B	18.82180465	1.671793127	0.95871594	1.743783593	0.081196833	0.780233717
UFL1	694.9389888	-0.431814041	0.247056224	-1.747837128	0.080492234	0.780233717
USP36	1451.129954	0.283927229	0.162789019	1.744142394	0.081134263	0.780233717
YWHAQ	4184.80461	-0.228759522	0.131160545	-1.744118413	0.081138444	0.780233717
YY1	1674.136274	0.26087047	0.149620555	1.743547001	0.081238112	0.780233717
ZBTB26	206.1567836	0.79149838	0.450441132	1.757162753	0.078890072	0.780233717
ZFAND5	1234.672848	0.380980731	0.216868028	1.756739959	0.078962143	0.780233717
ZNF397	421.7818498	0.690700327	0.394890825	1.749091859	0.080275142	0.780233717
ZNF552	68.22385827	0.903303792	0.515786732	1.751312579	0.079892082	0.780233717
CCNK	1432.370354	0.300176174	0.172325199	1.741916892	0.081522988	0.781283455
DTNB	244.5809009	-0.46836567	0.269072509	-1.740667126	0.081741944	0.781283455
MYLK2	23.48706026	1.694366244	0.973575525	1.74035419	0.081796844	0.781283455
PCCA-DT	55.31828583	1.620104073	0.930894474	1.740373498	0.081793456	0.781283455
PGM2L1	174.9432973	0.800244059	0.459719481	1.740722534	0.081732226	0.781283455
PRKCZ	333.1439027	-0.355763538	0.204323538	-1.741177453	0.081652478	0.781283455
TMEM97	775.804298	-0.330386287	0.189654641	-1.742041669	0.081501153	0.781283455
TRAPPC10	453.6766637	0.565571567	0.324970203	1.740379768	0.081792356	0.781283455
ANAPC11	539.8240529	-0.550263706	0.31722318	-1.734626413	0.082806998	0.781454576
ARHGAP1	432.2938529	0.365993846	0.210771595	1.736447677	0.082484708	0.781454576
ATP1A1	6484.636446	-0.245179985	0.141074872	-1.737942287	0.082220983	0.781454576
CCDC120	125.9288893	0.574367357	0.330875591	1.735901263	0.082581294	0.781454576
CPLANE2	34.76804804	1.133545024	0.653483358	1.734619574	0.08280821	0.781454576
DHX32	376.2348329	-0.413498471	0.238185963	-1.736032073	0.082558164	0.781454576
FBXW10	7.493380062	-1.939637118	1.117964252	-1.734972397	0.082745694	0.781454576
LINC00999	27.68373408	1.093313934	0.629540277	1.736686235	0.082442569	0.781454576
LRRFIP1	722.5741311	-0.330239112	0.189809091	-1.739848765	0.081885577	0.781454576
NME3	91.38173543	-0.706830123	0.407046569	-1.736484662	0.082478174	0.781454576
RBCK1	281.1317221	0.680781873	0.392500119	1.734475582	0.082833735	0.781454576
RNF215	111.2426054	0.86862079	0.499748979	1.738114187	0.082190696	0.781454576
SELENBP1	36.45069651	1.138910262	0.656022459	1.736084256	0.082548938	0.781454576
SNORD143	8.931484217	2.498998069	1.43713961	1.738869384	0.082057741	0.781454576
TASP1	163.8022525	-0.469146965	0.270526266	-1.73420116	0.082882397	0.781454576
TBC1D12	239.8577647	0.531955883	0.305892157	1.739030804	0.082029345	0.781454576
TMCO1-AS1	9.635939384	-1.770446554	1.020474579	-1.734924702	0.082754143	0.781454576
ZBTB43	478.1029853	0.452056918	0.260350525	1.736339572	0.08250381	0.781454576
ZNF367	290.4938954	0.544455605	0.313867013	1.734669726	0.082799322	0.781454576
SLC7A3	26.45334187	-1.424153092	0.821599529	-1.733390834	0.083026226	0.782280298
TRIM5	84.52407517	-1.354678575	0.78176589	-1.73284431	0.083123345	0.782665103
CHFR	333.1581493	0.522534714	0.301634652	1.732343119	0.083212489	0.78270579
SPAG7	318.3132725	-0.693214832	0.400196245	-1.732187247	0.083240229	0.78270579
FNTB	86.31103404	1.004463132	0.580093365	1.731554252	0.083352957	0.782995692
ICE1	1198.075749	0.48251965	0.27877721	1.730843243	0.083479727	0.782995692
MFSD4B	109.7497933	0.840353857	0.485543031	1.730750528	0.083496269	0.782995692
STK11	439.449129	0.361935683	0.209118448	1.730768791	0.08349301	0.782995692
VPS13A-AS1	9.604062122	6.769179551	3.912667317	1.730067752	0.083618171	0.783610447
CEP63	205.4320184	-0.457439718	0.264765983	-1.727713326	0.084039633	0.783855963
LINC00624	7.128100914	-2.097426685	1.213906188	-1.727832599	0.084018241	0.783855963
NOP14	2816.278568	-0.338477696	0.195770277	-1.728953449	0.083817427	0.783855963
PSIP1	889.7017036	-0.444247329	0.257057737	-1.728200571	0.083952271	0.783855963
TLCD4-RWDD3	8.044683975	2.871163981	1.662127313	1.727403164	0.084095283	0.783855963
UQCR10	1144.102889	-0.617514108	0.35731154	-1.728223243	0.083948208	0.783855963
ZCCHC14	893.226581	0.452498223	0.261784883	1.72851166	0.083896532	0.783855963
ZNF92	748.7134027	0.387419581	0.224229218	1.727783672	0.084027016	0.783855963
KIF13B	78.94246648	0.599937462	0.347461943	1.726627832	0.084234524	0.784102763
SELENOK	681.1282016	-0.586559339	0.339669161	-1.726854853	0.084193734	0.784102763
OLMALINC	154.404933	-1.081228927	0.626530568	-1.725740103	0.08439418	0.784637504
REELD1	21.18277745	1.494665127	0.866134173	1.725673888	0.084406098	0.784637504
SH3BP2	175.6781456	0.520977799	0.301951755	1.725367684	0.084461231	0.784637504
ATP5IF1	1561.084102	-0.524033478	0.30401442	-1.723712573	0.084759744	0.785835841
FCHO2	332.8943304	0.566524286	0.328603164	1.724037831	0.084701014	0.785835841
TOM1L2	308.4135652	0.477900439	0.277223168	1.723883478	0.084728881	0.785835841
DIMT1	689.3305137	0.310423405	0.180151968	1.723119703	0.084866881	0.78596623
MOK	297.2992778	0.408084505	0.236844049	1.723009321	0.08488684	0.78596623
CCDC180	7.230490525	3.88073578	2.255821866	1.720320136	0.085374265	0.786623176
DNASE2	118.2988789	-0.603496867	0.350630622	-1.721175591	0.085218966	0.786623176
FASTKD3	288.9787315	0.575073566	0.334127205	1.721121651	0.085228751	0.786623176
GOLGA8B	108.0588232	0.756893006	0.439499761	1.722169324	0.08503885	0.786623176
PRIM1	491.5231537	-0.448650234	0.260862854	-1.719870145	0.085456048	0.786623176
SCRT1	14.28773955	1.417789987	0.82453634	1.719499696	0.085523423	0.786623176
SMARCC1	2993.396019	-0.270932073	0.157502516	-1.720176164	0.085400424	0.786623176
SPTY2D1	1030.80792	0.405846433	0.236005424	1.719648754	0.085496308	0.786623176
TNFAIP3	61.55988927	0.763219367	0.443829578	1.719622588	0.085501068	0.786623176
WDR19	325.0834024	0.80007988	0.465040349	1.720452606	0.085350202	0.786623176
PEAK1	583.4186149	0.489487181	0.284880728	1.718217953	0.085756868	0.788249018
ALG9	421.845888	0.326149314	0.190342362	1.713487794	0.086622837	0.788359382
ASAP1-IT1	9.186494203	6.70462826	3.912936591	1.713451804	0.086629453	0.788359382
AURKB	1049.206363	-0.464073103	0.270269132	-1.717077714	0.085964974	0.788359382
CD109	87.40068553	0.683620154	0.398571801	1.715174413	0.086313255	0.788359382
CDKN1A	311.5661488	0.510709688	0.298280979	1.712176518	0.086864143	0.788359382
DCK	363.1106191	0.43698904	0.254842954	1.714738559	0.086393171	0.788359382
DYRK1B	267.0646785	0.393352661	0.229111173	1.716863715	0.086004076	0.788359382
FBXO9	1052.163061	-0.276375159	0.161489624	-1.711411248	0.087005222	0.788359382
FOXO3	350.8001325	0.493076587	0.287723304	1.713717936	0.086580541	0.788359382
GDF9	15.87993517	1.31797445	0.769790553	1.712120843	0.086874401	0.788359382
IVNS1ABP	1263.040879	-0.356823973	0.208266544	-1.71330434	0.086656564	0.788359382
KDM6A	1142.424414	0.577588021	0.336971531	1.714055838	0.086518471	0.788359382
PRDX4	2342.818133	-0.390996677	0.227883896	-1.715771424	0.086203886	0.788359382
RIPK4	95.87163113	0.683810131	0.398837519	1.714508035	0.086435463	0.788359382
RPS6KA3	844.9389555	-0.314124504	0.183541263	-1.71146531	0.08699525	0.788359382
SFMBT2	318.6558877	0.528134866	0.307457221	1.717750731	0.085842092	0.788359382
SLC29A4	54.83625394	0.629842983	0.366952617	1.716415018	0.08608611	0.788359382
SMC1A	5836.424216	-0.241952468	0.141284213	-1.712523033	0.086800324	0.788359382
TESC	15.2085944	-1.658748059	0.968831141	-1.712112656	0.086875909	0.788359382
TPM3	3204.260204	-0.379609322	0.221128818	-1.716688603	0.086036084	0.788359382
ZNF22-AS1	28.00914316	1.507514515	0.878373199	1.716257414	0.086114939	0.788359382
ZNF460	310.0381844	0.598422075	0.349677802	1.711352772	0.08701601	0.788359382
CSRP2	448.9128993	-0.568842875	0.332506194	-1.710773772	0.087122883	0.78881376
ERI2	569.0367167	0.379833874	0.222205795	1.709378792	0.087380807	0.790634274
CCDC124	1083.221621	-0.479748082	0.281080307	-1.706800761	0.087859091	0.791022356
CNOT6	1432.065725	0.306118731	0.179312732	1.707177888	0.087788994	0.791022356
CXXC1	441.7833217	-0.532751915	0.312150825	-1.706713142	0.087875383	0.791022356
ERBB4	44.22032652	0.943181191	0.552509074	1.707087243	0.087805838	0.791022356
POLA1	886.8152029	-0.339438142	0.19888622	-1.706695129	0.087878733	0.791022356
RNF43	17.20818734	-1.453685514	0.851081499	-1.708045019	0.087627989	0.791022356
TMEM64	204.5674042	0.441611651	0.258556412	1.707989555	0.087638281	0.791022356
ZNF136	200.9979855	-0.559227301	0.327559988	-1.707251563	0.087775305	0.791022356
OGT	1641.957442	0.485851624	0.28475175	1.706228756	0.087965497	0.79129118
RABL2B	152.088569	0.575670656	0.337478779	1.705798089	0.088045679	0.791500491
ALDH3A1	20.73678502	1.795227659	1.05296944	1.704919051	0.088209523	0.791811413
ARSB	291.4216867	0.699660611	0.410776633	1.703262929	0.088518875	0.791811413
BROX	431.6570843	0.580597578	0.341080781	1.702228946	0.088712459	0.791811413
CTSZ	4.190051669	3.586520986	2.104338871	1.704345738	0.088316515	0.791811413
CYSRT1	6.830305126	2.488898134	1.462635529	1.701652999	0.088820436	0.791811413
GINS2	792.5034286	-0.609464599	0.358126176	-1.701815278	0.088790001	0.791811413
GNA11	713.6274343	0.294693512	0.172959469	1.703829883	0.088412873	0.791811413
POLR2I	795.5533378	-0.644487987	0.378512055	-1.702688138	0.088626446	0.791811413
SIAH2	174.9481348	-0.445921187	0.261982216	-1.7021048	0.088735724	0.791811413
SNX16	74.08680625	0.804648048	0.472402861	1.703309007	0.088510256	0.791811413
SOD1	3009.703045	-0.474088758	0.278045621	-1.705075436	0.088180356	0.791811413
VDR	99.06779502	-0.675139436	0.396470867	-1.702872753	0.088591884	0.791811413
ZNF577	56.42382573	0.949196007	0.557421343	1.702833984	0.088599141	0.791811413
AKR7A3	5.169966829	-2.559076761	1.513067157	-1.691317368	0.090776205	0.792377709
APLP2	3698.822165	-0.237973201	0.140539007	-1.693289331	0.090400408	0.792377709
ASB16-AS1	31.45094873	-1.379110444	0.813381758	-1.695526647	0.08997556	0.792377709
ATG14	213.240195	0.412795919	0.242980433	1.698885436	0.089340772	0.792377709
C2CD3	546.6600877	0.378943566	0.22363715	1.694457138	0.09017845	0.792377709
CD164	1050.347244	0.344837075	0.203650758	1.69327666	0.090402819	0.792377709
COL24A1	18.56043345	2.226531944	1.3125646	1.696321799	0.089824954	0.792377709
COPB1	2761.639941	-0.278127988	0.16352341	-1.700845091	0.08897208	0.792377709
EP400P1	89.41008156	0.755063383	0.445594435	1.694508107	0.090168772	0.792377709
FADS1	1401.331096	-0.444712351	0.261654818	-1.699614612	0.08920344	0.792377709
GNAI3	1695.00295	-0.233482315	0.137580092	-1.697064679	0.089684433	0.792377709
HBEGF	110.9786236	0.588091696	0.34743998	1.692642559	0.090523525	0.792377709
KDM3A	1113.423042	0.400070977	0.235401647	1.69952497	0.089220314	0.792377709
LOC103344931	47.67595199	1.024300364	0.604701223	1.693894976	0.090285242	0.792377709
LYRM9	12.7932134	1.54820994	0.916160416	1.689889579	0.091049082	0.792377709
NBPF9	90.11384046	-0.833979357	0.492038205	-1.694948376	0.090085214	0.792377709
NDUFS5	2163.517159	-0.688427851	0.405966392	-1.695775474	0.089928409	0.792377709
NID2	116.7416278	-1.236990135	0.730837104	-1.692566139	0.090538081	0.792377709
NOLC1	5108.779775	-0.221254099	0.130754996	-1.692127309	0.090621702	0.792377709
PCF11	1383.49785	0.340461788	0.200233028	1.700327822	0.08906928	0.792377709
PLA2G12A	485.1090413	-0.364486022	0.2152775	-1.693098546	0.090436711	0.792377709
PRPF8	8.811784463	-2.345300422	1.38265612	-1.696228287	0.089842655	0.792377709
RAD9A	166.7996863	-0.784938689	0.463494471	-1.693523306	0.090355902	0.792377709
RNF213	556.8053042	0.483676812	0.286203092	1.68997759	0.091032242	0.792377709
RSPRY1	611.0637717	0.398340299	0.234475189	1.698859059	0.089345743	0.792377709
SIAH1	315.0429596	0.569705168	0.336478525	1.693139755	0.090428869	0.792377709
SPRED1	205.2856098	0.619812134	0.366753838	1.689994949	0.091028921	0.792377709
TIMM10	323.630863	-0.444384696	0.262047532	-1.695817138	0.089920516	0.792377709
TMEM230	644.1057031	0.283848925	0.167830792	1.691280376	0.090783266	0.792377709
TRPV4	18.84158592	2.293472925	1.356915613	1.690210432	0.090987703	0.792377709
TTC12	181.0359454	-0.700072169	0.413658516	-1.692391529	0.090571346	0.792377709
TUBA4A	129.2293565	0.757413519	0.446683225	1.695639047	0.089954258	0.792377709
VPS53	473.9107295	0.504802865	0.298562944	1.690775343	0.090879718	0.792377709
WDR54	209.2599658	-0.638003389	0.376268059	-1.695608686	0.089960012	0.792377709
ZCCHC9	370.0849673	-0.581395849	0.343936679	-1.690415374	0.090948516	0.792377709
ZMYND10	27.97044368	1.669747432	0.986267582	1.692996366	0.090456159	0.792377709
ZNF514	171.5900865	0.687191974	0.406368068	1.691058005	0.090825725	0.792377709
ZNF627	220.2896973	0.47971062	0.282397142	1.698709192	0.089373991	0.792377709
FRK	26.0640125	1.18778576	0.703210029	1.689091042	0.091201984	0.793212004
SNORA105C	4.468946123	-2.285115502	1.353176045	-1.688705258	0.091275927	0.793358952
ACSL4	649.5681202	-0.412198667	0.244435686	-1.686327695	0.0917327	0.79636222
GLA	1503.253342	-0.305622155	0.181396949	-1.684825222	0.092022297	0.79636222
OIP5-AS1	477.691389	0.424426139	0.251907783	1.684847266	0.092018043	0.79636222
PIM1	108.367488	0.582479885	0.34559115	1.685459493	0.091899954	0.79636222
SLC30A6	408.1543081	0.388497994	0.230398011	1.686203766	0.091756559	0.79636222
SPRYD3	155.9757016	-0.486663684	0.288839975	-1.684890343	0.09200973	0.79636222
TMED1	172.3414691	-0.698288556	0.414268669	-1.685593452	0.091874131	0.79636222
EIF2AK3-DT	24.49951034	1.596640922	0.94809977	1.684043149	0.09217333	0.796677751
SNRPD2	3019.076416	-0.691243377	0.410457314	-1.684081031	0.09216601	0.796677751
LINC01376	5.89583827	2.304756884	1.36982042	1.682524841	0.092467112	0.797569628
PTTG1IP	1487.401844	0.279484759	0.166046684	1.683169765	0.092342232	0.797569628
SLC6A13	14.12509032	1.436359611	0.853794585	1.682324573	0.092505919	0.797569628
TMEM236	16.08749468	2.098046798	1.24677832	1.682774527	0.092418748	0.797569628
ALYREF	1314.443452	-0.343399587	0.204248874	-1.681280196	0.092708503	0.798326408
GEN1	445.8329064	0.348042135	0.206976044	1.681557581	0.092654662	0.798326408
COPA	3050.838359	-0.267373346	0.159091966	-1.680621293	0.092836497	0.798439807
ZNF483	114.4521095	0.676894806	0.402705987	1.680866011	0.092788943	0.798439807
APOE	37.93738172	1.009101571	0.600866549	1.679410466	0.093072075	0.798568424
BCLAF1	2632.994688	0.299727895	0.178635917	1.677870273	0.093372427	0.798568424
KDM5B	1146.876754	0.309334152	0.184367409	1.677813629	0.093383488	0.798568424
LOC102724467	5.743946765	4.055571163	2.415601721	1.678907218	0.093170128	0.798568424
MBD2	368.2476895	-0.524232259	0.312445823	-1.677834108	0.093379489	0.798568424
MFSD14B	799.2436025	0.344005006	0.204839259	1.679390014	0.093076058	0.798568424
MMAB	654.993229	-0.415731586	0.247598293	-1.679056755	0.093140983	0.798568424
OSBPL9	1090.574581	-0.249394479	0.148529794	-1.679087225	0.093135046	0.798568424
SDE2	1874.456714	0.342258344	0.203938466	1.678243202	0.093299631	0.798568424
ZNF714	588.2718838	0.408382076	0.243432671	1.677597647	0.093425672	0.798568424
ACY1	14.77354738	-1.468442203	0.876370758	-1.675594707	0.093817606	0.798593202
ATP8B1	5.989501498	-2.570582688	1.534067372	-1.675664794	0.093803869	0.798593202
ETV1	23.9440031	-1.464772656	0.874606956	-1.674778191	0.093977759	0.798593202
FAM126B	326.5624685	0.545795249	0.325530015	1.676635715	0.093613738	0.798593202
FAT4	83.71134216	0.9335897	0.557162215	1.675615601	0.093813511	0.798593202
GTPBP4	1438.409531	-0.41592746	0.248278386	-1.675246352	0.093885907	0.798593202
KNTC1	677.1689377	0.772498737	0.460874502	1.676158551	0.093707141	0.798593202
NHP2	2260.968628	-0.474780425	0.283559659	-1.674358146	0.094060233	0.798593202
RAB31	209.6008472	-0.421666617	0.251825179	-1.674441846	0.094043795	0.798593202
SLC50A1	353.8842928	-0.54562454	0.325426621	-1.676643841	0.093612148	0.798593202
WDR66	67.31514242	0.848138483	0.506296416	1.675181684	0.09389859	0.798593202
MCPH1	500.0058103	-0.279875142	0.167188961	-1.674004914	0.094129634	0.798694822
H2AC16	36.18896286	1.693747312	1.011997769	1.673667041	0.094196055	0.798771057
AGPAT5	861.2552521	0.350858468	0.211045515	1.662477728	0.096417025	0.798831225
AP3M2	342.2712537	0.361738314	0.217479362	1.663322495	0.096247898	0.798831225
ASH2L	768.8432498	0.284442188	0.171209192	1.661372176	0.096638722	0.798831225
BRD2	139.8038022	0.598250656	0.360478411	1.659601902	0.096994566	0.798831225
C12orf49	704.4592627	0.303851263	0.182410889	1.665751781	0.095762864	0.798831225
CCDC157	80.01558326	0.604949381	0.363292495	1.665185462	0.095875761	0.798831225
CCDC9	131.2170046	-0.671077989	0.405759452	-1.653881348	0.098151623	0.798831225
CDKN2B-AS1	69.45220623	0.981435476	0.592209283	1.657244328	0.097470088	0.798831225
CITED2	242.0098007	0.415562698	0.25089686	1.656308884	0.097659282	0.798831225
DMAP1	283.4079546	-0.657302657	0.397878743	-1.652017528	0.098530978	0.798831225
EEF1B2	5211.989657	-0.434448759	0.262325091	-1.656146419	0.097692171	0.798831225
FADD	397.9178989	-0.335648446	0.203079423	-1.652793971	0.098372802	0.798831225
G2E3	832.130642	0.412191671	0.247544735	1.665119925	0.095888832	0.798831225
GATA2	347.1380669	0.555243458	0.336176884	1.651640801	0.098607797	0.798831225
GATA2-AS1	87.03410278	0.683959949	0.409629428	1.669704134	0.094977915	0.798831225
GMDS	248.5273113	-0.398745671	0.240270127	-1.6595724	0.097000504	0.798831225
GNB3	38.19115367	1.172790986	0.707021031	1.658778078	0.097160519	0.798831225
IGSF9	19.69255621	1.958289795	1.177383349	1.663255894	0.096261223	0.798831225
IMP4	1489.260515	-0.284757371	0.170834934	-1.6668568	0.095542883	0.798831225
IPMK	193.2287727	0.499011874	0.301809959	1.65339764	0.098249963	0.798831225
ITPRIPL2	184.7699519	0.418692762	0.252303578	1.65948008	0.097019091	0.798831225
LINC01534	18.82569534	1.988165624	1.192036983	1.667872434	0.095341053	0.798831225
LINC01599	29.75615475	1.722991215	1.042384352	1.652932732	0.098344555	0.798831225
LOC407835	26.09103128	1.607184905	0.969017316	1.658571914	0.097202085	0.798831225
LRRC8E	134.3502349	0.519016835	0.310887444	1.66946863	0.095024542	0.798831225
LSS	35.48926454	-1.31228278	0.794575965	-1.651551064	0.098626103	0.798831225
LYG1	91.17273683	1.005906601	0.606388035	1.658849686	0.097146085	0.798831225
MBNL2	289.8975175	-0.446007926	0.26697037	-1.670627066	0.094795363	0.798831225
MDH2	4964.140578	-0.287310555	0.172792745	-1.662746634	0.096363163	0.798831225
MIB1	1706.26582	0.531267546	0.320132274	1.659525105	0.097010026	0.798831225
MIR4453HG	47.2366549	1.12560237	0.681211882	1.652352814	0.098462649	0.798831225
MSX1	129.7406832	-0.878301575	0.527512332	-1.664987759	0.095915198	0.798831225
NAP1L3	133.5839405	-0.450426796	0.272689235	-1.6517953	0.098576287	0.798831225
NME4	869.3548556	-0.532301697	0.319840499	-1.664272345	0.096058016	0.798831225
OLIG2	65.46917489	-0.743898246	0.446898915	-1.66457832	0.095996914	0.798831225
PFKFB2	210.3089652	0.710687289	0.4276529	1.661832035	0.096546457	0.798831225
PLS3	5497.27342	-0.237279592	0.142512375	-1.664975354	0.095917673	0.798831225
PODXL	205.6114771	-0.718077761	0.429506199	-1.67186821	0.094550313	0.798831225
POLR3C	1890.135551	-0.305575041	0.182976759	-1.670021063	0.094915196	0.798831225
PPP1R13B	380.9730134	0.320208378	0.191848471	1.669069224	0.095103662	0.798831225
PRPF19	2404.270553	-0.267672004	0.161219039	-1.660300205	0.096854075	0.798831225
PRPF6	1808.339392	-0.292940925	0.177225412	-1.652928447	0.098345427	0.798831225
PTBP3	875.5248339	0.364546371	0.218156028	1.671035056	0.094714754	0.798831225
PTENP1	56.64649719	1.011632459	0.608327817	1.662972548	0.096317931	0.798831225
RAD9B	26.4789029	1.078591971	0.652373606	1.653334777	0.098262749	0.798831225
RDH14	46.41260306	1.013960277	0.613109294	1.653800206	0.098168114	0.798831225
RNF181	671.7172116	-0.72337099	0.437909398	-1.651873637	0.098560313	0.798831225
ROMO1	453.9180548	-0.661261174	0.399955238	-1.653337951	0.098262103	0.798831225
RPL13	14236.90546	-0.413903459	0.249127047	-1.66141519	0.096630089	0.798831225
RPL19	12376.04532	-0.50595023	0.305995296	-1.653457545	0.09823778	0.798831225
RPL28	6846.284669	-0.492506976	0.295877054	-1.664566307	0.095999312	0.798831225
RPUSD2	196.2583246	-0.50750893	0.30521084	-1.662814239	0.096349626	0.798831225
RSKR	41.22800255	1.012556873	0.607766894	1.666028347	0.095707769	0.798831225
RSRC1	273.2249083	-0.717658122	0.434271464	-1.652556482	0.098421161	0.798831225
SH3PXD2B	253.7371819	-0.383237463	0.229679674	-1.668573698	0.095201895	0.798831225
SHISA5	1133.097959	0.31690738	0.189448471	1.67278933	0.094368776	0.798831225
SLC25A25-AS1	39.85989094	1.108732413	0.66443634	1.668681176	0.095180582	0.798831225
SLC25A42	53.09757504	0.641161566	0.384309056	1.668348836	0.095246499	0.798831225
SNORA11F	14.2619724	2.228866967	1.347495693	1.654080958	0.098111065	0.798831225
SNORD33	23.25140959	1.985454475	1.193442994	1.663635787	0.096185236	0.798831225
SNRK-AS1	4.665045462	-2.3726653	1.418060823	-1.673175975	0.094292658	0.798831225
SOCS2-AS1	13.29385648	-1.583204378	0.949111236	-1.668091493	0.095297566	0.798831225
SSNA1	479.4527527	-0.563416794	0.337984931	-1.666987909	0.095516809	0.798831225
STT3B	1387.778587	-0.268693569	0.16247328	-1.653770821	0.098174087	0.798831225
SULT1A1	4.47953419	-2.21010335	1.330173541	-1.661515045	0.09661005	0.798831225
SYNE2	458.3756562	0.756307816	0.456907085	1.65527706	0.09786831	0.798831225
TAC3	4.849708364	2.778053205	1.661723363	1.671790424	0.094565656	0.798831225
TACC1	375.7795047	0.539290731	0.323428113	1.667420699	0.095430781	0.798831225
TIMM8A	194.1687982	-0.435488696	0.263092912	-1.655265788	0.097870595	0.798831225
TP53I11	165.3842204	-0.735006716	0.444070847	-1.655156425	0.097892772	0.798831225
TPRA1	205.9550424	0.517922753	0.312242583	1.658719153	0.097172398	0.798831225
TUBB3	116.9165911	0.537143769	0.324849966	1.65351339	0.098226423	0.798831225
ULBP2	136.5596858	-0.651624086	0.392862407	-1.658657264	0.097184876	0.798831225
ZBED8	88.69724139	0.605560748	0.362189506	1.671944489	0.094535269	0.798831225
ZFP30	294.5451654	0.416306011	0.249818291	1.666435274	0.09562675	0.798831225
ZMYND19	321.6074706	-0.442943272	0.266447808	-1.662401637	0.096432271	0.798831225
ZNF449	262.7043391	0.569607329	0.341155857	1.669639602	0.09499069	0.798831225
ANKRD40	1434.676544	0.248229833	0.150435932	1.650070098	0.0989286	0.798952778
ARC	137.2370771	0.495925414	0.30051109	1.650273254	0.09888706	0.798952778
BRD1	754.2216931	0.392055621	0.237451342	1.651098781	0.098718406	0.798952778
IKZF5	730.0216312	0.311953888	0.18908698	1.649790422	0.098985808	0.798952778
SRD5A1	103.5734126	0.568303117	0.34435776	1.650327604	0.098875949	0.798952778
UBA2	3190.379001	-0.292589155	0.177259582	-1.650625328	0.098815104	0.798952778
ANKAR	70.00231678	0.796508493	0.483291697	1.648090579	0.099334085	0.800014519
BAG4	687.2366497	0.38514563	0.234564493	1.641960489	0.100598193	0.800014519
CIPC	356.6184675	0.426954972	0.259864524	1.642990605	0.100384877	0.800014519
CLNS1A	2224.807631	-0.358814411	0.21831241	-1.643582294	0.100262514	0.800014519
DCAF10	819.8970974	0.315149245	0.191570577	1.645081669	0.09995297	0.800014519
FAM160B1	424.8300413	0.526070851	0.319941596	1.64427151	0.100120131	0.800014519
FDPS	992.2573762	-0.351182178	0.213679481	-1.643499776	0.100279572	0.800014519
GPI	1746.779795	0.231299242	0.140363181	1.647862633	0.099380863	0.800014519
HIVEP2	719.5092567	0.389536967	0.23666533	1.645940145	0.099776083	0.800014519
KMT2E	1196.14608	0.359296813	0.218407781	1.645073318	0.099954692	0.800014519
LOC645513	80.76347024	-0.782345065	0.474764404	-1.647859567	0.099381492	0.800014519
MED11	110.4516803	-0.785397988	0.478064468	-1.642870452	0.10040974	0.800014519
MTREX	1881.121107	-0.250173289	0.152279271	-1.642858469	0.10041222	0.800014519
NARS1	1664.115456	-0.243145911	0.148035211	-1.642487011	0.100489116	0.800014519
NIPAL3	636.5273244	0.534367341	0.32543555	1.64200666	0.100588624	0.800014519
PEX19	1051.141457	0.27331277	0.166154398	1.644932504	0.099983731	0.800014519
PFKP	153.7635937	-0.554001818	0.33655872	-1.646077744	0.099747754	0.800014519
PPIP5K2	449.2187352	-0.363125913	0.220281291	-1.648464609	0.099257367	0.800014519
RAPGEFL1	44.00957044	0.898376388	0.547160276	1.641888908	0.100613029	0.800014519
RFC2	1121.113724	-0.267790152	0.162795792	-1.644945177	0.099981117	0.800014519
RNF138	2332.832094	0.309289109	0.187898377	1.646044604	0.099754576	0.800014519
SMOC1	118.4981722	-0.497363034	0.302089251	-1.646410893	0.099679192	0.800014519
SNX7	244.5734699	-0.370489694	0.225634096	-1.641993386	0.100591375	0.800014519
SUCLG1	1172.472197	-0.371303988	0.225700233	-1.645120094	0.099945048	0.800014519
UNC93B1	75.19491903	-1.003152503	0.610790316	-1.642384428	0.10051036	0.800014519
ZNF655	1111.218999	0.58035674	0.352419331	1.646778961	0.099603487	0.800014519
ABCD3	821.4018974	-0.340183712	0.207534612	-1.639166151	0.101178661	0.802085231
EPHA4	213.4846899	-0.383679854	0.233932137	-1.640133156	0.100977484	0.802085231
LOC389834	15.91919649	1.823513816	1.112199385	1.639556577	0.101097398	0.802085231
QARS1	731.6292216	-0.434248259	0.264949792	-1.638983207	0.101216757	0.802085231
TOR1AIP1	1020.091082	0.272261692	0.166117553	1.63897004	0.1012195	0.802085231
TXNDC15	287.5834004	-0.4874999	0.297332627	-1.639577549	0.101093034	0.802085231
AIP	422.2818405	-0.556903364	0.34005094	-1.637705701	0.101483101	0.802345356
KCNJ14	30.83919835	1.15494048	0.704995193	1.638224616	0.101374846	0.802345356
RNASEH2A	1149.486612	-0.464689847	0.283717525	-1.637860919	0.10145071	0.802345356
TMEM86A	24.8893479	0.974679043	0.595040052	1.638005776	0.101420489	0.802345356
FUT4	99.64494992	0.737568416	0.450529366	1.637115071	0.101606428	0.802408061
NPR2	10.1906454	1.514434859	0.925015988	1.637198577	0.101588984	0.802408061
SLCO5A1	145.615974	0.540799149	0.33044505	1.636578152	0.101718644	0.802838354
ICA1	114.9405306	-0.539136853	0.329764447	-1.634915038	0.10206686	0.803307197
LINC00240	16.00206053	1.741566102	1.064639112	1.635827655	0.101875662	0.803307197
PACC1	275.2948758	-0.414185205	0.253321676	-1.635016832	0.102045519	0.803307197
SNORA9	19.76752393	1.357279667	0.830045215	1.635187628	0.102009721	0.803307197
ZNF287	88.75280889	-0.646295243	0.395151109	-1.635564793	0.101930704	0.803307197
NDUFB10	2671.876767	-0.562654511	0.344289525	-1.634248126	0.102206761	0.803498827
SLC35E1	1158.283603	0.307229202	0.187976094	1.634405712	0.10217369	0.803498827
CKS1B	1185.810177	-0.582252772	0.356593934	-1.632817375	0.102507412	0.804150966
LOC101929099	13.5868458	1.931510749	1.182978102	1.632752749	0.102521008	0.804150966
RBL2	478.536668	0.490787459	0.300468508	1.633407313	0.10238336	0.804150966
ZNF333	125.6272082	0.475929658	0.291451457	1.632963727	0.102476626	0.804150966
MTFR1	706.6347011	-0.327733167	0.200778348	-1.632313297	0.102613504	0.80442277
SLC16A10	176.8919179	0.531436539	0.325646748	1.631941796	0.102691748	0.804582615
ABCC9	9.602163672	2.146481218	1.318049643	1.628528356	0.103412902	0.806039945
ADCY10P1	50.11428217	1.145854376	0.707668901	1.619195607	0.105405183	0.806039945
ARHGEF28	43.43032689	0.841258141	0.51699956	1.627193145	0.103696083	0.806039945
CARD8	318.6065196	0.374944336	0.231156317	1.622038021	0.104795207	0.806039945
CPEB2	127.417808	0.630668187	0.388044503	1.625247059	0.104109927	0.806039945
DCAF17	674.716682	0.358265714	0.221335362	1.618655559	0.105521394	0.806039945
DCTN1	2299.621051	-0.286621841	0.175959949	-1.628903863	0.103333372	0.806039945
DDX23	2133.871763	-0.276187306	0.169982857	-1.624795061	0.104206234	0.806039945
ERP29	860.8285827	-0.449794485	0.275929091	-1.630108968	0.103078469	0.806039945
ETV2	7.278876153	2.176649558	1.34441535	1.619030575	0.105440685	0.806039945
FAM241A	198.6443395	0.532017191	0.32716208	1.626157871	0.103916076	0.806039945
FGGY	29.29419221	-1.283819404	0.789766718	-1.625567874	0.104041614	0.806039945
GANAB	3101.676956	-0.245497744	0.151655088	-1.618790022	0.10549245	0.806039945
HOXC13-AS	11.2623262	-1.714349845	1.052634102	-1.62862845	0.103391698	0.806039945
KLHL42	323.2709655	0.468459127	0.289088045	1.620472156	0.105130891	0.806039945
LMTK2	812.3985988	0.498867126	0.308119208	1.619071819	0.105431811	0.806039945
LOC112267871	9.100923108	3.060211917	1.883208234	1.624999223	0.104162724	0.806039945
LRRIQ1	28.22500211	1.121134956	0.688165385	1.629164995	0.103278095	0.806039945
MAGT1	1482.719031	-0.258646115	0.159108999	-1.625590734	0.104036748	0.806039945
MARCHF6	1207.916558	0.377077385	0.231278398	1.630404693	0.103015993	0.806039945
METTL23	210.7196876	-0.642934402	0.397014731	-1.619422032	0.10535649	0.806039945
MIDEAS	525.8872613	0.370642183	0.228152938	1.624533903	0.104261911	0.806039945
MKLN1-AS	19.79520357	1.021318781	0.62851432	1.62497297	0.104168318	0.806039945
MMP2	6.508803555	-1.923992106	1.183062499	-1.626281035	0.103889884	0.806039945
NGDN	947.142953	-0.448849852	0.276887482	-1.621055058	0.105005831	0.806039945
OBI1-AS1	5.031030252	-2.253372748	1.392018731	-1.618780479	0.105494504	0.806039945
OTUD4	795.494771	0.37710724	0.232721688	1.620421557	0.105141752	0.806039945
PDE9A	81.10105973	-1.300136431	0.802240975	-1.620630797	0.105096843	0.806039945
PEMT	579.6871233	-0.474015191	0.292834284	-1.618714802	0.10550864	0.806039945
PIGBOS1	47.54091181	-0.837446132	0.517404809	-1.618551117	0.10554388	0.806039945
PLK2	75.33307706	0.694582848	0.427441383	1.624978012	0.104167244	0.806039945
RBM27	1675.461607	0.344582306	0.212522537	1.621391835	0.104933631	0.806039945
ROCK1	1269.170994	-0.27696318	0.170535262	-1.624081591	0.104358396	0.806039945
RPL22	1849.373983	-0.628356428	0.387022197	-1.623566898	0.104468275	0.806039945
SLAIN1	892.356175	0.238437242	0.146862653	1.623538977	0.104474238	0.806039945
SPEG	49.52974884	1.193581589	0.734080315	1.62595504	0.10395922	0.806039945
STEAP1	74.04848848	-0.746960668	0.460176987	-1.623203004	0.104546016	0.806039945
STX5	679.6427706	-0.286800451	0.176710269	-1.622998212	0.104589787	0.806039945
TEC	23.15084864	-1.393579743	0.857961719	-1.624291286	0.104313656	0.806039945
TMED2-DT	13.72529167	1.390913477	0.855411714	1.626016401	0.103946166	0.806039945
TMEM241	300.8523045	-0.450940507	0.278376762	-1.619892783	0.10525531	0.806039945
TPGS2	1497.298357	-0.275680995	0.170229978	-1.619462083	0.105347878	0.806039945
TPI1	4068.546348	-0.390849109	0.239778332	-1.630043488	0.103092306	0.806039945
TSHZ2	30.65853859	1.169917164	0.721477894	1.621556493	0.104898345	0.806039945
ZNF426	163.3648634	0.516081286	0.318427189	1.62071991	0.105077722	0.806039945
ZSCAN25	433.0032408	0.41884198	0.25753468	1.626351764	0.103874846	0.806039945
C1orf226	59.84684316	0.633779532	0.391921596	1.617107959	0.105854979	0.806528113
CCDC162P	43.83243772	1.267545739	0.783920415	1.616931663	0.105893033	0.806528113
DPY19L2	4.478307761	2.98639553	1.847284144	1.616641132	0.105955768	0.806528113
EFTUD2	2567.756159	-0.208280266	0.128801568	-1.617063119	0.105864657	0.806528113
PSMB10	108.5686323	-0.73144924	0.452423463	-1.616735869	0.105935308	0.806528113
TCF24	46.97424857	1.238888077	0.766020618	1.617303827	0.105812714	0.806528113
FAM90A1	4.373157165	-2.261688546	1.399898683	-1.615608739	0.106178933	0.807343043
PARK7	2224.599744	-0.358389227	0.221813721	-1.615721633	0.106154512	0.807343043
NCOA1	490.1017673	0.406428778	0.251633315	1.615162829	0.106275438	0.807635253
B3GNT10	165.1972945	0.44487522	0.275493064	1.614832742	0.10634692	0.807737096
FLJ46875	11.96860768	1.67202268	1.03596748	1.613972168	0.106533463	0.808712267
GRIP2	24.98806886	1.189243938	0.737002764	1.613622087	0.106609423	0.808847379
PCK2	183.7243714	-0.851390519	0.527795978	-1.613105356	0.10672162	0.809257129
CMTR2	180.3187984	0.566828629	0.351556191	1.612341479	0.106887652	0.80963321
SLC19A3	13.36933781	-1.458425897	0.904404006	-1.612582305	0.106835285	0.80963321
CFL1P1	11.48653452	1.919741333	1.191910509	1.610642175	0.107257736	0.810229947
COPS6	1473.737959	-0.43513908	0.270138084	-1.610802423	0.107222793	0.810229947
PROSER3	290.8781618	0.365903124	0.227104195	1.611168495	0.107143003	0.810229947
QPRT	107.4720973	-0.573606181	0.355986627	-1.611313846	0.107111334	0.810229947
RBBP7	2829.690661	-0.26151174	0.162341444	-1.610874795	0.107207015	0.810229947
GTF2IP23	41.72579386	1.524541948	0.946802886	1.610199938	0.107354215	0.810518494
AARSD1	22.85512044	-1.290879345	0.809521197	-1.594620807	0.110797057	0.811444719
ACOT11	9.513358983	-2.497494264	1.557415283	-1.603614843	0.108798977	0.811444719
ADNP	2397.702699	0.233305889	0.147148207	1.585516354	0.112849064	0.811444719
AP2M1	1880.007079	-0.247035649	0.154986973	-1.593912347	0.110955669	0.811444719
BMS1P1	52.22928417	1.098648775	0.685516782	1.602657738	0.109010239	0.811444719
CAND2	102.0848081	0.489378487	0.308331431	1.587183265	0.112471144	0.811444719
CCDC142	239.0207286	0.548516075	0.344812434	1.590766519	0.111662131	0.811444719
CELF1	1723.01263	0.298121019	0.186587829	1.597751693	0.110098249	0.811444719
CHD6	1106.01189	0.436549115	0.274263782	1.591712593	0.111449297	0.811444719
CHERP	2391.237798	0.233647524	0.147120552	1.588136538	0.112255468	0.811444719
CLBA1	64.67578729	0.63652223	0.402147357	1.582808439	0.113465133	0.811444719
CLEC4A	23.9338217	1.073073254	0.677266181	1.584418776	0.113098452	0.811444719
CRKL	2948.703868	0.300041401	0.1883683	1.592844453	0.11119509	0.811444719
CUEDC1	165.1745067	0.530725301	0.333789722	1.589998931	0.111835046	0.811444719
CYLD	532.8715761	0.329412266	0.20699311	1.591416575	0.111515856	0.811444719
DHRS12	75.93819638	0.728505778	0.459157706	1.586613419	0.112600226	0.811444719
E2F5	354.1910558	0.390746775	0.244339435	1.599196525	0.109776942	0.811444719
ECH1	509.5029143	-0.730041843	0.457256517	-1.596569576	0.110361685	0.811444719
ECSIT	546.9370239	-0.305265025	0.19246368	-1.586091594	0.112718533	0.811444719
ENOPH1	722.0258746	-0.286124915	0.18067939	-1.583605712	0.113283473	0.811444719
EP400	1154.880611	0.396981728	0.248388361	1.598229991	0.109991802	0.811444719
ERVK13-1	65.49264276	0.807149812	0.503432673	1.603292469	0.108870098	0.811444719
FAM122B	499.6336909	0.381282197	0.23855293	1.598312784	0.109973384	0.811444719
FANCM	384.9612477	0.663817739	0.419297875	1.583165045	0.113383851	0.811444719
FBXO16	48.62976538	-1.334430144	0.832055869	-1.603774692	0.108763725	0.811444719
FCSK	87.37684007	0.905279466	0.567661186	1.594753152	0.110767447	0.811444719
FKTN	355.9663888	0.39803818	0.24851681	1.601654955	0.109231931	0.811444719
FXYD5	246.4960248	-0.832534494	0.526102149	-1.582457884	0.11354508	0.811444719
GABPA	500.0837499	0.473671486	0.297371162	1.592862882	0.111190955	0.811444719
GPAT4	757.0005761	0.358970447	0.224447598	1.599350804	0.109742677	0.811444719
GPX3	180.2946599	0.415813985	0.262438002	1.584427491	0.11309647	0.811444719
H2BC13	43.69786377	1.446013628	0.900056366	1.606581191	0.108146271	0.811444719
HM13	3110.253771	-0.212588707	0.13260466	-1.603176746	0.108895638	0.811444719
HTR7	5.588308946	-2.001761368	1.251078877	-1.600028108	0.109592348	0.811444719
INSM1	73.81912068	0.565111114	0.353428404	1.598940852	0.109833746	0.811444719
IST1	1408.993862	0.362641815	0.227101108	1.596829797	0.110303652	0.811444719
KIF18A	565.7812462	-0.290251836	0.181050575	-1.603153349	0.108900802	0.811444719
LATS1	1509.211248	0.318296671	0.200621928	1.586549753	0.112614655	0.811444719
LINC01399	15.44016556	1.947786112	1.223993513	1.591336957	0.111533764	0.811444719
LINGO3	4.376994849	-2.2565534	1.41321829	-1.596747944	0.110321904	0.811444719
LRRN2	32.88085286	1.08526044	0.680050903	1.595851775	0.110521891	0.811444719
LTA4H	1412.271196	-0.277489954	0.175188473	-1.583950983	0.113204874	0.811444719
MAP3K1	479.2507977	0.495679771	0.308438218	1.607063402	0.108040461	0.811444719
MATK	88.81706995	-0.693395019	0.434272075	-1.596683414	0.110336295	0.811444719
MAU2	988.7010856	0.319582044	0.199907093	1.598652847	0.10989776	0.811444719
MCF2L-AS1	13.98981041	1.900562387	1.185746768	1.602840032	0.108969976	0.811444719
MDGA1	19.58210025	1.162996179	0.733055242	1.586505507	0.112624684	0.811444719
MED7	151.0760208	0.765923186	0.483502684	1.584113619	0.113167866	0.811444719
MFAP3	671.2805482	0.373322362	0.235775912	1.583377875	0.113335363	0.811444719
MIR1281	7.02161896	2.906296067	1.819432653	1.597363915	0.110184611	0.811444719
MRTFA	634.2059799	0.274936312	0.173626221	1.583495338	0.113308608	0.811444719
MSN	1655.013715	-0.310409613	0.193620304	-1.603187305	0.108893307	0.811444719
NCL	19168.01686	-0.309281932	0.194618974	-1.58916639	0.112022832	0.811444719
NDUFB8	1112.804558	-0.454722836	0.287033628	-1.584214502	0.113144914	0.811444719
NPM3	1139.54521	-0.436888996	0.272231447	-1.604843972	0.108528146	0.811444719
NSMCE1	583.3343082	-0.420825794	0.265703917	-1.583814789	0.113235873	0.811444719
P3H1	650.9486394	-0.254976642	0.160002093	-1.593583167	0.111029427	0.811444719
P4HA2	249.3469381	-0.864661205	0.543949887	-1.589597179	0.111925633	0.811444719
PCGF6	620.7517875	0.544875025	0.340855541	1.598551174	0.109920366	0.811444719
PDGFC	54.20020609	0.804149296	0.505852205	1.589692185	0.111904206	0.811444719
PER3	67.25781484	0.748458115	0.470786941	1.5898022	0.111879398	0.811444719
PIGQ	177.8869945	0.41316343	0.261033738	1.582797049	0.11346773	0.811444719
PITPNA-AS1	51.50643338	-0.822612214	0.51395478	-1.600553679	0.109475809	0.811444719
PLCB4	95.50395204	-0.683915118	0.429643208	-1.591821085	0.111424911	0.811444719
PLEKHG3	173.7134641	-0.744241635	0.463613883	-1.605304895	0.108426722	0.811444719
PMM2	531.3539547	-0.325994893	0.204891878	-1.591058153	0.111596489	0.811444719
PRR16	5.967993589	-2.131415178	1.338774953	-1.59206383	0.111370363	0.811444719
PSME1	284.5676648	-0.594017797	0.36973404	-1.606608352	0.108140309	0.811444719
PTAFR	59.46174933	0.787123127	0.491928529	1.600076193	0.109581682	0.811444719
PTK7	418.6868985	-0.400815716	0.251280228	-1.595094525	0.1106911	0.811444719
PTTG3P	45.82593725	1.077722502	0.678414105	1.588590942	0.112152774	0.811444719
RAB28	178.1183353	-0.465134029	0.291717141	-1.594469313	0.110830959	0.811444719
RAD54L2	901.858606	0.424099803	0.265990786	1.594415392	0.110843027	0.811444719
RANBP10	464.2498303	0.335821869	0.209469038	1.603205286	0.108889339	0.811444719
RBM12B	616.9087277	0.370211355	0.231981612	1.595865084	0.110518918	0.811444719
RBM45	151.077687	-0.471076614	0.294370113	-1.600286828	0.109534968	0.811444719
RFX1	311.3928901	0.337205954	0.210718719	1.600265775	0.109539636	0.811444719
RPL38	8929.98878	-0.650813733	0.411232399	-1.582593527	0.11351414	0.811444719
RPLP1	18343.09368	-0.432909674	0.273015581	-1.585659225	0.112816634	0.811444719
SALL1	628.3762538	0.293715863	0.183379493	1.601683254	0.10922567	0.811444719
SATB2	646.0880179	0.38730091	0.242790635	1.595205311	0.110666331	0.811444719
SETX	1140.348134	0.454769383	0.283480872	1.604233046	0.108662693	0.811444719
STEAP3	286.5920237	-0.438292635	0.276164187	-1.587072678	0.112496185	0.811444719
STOML2	2545.06846	-0.354122883	0.222329283	-1.592785614	0.111208294	0.811444719
SYCE2	31.00803074	1.015540766	0.637765853	1.592341078	0.111308088	0.811444719
TMEM147-AS1	57.73093864	-1.257298181	0.794119814	-1.583260056	0.113362203	0.811444719
TMEM35B	68.36807584	0.802282925	0.502082076	1.597911903	0.110062585	0.811444719
TOMM34	1201.799258	-0.310816117	0.194008293	-1.602076453	0.109138704	0.811444719
TPR	5093.396933	-0.243454582	0.152362692	-1.597862168	0.110073655	0.811444719
TRAF2	233.953293	-0.489669344	0.308063407	-1.589508307	0.11194568	0.811444719
TSC22D1-AS1	8.569019545	2.611438873	1.641065911	1.591306513	0.111540612	0.811444719
TTC37	1477.527114	-0.311091874	0.195779026	-1.588994907	0.112061542	0.811444719
TTPAL	282.5008122	0.439324403	0.27479027	1.598762586	0.109873365	0.811444719
TYMS	1031.361503	-0.303227648	0.188419216	-1.609324432	0.107545419	0.811444719
UFD1	1017.32299	-0.397172989	0.249323334	-1.593003683	0.111159365	0.811444719
YPEL5	599.3037176	0.366107794	0.228972138	1.598918524	0.109838707	0.811444719
ZBTB34	455.6364452	0.55168744	0.347616534	1.587057534	0.112499615	0.811444719
ZNF24	2367.179521	0.311360996	0.19447943	1.60099706	0.10937757	0.811444719
ZNF281	1102.825008	0.334739156	0.208678959	1.604086767	0.108694928	0.811444719
ZNF517	62.40332625	0.974319084	0.615682168	1.582503336	0.113534711	0.811444719
ZNF529	200.542822	0.407393417	0.253501167	1.607067224	0.108039622	0.811444719
ZNF611	105.5011249	0.712892629	0.448354875	1.590018686	0.111830593	0.811444719
ZNF646	263.7567686	0.476918658	0.298147851	1.599604547	0.109686339	0.811444719
ZNF663P	5.252270744	3.354229649	2.09034472	1.604629905	0.108575276	0.811444719
PLCD1	23.38290078	-1.347574577	0.851754167	-1.5821168	0.113622909	0.811583872
CCDC57	254.528678	0.428583407	0.271101807	1.580894686	0.11390212	0.81172581
CDK17	429.4294718	0.384183534	0.24297974	1.581134022	0.113847397	0.81172581
PHF2	791.3279169	0.361695415	0.228733246	1.581297959	0.113809926	0.81172581
UPRT	183.4634282	-0.364217959	0.230407949	-1.580752578	0.113934621	0.81172581
VAMP4	235.2163691	0.624068766	0.394750386	1.580919963	0.113896339	0.81172581
ARHGAP17	792.5002398	0.256081794	0.162126078	1.579522533	0.114216252	0.812801343
ISL2	308.9583426	0.322582786	0.204323248	1.578786502	0.114385036	0.812801343
NADK	636.0077695	0.267741745	0.169632581	1.578362737	0.114482301	0.812801343
NAP1L1	5772.514476	-0.368788634	0.23356281	-1.578969845	0.114342974	0.812801343
RAP1GDS1	548.7863557	-0.425526797	0.269370439	-1.57970859	0.114173618	0.812801343
SEC14L1	638.3556169	0.363579666	0.230360297	1.578308724	0.114494703	0.812801343
UBE2K	1111.493324	0.341834737	0.216510171	1.578839159	0.114372954	0.812801343
B4GALT5	662.7632156	0.376058096	0.238536709	1.57652085	0.114905818	0.812875782
C17orf113	21.43334706	1.469072882	0.932443353	1.575508986	0.115139006	0.812875782
C1orf21	147.1597567	-0.511695304	0.324405861	-1.57733064	0.114719466	0.812875782
CLK1	1528.316559	0.406714045	0.258195732	1.575215986	0.115206599	0.812875782
CRLS1	696.0111881	0.379301952	0.240519044	1.577014217	0.114792254	0.812875782
CRYGD	29.84018435	-1.01022809	0.641029936	-1.575945261	0.115038419	0.812875782
DHH	5.016236246	2.358355837	1.496007717	1.576432936	0.114926063	0.812875782
MRPS21	1153.124889	-0.569176942	0.360920527	-1.577014605	0.114792165	0.812875782
NCOA6	1399.556387	0.35516863	0.22515029	1.577473564	0.1146866	0.812875782
PGAP6	454.1207038	0.308170898	0.195485052	1.576442265	0.114923915	0.812875782
SLC35E2A	38.69261877	0.695522605	0.441482567	1.575424848	0.115158413	0.812875782
TTC28	719.348622	0.349770424	0.221959848	1.575827463	0.115065571	0.812875782
DUSP16	1634.87741	0.332816829	0.211427803	1.574139369	0.115455233	0.813804319
TCEAL1	308.6194251	-0.458234583	0.291097211	-1.574163425	0.115449673	0.813804319
ATP5F1E	879.8001916	-0.755519593	0.480263107	-1.573136853	0.115687133	0.814436176
CAMKK1	187.4736221	0.54837014	0.348655779	1.572812421	0.115762259	0.814436176
IDE	1347.949024	-0.289227693	0.183874628	-1.572961402	0.115727756	0.814436176
PHKA1	572.9920074	-0.413307455	0.262794589	-1.572739597	0.115779127	0.814436176
ACTL6A	734.824194	-0.399668547	0.254245138	-1.571981079	0.115954939	0.81484858
TAC1	67.8742172	-0.67621475	0.430151674	-1.572037937	0.115941753	0.81484858
TIMP3	316.1747229	-0.327854115	0.208634351	-1.571429219	0.116082983	0.815336389
RPRD2	1543.32119	0.315821832	0.201045941	1.570893848	0.116207308	0.815797592
ADSL	3770.628189	-0.270040373	0.171937087	-1.570576645	0.116281018	0.815903191
BSDC1	797.4775206	0.311395254	0.198508957	1.568671048	0.116724608	0.815931234
CACNA1H	138.3220262	0.551691063	0.351778327	1.568291794	0.11681305	0.815931234
CEP70	124.0169066	0.555046141	0.353706858	1.569226403	0.116595194	0.815931234
CLTA	1785.660054	-0.365996255	0.233192831	-1.56950046	0.116531372	0.815931234
FGD5-AS1	932.2149144	0.262126978	0.166969265	1.569911549	0.11643569	0.815931234
RAPH1	477.3179345	0.403376163	0.257190674	1.568393428	0.116789344	0.815931234
RNU6ATAC	35.95901792	1.282238382	0.816705862	1.570012463	0.116412212	0.815931234
SERINC1	1656.571599	0.342358608	0.218261489	1.568570846	0.11674797	0.815931234
TEX19	10.70891593	-1.529543081	0.974594354	-1.569415086	0.116551251	0.815931234
ELOVL6	466.2493583	-0.307733163	0.19635715	-1.567211397	0.117065287	0.816086323
EPB41	1561.274394	-0.287823392	0.183773255	-1.566187591	0.117304707	0.816086323
FAM86C2P	39.94285285	-1.225604243	0.782197373	-1.566873383	0.11714429	0.816086323
INTU	355.8647702	0.439401323	0.280533074	1.566308445	0.117276425	0.816086323
JAZF1	142.8540482	0.63148094	0.403095749	1.566578021	0.117213359	0.816086323
KAT6A	2396.126407	0.306889342	0.195911645	1.5664681	0.117239071	0.816086323
MPDU1	538.0097932	0.280185423	0.178889201	1.566251183	0.117289824	0.816086323
[truncated: 26,280 more rows]
