# Supplementary material for: SARS-CoV-2 ORF3A interacts with the Clic-like chloride channel-1 (CLCC1) and triggers an unfolded protein response
Source: PeerJ. 2023 Apr 3;11:e15077. doi: 10.7717/peerj.15077 (PMC10078464; doi:10.7717/peerj.15077)
Supplement: File S3 [file peerj-11-15077-s003.xlsx]

## Sheet: Sheet1
Figure 4A: Two way ANOVA (with interaction) results
	Df	Sum Sq	Mean Sq	F value	Pr (>F)
clcc	2	0.276	0.138	22.26	1.45e-07	***
orf	1	6.07	6.07	979.39	<2e-16	***
clcc:orf	2	0.32	0.16	25.83	2.43e-08	***
Residuals 48 0.297 0.006
Figure 4A: Tukey's HSD results for all comparisons.
	diff	lwr	upr	padj
CLCC1sgC:ORF3A-CLCC1sgB:ORF3A	0.172483	0.0623384	0.282627	0.0003637
consg:ORF3A-CLCC1sgB:ORF3A	0.361027	0.250883	0.471171	0
CLCC1sgB:vector-CLCC1sgB:ORF3A	-0.499009	-0.609153	-0.388864	0
CLCC1sgC:vector-CLCC1sgB:ORF3A	-0.467612	-0.577756	-0.357468	0
consg:vector-CLCC1sgB:ORF3A	-0.511521	-0.621665	-0.401376	0
consg:ORF3A-CLCC1sgC:ORF3A	0.188545	0.0784004	0.298689	8.62e-05
CLCC1sgB:vector-CLCC1sgC:ORF3A	-0.671491	-0.781635	-0.561347	0
CLCC1sgC:vector-CLCC1sgC:ORF3A	-0.640095	-0.750239	-0.52995	0
consg:vector-CLCC1sgC:ORF3A	-0.684003	-0.794147	-0.573859	0
CLCC1sgB:vector-consg:ORF3A	-0.860036	-0.97018	-0.749892	0
CLCC1sgC:vector-consg:ORF3A	-0.828639	-0.938783	-0.718495	0
consg:vector-consg:ORF3A	-0.872548	-0.982692	-0.762404	0
CLCC1sgC:vector-CLCC1sgB:vector	0.0313967	-0.0787475	0.141541	0.957124
consg:vector-CLCC1sgB:vector	-0.012512	-0.122656	0.0976322	0.999386
consg:vector-CLCC1sgC:vector	-0.0439087	-0.154053	0.0662355	0.842644
Figure 4C: Two way anova (with interaction) Tukey's HSD results for all comparisons.
	Df	Sum Sq	Mean Sq	F value	Pr (>F)
clcc	2	7.206	3.603	30.43	1.41e-09	***
orf	1	13.848	13.848	116.97	3.96e-15	***
clcc:orf	2	7.521	3.761	31.77	7.59e-10	***
Residuals	54	6.393	0.118
---
Signif. codes: 0 ‘***’ 0.001 ‘**’ 0.01 ‘*’ 0.05 ‘.’ 0.1 ‘ ’ 1
TukeyHSD
	diff	lwr	upr	padj
MUT_CLCC1:con-MP02:con	0.729504	0.274896	1.18411	0.000222
WT_CLCC1:con-MP02:con	-0.0470302	-0.501639	0.407578	0.999622
MP02:ORF3A-MP02:con	0.436576	-0.0180325	0.891185	0.0666072
MUT_CLCC1:ORF3A-MP02:con	1.21351	0.758903	1.66812	0
WT_CLCC1:ORF3A-MP02:con	1.91484	1.46023	2.36945	0
WT_CLCC1:con-MUT_CLCC1:con	-0.776534	-1.23114	-0.321926	7.69e-05
MP02:ORF3A-MUT_CLCC1:con	-0.292928	-0.747537	0.16168	0.41111
MUT_CLCC1:ORF3A-MUT_CLCC1:con	0.484008	0.0293992	0.938616	0.0306104
WT_CLCC1:ORF3A-MUT_CLCC1:con	1.18534	0.73073	1.63995	0
MP02:ORF3A-WT_CLCC1:con	0.483606	0.0289977	0.938215	0.0308219
MUT_CLCC1:ORF3A-WT_CLCC1:con	1.26054	0.805933	1.71515	0
WT_CLCC1:ORF3A-WT_CLCC1:con	1.96187	1.50726	2.41648	0
MUT_CLCC1:ORF3A-MP02:ORF3A	0.776936	0.322327	1.23154	7.62e-05
WT_CLCC1:ORF3A-MP02:ORF3A	1.47827	1.02366	1.93288	0
WT_CLCC1:ORF3A-MUT_CLCC1:ORF3A	0.701331	0.246723	1.15594	0.0004134
