# Supplementary material for: SARS-CoV-2 ORF3A interacts with the Clic-like chloride channel-1 (CLCC1) and triggers an unfolded protein response
Source: PeerJ. 2023 Apr 3;11:e15077. doi: 10.7717/peerj.15077 (PMC10078464; doi:10.7717/peerj.15077)
Supplement: Data S1 [file peerj-11-15077-s005.xlsx]

## Sheet: Figure1H
	Whole Cell	Nucleus	Cytoplasm	Membrane	Lysosome	Golgi	ER	Endosome
Average median intensity per well	801.425	762.325	873.75	514.263	1106.88	1247.5	1314.25	2214.5
Standard deviation between wells	82.374	79.007	95.3431	43.7545	138.95	175.219	130.788	435.251
Row	Column	Whole Cell ORF3A Median Intensity - Mean per Well	Nucleus ORF3A Median Intensity- Mean per Well	Cytoplasm ORF3A Median Intensity - Mean per Well	Membrane median ORF3A intensity - Mean per Well	Lysosome ORF3A median intesity - Mean per well	Golgi ORF3A medianintensity - Mean per well	ER ORF3A medianintensity mean per well	Endosome ORF3A medianintensity - Mean per well	ORF3A - orf3a_total Sum - Sum per Well	final_cells - Cell Area [µm²] - Mean per Well	final_cells - Number of Objects	All Cells Selected - Number of Objects
E	2	765.3	740.9	805	531.7		1156	1190		2118000000	517.6	860	17275
F	2	829.9	802.1	886.2	549.8		1259	1368		2226000000	540.8	739	9587
G	2	902.5	862.8	975.9	582.7		1488	1473		2910000000	522.2	598	6638
H	2	721.6	689.8	761.2	466.1		1087	1226		497900000	522.6	256	6864
E	6	708.1	660.7	791.4	464	957.5			1832	1577000000	514.7	496	17390
F	6	758.2	723.3	860.7	482.4	1046			2340	1483000000	520.4	376	16038
G	6	789.9	738.8	866.6	493.7	1142			1911	2069000000	500.9	347	13487
H	6	935.9	880.2	1043	543.7	1282			2775	1775000000	516.9	278	11396

## Sheet: Figure 3A
transfection	cell_death
vector	0.0698027
vector	0.0956344
vector	0.0841271
vector	0.012136
vector	0.0137897
vector	0.0176373
Orf3a	0.380145
Orf3a	0.658052
Orf3a	0.586787
Orf3a	0.119357
Orf3a	0.194371
Orf3a	0.249351

## Sheet: Figure 3C
	Control R1	Control R2	Control R3	Control R4	Control R5	Orf3a R1	Orf3a R2	Orf3a R3	Orf3a R4	Orf3a R5
0 uM TUDCA	0.501	0.546	0.59	0.787	0.569	3.133	3.037	3.224	2.645	3.85
100 uM TUDCA	0.67	0.949	0.478	0.606	0.685	3.032	2.211	1.478	0.897	1.516
500 uM TUDCA	0.23	0.231	0.18	0.157	0.256	0.725	0.932	0.445	0.45	0.666

## Sheet: Figure 4A
clcc	orf	norm_death
a_consg	con	0.121883
a_consg	con	0.0920686
a_consg	con	0.0777695
a_consg	con	0.0657077
a_consg	con	0.102297
a_consg	con	0.186808
a_consg	con	0.155774
a_consg	con	0.1499
a_consg	con	0.194862
a_consg	ORF3A	1.10507
a_consg	ORF3A	0.916941
a_consg	ORF3A	0.970101
a_consg	ORF3A	1.00789
a_consg	ORF3A	0.916826
a_consg	ORF3A	1.04725
a_consg	ORF3A	0.892949
a_consg	ORF3A	0.981661
a_consg	ORF3A	1.16132
CLCC1sgB	con	0.0997045
CLCC1sgB	con	0.0902691
CLCC1sgB	con	0.146687
CLCC1sgB	con	0.0715927
CLCC1sgB	con	0.111529
CLCC1sgB	con	0.181993
CLCC1sgB	con	0.130008
CLCC1sgB	con	0.243086
CLCC1sgB	con	0.184808
CLCC1sgB	ORF3A	0.55888
CLCC1sgB	ORF3A	0.720159
CLCC1sgB	ORF3A	0.79428
CLCC1sgB	ORF3A	0.759651
CLCC1sgB	ORF3A	0.599842
CLCC1sgB	ORF3A	0.542894
CLCC1sgB	ORF3A	0.582352
CLCC1sgB	ORF3A	0.570475
CLCC1sgB	ORF3A	0.622221
CLCC1sgC	con	0.10238
CLCC1sgC	con	0.0933818
CLCC1sgC	con	0.0847245
CLCC1sgC	con	0.0820982
CLCC1sgC	con	0.186268
CLCC1sgC	con	0.286142
CLCC1sgC	con	0.239473
CLCC1sgC	con	0.241186
CLCC1sgC	con	0.226595
CLCC1sgC	ORF3A	0.708632
CLCC1sgC	ORF3A	0.740148
CLCC1sgC	ORF3A	0.867332
CLCC1sgC	ORF3A	0.933672
CLCC1sgC	ORF3A	0.816998
CLCC1sgC	ORF3A	0.734737
CLCC1sgC	ORF3A	0.742996
CLCC1sgC	ORF3A	0.797124
CLCC1sgC	ORF3A	0.961459

## Sheet: Figure 4C
clcc	orf	norm_frac_dead
MP02	con	0.485626
MP02	con	0.30854
MP02	con	0.370024
MP02	con	0.251544
MP02	con	0.453296
MP02	con	0.612497
MP02	con	0.80741
MP02	con	0.697328
MP02	con	0.549596
MP02	con	1.09838
WT_CLCC1	con	0.372336
WT_CLCC1	con	0.463779
WT_CLCC1	con	0.341795
WT_CLCC1	con	0.38428
WT_CLCC1	con	0.44393
WT_CLCC1	con	0.638338
WT_CLCC1	con	0.731133
WT_CLCC1	con	0.653927
WT_CLCC1	con	0.396049
WT_CLCC1	con	0.738371
MUT_CLCC1	con	2.01741
MUT_CLCC1	con	1.30744
MUT_CLCC1	con	1.6637
MUT_CLCC1	con	1.06541
MUT_CLCC1	con	1.10869
MUT_CLCC1	con	1.42266
MUT_CLCC1	con	1.28229
MUT_CLCC1	con	0.75945
MUT_CLCC1	con	0.824287
MUT_CLCC1	con	1.47794
MP02	ORF3A	1.04402
MP02	ORF3A	0.626862
MP02	ORF3A	0.691553
MP02	ORF3A	1.13028
MP02	ORF3A	1.50728
MP02	ORF3A	0.928354
MP02	ORF3A	1.02248
MP02	ORF3A	0.721977
MP02	ORF3A	1.20691
MP02	ORF3A	1.12028
WT_CLCC1	ORF3A	2.57014
WT_CLCC1	ORF3A	2.2528
WT_CLCC1	ORF3A	2.51555
WT_CLCC1	ORF3A	1.85482
WT_CLCC1	ORF3A	1.85837
WT_CLCC1	ORF3A	3.73333
WT_CLCC1	ORF3A	2.15376
WT_CLCC1	ORF3A	2.74152
WT_CLCC1	ORF3A	2.31503
WT_CLCC1	ORF3A	2.78734
MUT_CLCC1	ORF3A	1.54145
MUT_CLCC1	ORF3A	1.51198
MUT_CLCC1	ORF3A	1.18787
MUT_CLCC1	ORF3A	1.80813
MUT_CLCC1	ORF3A	1.6864
MUT_CLCC1	ORF3A	1.65421
MUT_CLCC1	ORF3A	1.97231
MUT_CLCC1	ORF3A	2.18785
MUT_CLCC1	ORF3A	2.14739
MUT_CLCC1	ORF3A	2.07178

## Sheet: Figure 4E
gene	con_MP02_2	con_MP02_1	Clcc1_kd_Orf3a_1	Clcc1_kd_MP02_3	con_Orf3a_3	con_Orf3a_1	Clcc1_kd_Orf3a_3	con_MP02_3	Clcc1_kd_MP02_1	Clcc1_kd_MP02_2	con_Orf3a_2	Clcc1_kd_Orf3a_2
	1.23324	1.14518	1.27649	1.31209	1.20734	0.912198	1.2102	1.23684	1.24037	1.28173	1.23614	1.10443
A1BG	1.07523	0.589237	0.369321	1.4481	0.734418	0	0.596681	1.71115	0.459552	0.253435	0.55281	0.0859282
A1CF	0.0030481	0	0.027669	0	0.0136065	0	0.000702298	0.0283546	0	0.094907	0.000889202	0.00313886
A2M	0.0008776	0	0.00140671	0	0	0	0	0.0103227	0	0	0.0332363	0
A2ML1	0.0125682	0	0.0221762	0	0.101893	0.0402076	0	0.0168678	0	0	0.0657521	0
A2MP1	0.0167702	0	0.026881	0	0	0	0	0.0135697	0	0	0	0
A3GALT2	0	0	0.515436	0	0	0	0	0.258944	0	0	0	0
A4GALT	0.310831	0	0.0138131	0.0636636	0.340315	0	0.22349	0.444433	0.138956	0.876	0.158941	1.0036
A4GNT	0.033711	0	0	0.298854	0	0	0	0	0	0	0	0
AAAS	2.62681	2.92922	2.42739	2.62734	2.00381	0.228886	1.80117	3.61194	2.26209	3.36513	2.24612	3.61137
AACS	0.979416	1.07027	1.04166	0.936937	0.916118	1.01531	0.555162	1.45392	0.970005	1.325	0.641988	1.56323
AACSP1	0.0120275	0	0	0	0	0	0	0.132626	0	0	0	0.161944
AADAC	0	0	0	0	0	0	0	0	0	0	0	0
AADACL2	0	0	0	0	0	0	0	0	0	0	0	0
AADACL3	0	0	0	0	0	0	0	0	0	0	0	0
AADACL4	0	0	0	0	0	0	0	0	0	0	0	0
AADACP1	0	0	0	0	0	0	0	0	0	0	0	0
AADAT	1.51729	2.41358	1.03721	1.34656	1.00837	0.339355	0.953299	2.04217	1.79362	1.68068	0.853669	1.10077
AAGAB	8.64494	13.7689	13.4374	8.87972	10.2597	7.43073	10.2502	11.7979	10.3478	11.1738	7.74146	10.1651
AAK1	0.780881	3.05552	1.64078	1.04744	0.955942	0.325442	0.85194	1.69087	0.978233	1.99447	0.84896	1.75406
AAMDC	2.06095	1.08525	0.383783	1.76117	0.736882	2.50444	1.13286	2.10125	1.47549	1.05547	1.64912	0.235214
AAMP	14.2673	8.03188	13.8446	13.8017	9.71375	8.02916	10.2604	19.6974	12.5229	17.3854	12.2227	12.684
AANAT	0.094971	0	0.0123897	0.0114206	0.073072	0	0.0184773	0.127461	0.0420362	0.183563	0.0114698	0
AAR2	13.4637	11.5937	15.6062	10.1241	14.1128	16.2103	8.44411	21.4714	9.21939	14.9046	11.6791	22.2867
AARD	0.0259461	0	0.12157	0.0421856	0.0466796	0	0.0805765	0.262309	0.0451558	0.195102	0.069331	0.539405
AARS	14.5351	19.627	17.2337	16.9528	13.0803	14.8915	14.7667	15.7366	14.1599	18.5247	16.6886	14.7283
AARS2	5.16675	6.9674	3.98246	6.09979	2.826	0.74852	3.16251	8.06753	5.44444	7.38651	3.24367	5.07755
AARSD1	3.26062	2.86372	4.18784	3.12902	3.86789	3.13875	2.8483	3.52023	3.36924	3.87346	4.426	2.80437
AARSP1	0	0	0	0	0	0	0	0	0	0	0	0
AASDH	1.69556	7.06971	2.12351	1.4983	2.32314	5.92272	2.27605	3.10028	1.47194	1.84921	0.925597	2.01519
AASDHPPT	14.9778	13.5388	21.8148	14.9367	12.9764	11.878	13.8038	22.084	16.1997	19.5153	9.33165	13.4523
AASS	1.0007	3.20728	1.99504	0.973015	1.37517	1.16583	1.26008	1.55062	1.22834	1.59514	0.762704	1.06969
AATF	7.07147	6.92681	6.42291	7.50203	6.62123	3.76283	6.942	5.88495	7.46659	6.99467	8.38065	7.38073
AATK	0.0404917	0.468465	0.0242709	0.0558457	0.00776688	0	0.00603267	0.0763735	0.026845	0.0642787	0.0262136	0.0162973
ABAT	0.105559	0.107399	0.0817196	0.0739891	0.114586	0.146619	0.051351	0.149513	0.101648	0.0628994	0.105712	0.0895479
ABBA01000935.2	0	0	0	0.194932	0	0	0.489887	0.512514	0	0	0	0
ABBA01006766.1	0	0	0	0	0	0	0	0	0	0	0	0
ABCA1	0.132366	0.132156	0.087365	0.0690272	0.0279575	0	0.035675	0.18636	0.0638455	0.135447	0.0323344	0.162033
ABCA10	0.0181195	0	0.0209436	0.0339119	0.0105085	0	0.0214299	0.0497335	0.00906325	0.0399612	0.00888333	0.028378
ABCA11P	1.58289	0.0243369	1.39722	1.25012	1.39817	0	1.15531	1.24038	1.40552	1.25671	0.990081	0.848258
ABCA12	0.0129772	0	0	0	0.0159758	0	0.00310217	0.00348337	0	0	0.00770273	0
ABCA13	0.0137232	0	0.0111485	0.0217235	0	0	0.00256411	0.0195061	0.0026992	0.00320086	0.00482093	0.0425653
ABCA17P	0.14474	0	0.220053	0.0853458	0.180617	0	0.00278149	0.0338456	0.145363	0.0545993	0.17546	0.0127876
ABCA2	0.177966	0.154279	0.16585	0.282628	0.0833593	0	0.207708	0.247724	0.164287	0.447613	0.180047	0.579088
ABCA3	3.14349	4.35868	3.00694	3.2073	2.06708	0.50312	2.7048	4.44221	3.18997	2.70579	2.23376	7.13296
ABCA4	0	0	0.0250129	0.0115282	0	0	0	0	0	0	0	0
ABCA5	0.208559	0.402736	0.257653	0.194275	0.257141	0.941281	0.110537	0.422081	0.284726	0.239195	0.213761	0.332411
ABCA6	0.0057653	0.00805697	0.012219	0.00700739	0	0	0	0.0128085	0.00252537	0.0148147	0	0.0202801
ABCA7	0.150102	0.0550782	0.144505	0.0976794	0.163114	2.44586	0.0401659	0.376163	0.1665	0.455214	0.13192	0.0972095
ABCA8	0.0251091	0.0463896	0.0172619	0	0.0284632	0	0.0163998	0.0261293	0.0262668	0.0444258	0.0112929	0
ABCA9	0.033905	0.00475036	0.0358347	0.0810375	0.0122503	0	0.018789	0.0470092	0.00774346	0.00701199	0.00189877	0.0123791
ABCB1	0.818059	1.14235	1.87148	0.487702	1.17063	2.53987	1.40237	1.20613	0.770172	1.71244	1.48266	1.68288
ABCB10	5.23682	4.22767	7.93479	4.66527	4.64403	4.7953	5.69872	8.06797	5.43902	6.56577	3.45885	5.73577
ABCB10P1	0	0	0	0	0	1.52765e-06	0	0	0	0	0	0
ABCB10P3	0	0	0	0	0	0.00397	0	0	0	0.0013834	0	0
ABCB10P4	0	0	0	0	0	3.19281e-07	0	0	0	0	0	0
ABCB11	0.124646	0.00479874	0	0.178774	0	0	0	0	0	0	0	0.303386
ABCB4	0.0796177	0	0.323485	0.113373	0.0229359	0	0.0635066	0.0716755	0.0992072	0.0405142	0.190892	0.146445
ABCB5	0.0166838	0.242995	0	0.0157705	0.00242405	0	0.0251034	0.0263805	0.0171172	0.0333425	0.00467077	0.00898673
ABCB6	0.529514	0.392005	0.336566	0.16132	0.131463	0	0.425134	0.410238	0.536066	0.705632	0.479864	0.247334
ABCB7	1.66638	2.77605	2.49066	2.10154	2.30817	6.27078	1.80349	2.49902	1.7681	2.49599	1.58688	3.13276
ABCB8	0.600878	0.722701	0.301321	0.470262	0.326483	3.47149	0.210411	0.72387	0.371734	0.814603	0.308701	0.601844
ABCB9	0.119733	0.372834	0.178925	0.0915309	0.0375694	0.0141194	0.0633211	0.162436	0.0787785	0.140917	0.0764319	0.163445
ABCC1	1.09566	1.30983	0.434898	0.625009	0.539286	1.46995	0.663725	1.0786	1.06399	1.33424	0.402415	1.02162
ABCC10	0.566676	1.06502	0.865558	0.918179	0.705822	1.09759	0.649038	1.18154	0.653249	0.893956	1.48132	0.922262
ABCC11	0.10248	0.482475	0.00442692	0.11435	0.0360388	0	0.00495153	0.0982507	0.101091	0.222477	0.0953392	0.0982159
ABCC12	0.00292568	0	0.0191243	0.0239928	0	0	0.00173454	0.00389535	0	0.0359448	0	0
ABCC13	0	0	0.0145914	0	0.0212176	0	0	0.012365	0	0	0.102187	0
ABCC2	0.117998	0.0444797	0.251347	0.0868069	0.0537695	0	0.0823595	0.154517	0.118458	0.436774	0.0836606	0.0980291
ABCC3	0.0105884	0	0.0241228	0.00638472	0.00332389	0	0	0.0302639	0.00859445	0	0.0169387	0.0115426
ABCC4	0.262661	0.347354	0.460559	0.379592	0.39391	0.431108	0.307371	0.496457	0.527235	0.670188	0.237934	0.834127
ABCC5	0.851317	2.57801	1.05915	0.859465	0.731434	1.07304	0.741398	1.39573	0.921501	1.25578	0.630392	0.840917
ABCC6	0.0184784	0	0.0378212	0.0288626	0.0306462	0	0.00324393	0.019628	0.00662388	0.0301786	0.00347162	0.00444989
ABCC6P1	0.313356	0	0.0336398	0.0972958	0.0148594	0	0	0.00784325	0.0256795	0	0	0.0729112
ABCC6P2	0	0	0	0	0.0804225	0	0.187396	0.262004	0.347459	0.26752	0.462062	0
ABCC8	0.0105874	0	0.00441688	0.00502257	0.00426561	0	0.0077866	0.0265271	0.0470649	0.0828168	0.0135226	0.0610221
ABCC9	0.0840904	0.144613	0.062451	0.0796199	0.0407791	0	0.0302361	0.0809599	0.280737	0.0599593	0.0306001	0.133049
ABCD1	0.479808	0.388813	0.346568	0.233169	0.415338	0	0.393924	0.996085	0.318141	0.528848	0.489273	1.61755
ABCD1P2	0	0	0	0	0	0	0	0	0	0	0	0
ABCD1P3	0	0	0	0	0.0270051	0	0	0	0	0	0	0
ABCD1P4	0	0	0	0	0.663158	0	0	0	0	0	0	0
ABCD1P5	0	0	0	0	0	0	0	0	0	0	0	0
ABCD2	0.00870033	0	0.0278916	0.02571	0.0133883	0	0.0311969	0.0116768	0.0115687	0.117714	0	0
ABCD3	2.45265	3.63661	6.27915	2.93029	2.78556	4.37454	3.3792	3.96699	3.53645	6.33486	1.70092	5.08784
ABCD4	1.03972	1.82876	1.31404	1.06114	0.978529	3.97714	0.961179	1.73845	1.10867	1.88869	1.38722	1.3121
ABCE1	15.6853	17.1839	34.6015	18.0138	26.3908	9.84481	25.7269	25.8358	23.4607	26.8059	19.8412	27.3401
ABCF1	6.08936	15.7165	7.51992	9.00131	3.34733	50.4493	8.33151	9.08384	6.56244	9.91579	6.97394	8.60359
ABCF2	18.2876	17.3749	22.8116	19.6022	17.544	10.8036	16.5578	24.7009	20.4409	26.4909	17.0549	25.4898
ABCF2P1	0.37405	0	0.0541637	0.203109	0.210354	0	0.161474	0.182301	0.272709	0.527142	0.100182	0.552469
ABCF2P2	0	0	0	0	0	0	0	0	0	0	0	0
ABCF3	1.06685	1.71969	0.974029	1.18304	0.90825	1.05918	1.2986	1.47055	0.764325	2.01432	1.01916	0.847084
ABCG1	0.208098	0.173879	0.177428	0.14457	0.116724	0	0.0716348	0.348329	0.100272	0.286463	0.108457	0.285338
ABCG2	0.233381	0	0.426057	0.340434	0.195374	0.257732	0.291332	0.259198	0.130132	0.513413	0.227934	0.507369
ABCG4	0.089215	0.119449	0.0902122	0.0845165	0.0173212	0	0.0420497	0.119736	0.0162526	0.0408082	0.0313295	0.188039
ABCG5	0.0112196	0	0	0.0443012	0	0	0.00894002	0.0401542	0.0304646	0.159028	0	0.019985
ABCG8	0.0638781	0.101434	0.0497859	0.0153902	0.0367442	0	0.0289877	0.0469754	0.00504789	0	0.0146955	0.100941
ABHD1	0.183722	0.159886	0.0793441	0.175704	0.132662	0	0.101424	0.102302	0.113607	0.0703936	0.0480361	0.22373
ABHD10	7.5713	4.11104	8.63798	8.72686	5.84649	0.477124	6.2231	10.1521	8.71013	9.45508	4.42662	5.3678
ABHD11	1.21878	0.34822	0.9548	1.43324	0.639779	0	0.397342	1.6855	1.16616	1.89156	0.659866	0.767445
ABHD11-AS1	0.629515	0	0	0	0.088065	0	0.068402	1.11829	0	0	0.169843	0
ABHD12	4.86593	6.26622	3.59798	3.57482	3.31186	5.80429	2.75933	4.35763	3.02298	3.75683	3.10202	6.19674
ABHD12B	0.193361	0	0.200881	0.216547	0.172365	0.0979249	0.278074	0.292788	0.352105	0.473255	0.167107	0.30355
ABHD13	1.03625	1.84675	1.02982	0.750233	0.877035	1.68286	0.854608	1.48811	1.21253	1.1016	0.784218	1.60587
ABHD14A	1.5178	0.351075	1.46241	1.43138	1.54588	0.201313	1.20724	2.30755	2.29763	1.60705	1.5079	2.03137
ABHD14A-ACY1	0.0318958	0.097841	0.031529	0.141145	0.0959902	0	0.0115193	0.0468671	0.0190424	0.030179	0.0346559	0.0202688
ABHD14B	0.8651	0.841086	1.01317	0.861761	1.17385	0.049908	0.76316	1.04759	0.877314	1.73618	0.729078	1.52987
ABHD15	1.42868	0	0.981838	0.794078	0.302932	0	0.83088	1.80036	1.24665	1.71668	0.120998	1.64759
ABHD16A	0.839314	0.807555	0.3441	0.366323	0.476456	1.704	0.301931	0.932677	0.305705	0.918003	0.365588	0.795265
ABHD16B	0.861353	1.39234	0.788952	1.51509	0.315589	0	0.392199	1.21108	0.436315	1.82342	0.547782	0
ABHD17A	3.35869	1.5933	2.94988	2.93073	2.41895	0.153489	2.61354	4.685	2.72657	3.45571	3.29926	3.88137
ABHD17AP1	0	0	0	0.391683	1.1123	0	0	0.882845	1.68641	2.62144	0.831805	0
ABHD17AP3	0	0	0	0.431545	0.14217	0	0	0	0	0	0	0.994374
ABHD17AP4	0.139133	0	0	0	0.918929	4.73568	0	1.01176	0.858385	0	0	0
ABHD17AP5	0.26828	0	0.838779	0.253311	0	0	0	0	0.450884	0	0.526714	0
ABHD17AP6	0	0	0.132895	0.121829	0	0	0	0.116662	0	0	0	0
ABHD17AP7	0	0	0	0	0	0	0	0	0	0	0	0
ABHD17AP8	0	0	0	0	0	0	0	0	0	0	0	0
ABHD17AP9	0	0	0	0	0	0	0	0	0	0	0	0
ABHD17B	8.37093	10.8306	13.118	6.25697	11.2677	9.27885	8.4071	14.3792	8.65002	11.5321	6.35904	16.1633
ABHD17C	2.41306	0.809862	2.14732	2.3151	1.86086	8.31122	2.71527	2.94672	3.06325	3.08812	1.99627	2.11983
ABHD18	1.15391	1.82322	1.84945	1.31898	1.24881	2.04425	1.2978	2.0233	1.38829	1.61686	1.13153	1.09334
ABHD2	2.50869	0.83748	2.47845	2.22137	2.49393	0.309691	2.11544	4.16849	2.37863	4.56772	1.7296	5.16893
ABHD3	1.0288	6.25139	2.07954	1.052	0.825547	2.49453	0.952971	1.60423	1.80622	1.44681	0.60346	1.35893
ABHD4	0.781385	0.220106	0.781576	0.661893	0.714872	3.13988	0.567893	1.30841	0.547133	0.962764	0.55461	1.27272
ABHD5	1.48717	1.28458	1.49053	1.04156	1.8596	1.0596	1.51745	1.81639	1.22142	1.14424	1.27164	1.7116
ABHD6	0.584166	2.2691	0.525437	0.66144	0.427885	0	0.428707	0.648343	0.485369	0.912006	0.245773	0.568791
ABHD8	0.763403	0	0.981377	0.633151	0.41055	0.10377	0.601747	1.1185	0.42095	0.710653	0.625797	1.12681
ABI1	2.30953	0.915488	3.12097	2.09173	2.88477	1.23872	2.53017	3.06131	2.11778	2.73534	2.07039	2.82061
ABI1P1	0	0	0	0	0	0	0	0	0	0	0	0
ABI2	2.61724	4.70785	4.00826	2.8942	3.07022	2.26942	3.0915	3.39475	2.88837	4.05093	3.27102	4.25397
ABI3	0	0	0	0	0	0	0.0237406	0.0291012	0	0	0	0
ABI3BP	0.0278063	0.063235	0.0546436	0.025246	0.079807	0	0.033579	0.0477823	0.0207842	0.00394057	0.00777879	0.00739751
ABL1	5.99018	5.68439	7.08533	5.76555	3.82659	3.69305	5.19433	9.941	4.49591	8.47224	4.93165	12.4393
ABL2	0.924005	2.12729	1.67047	1.00239	1.00563	1.17473	0.867838	1.69237	0.878386	1.50677	1.03111	1.48052
ABLIM1	1.19795	1.83014	1.74139	1.25001	1.37991	2.27143	1.13854	1.85806	2.21399	2.62193	0.719239	2.51628
ABLIM2	0.121451	0.0085908	0.114568	0.328234	0.0121684	0	0.0360938	0.0357071	0.00395759	0.0373931	0.00632385	0.0432759
ABLIM3	0.035648	0	0.0859598	0.0126698	0.00856958	0	0.0159466	0.0327093	0.0709615	0.0606662	0.0505152	0.0130237
ABO	0.00344644	0	0	0	0.00795632	0	0	0.0185221	0.00229572	0	0.00256158	0.0196174
ABR	0.210159	0.515259	0.375603	0.151774	0.0848915	0.562768	0.0163081	0.355956	0.258605	0.353588	0.359296	0.214529
ABRA	0	0	0	0	0	0	0	0.0556738	0	0	0	0
ABRACL	24.4971	15.0423	16.1729	25.7194	18.114	18.6983	29.6058	18.1773	24.4149	13.7918	18.0744	8.2576
ABRAXAS1	1.28198	2.17194	1.66402	1.45451	1.36974	0	0.893427	1.94348	1.20643	1.43474	1.33336	1.69514
ABRAXAS2	28.6889	30.3517	37.4172	27.3595	37.6969	13.3235	32.8421	37.0842	27.741	29.6581	25.8509	37.4021
ABT1	40.5371	31.7956	41.9766	40.0916	32.869	13.5908	30.7005	47.5364	34.6161	48.4146	33.1858	34.7792
ABT1P1	0	0	0.136566	0	0	0	0	0	0	0	0	0
ABTB1	0.0979138	0.247103	0.081988	0.0622417	0.0179424	0	0.123684	0.11532	0.0455199	0.165897	0.110748	0.0780127
ABTB2	1.38509	14.705	1.45304	1.49345	1.33322	2.56026	1.20812	2.3879	1.05601	1.31681	1.0778	2.70791
AC000041.1	0	0	0	0	0	0	0	0	0	0	0	0
AC000077.1	0	0	0	0	0	0	0	0	0	0	0	0
AC000078.1	0	0	0	0	0	0	0	0.147253	0	0	0	0.586309
AC000081.1	1.0815	0	0	0	0	0	0	0	0	0	0	0
AC000089.1	10.0607	0.85239	8.70096	9.92235	11.1777	1.11019	13.3855	6.51904	5.18135	2.76862	8.51328	2.99116
AC000093.1	0.95949	0	0.53768	0.478655	0	0	0.136432	0	4.2061e-10	9.5954e-09	0.0643705	0.124848
AC000095.1	0.549564	0	0.377528	0.231999	0	0	0	0.316103	0	0.455237	0.349498	0
AC000095.2	0	0	0	0	0	0	0	0	0	0	0	0
AC000095.3	0	0	0.0558841	0.206052	0.321901	0	0.166684	0.561499	0	0	0.20694	0.186307
AC000111.1	0	0	0	0	0	0	0	0	0	0	0	0
AC000111.2	0	0	0	0	0	0	0	0	0	0	0	0
AC000120.2	0.8497	7.64785	1.82821	0.93128	2.713	12.0534	4.2508	1.08333	1.56102	1.26548	2.81636	2.44561
AC000120.3	3.59481	0	12.4595	2.1933	9.69921	7.15167	7.57642	6.58297	8.52667	8.31635	3.17207	4.33801
AC000362.1	0	0	0	0	0	0	0	0	0	0	0	0
AC000367.1	0.135274	0	0.51904	0.049968	0.052041	0	0	0.0907763	0	0.32683	0.0501832	0.180719
AC000374.1	0	0	0	0	0	0	0	0	0	0	0	0
AC001226.2	0.233675	1.76391	0.280998	0.329224	0.100652	0	0.0894974	0.404593	0.190706	0.175021	0	0.631426
AC002056.1	0.189731	0	0.15396	0.648524	0	0	0.10667	0.328747	0.11683	0	0.118274	0
AC002059.3	0	0	0	0	0.0281395	0	0	0.0245421	0.0243149	0	0	0
AC002069.1	0	0	0	0	0	0	0	0.148173	0	0	0	0
AC002069.2	0	0	0	0	0	0	0	0	0	0	0	0
AC002075.1	0	0	0	0	0	0	0	0	0	0	0	0
AC002075.2	9.22219	0	0	0	0	0	0	0	0	0	0	0
AC002076.2	0	0	0	0	0	0	0	0	0	0	0	0
AC002094.3	0	0	0	0	0	0	0	0	0	0	0	0
AC002127.1	0	0	0	0	0	0	0	0	0	0	0	0
AC002310.3	0.770863	0	2.68162	0	0.50475	0	0.798199	0.302658	1.28518	0.654245	0	0.5757
AC002310.4	0	0	0	0	0	0	0	0	0	0	0	0
AC002310.5	0.964933	0	0	0	0	0.0959091	0	2.05254	0	2.23852	0	0
AC002366.1	0	0	0	0	0	0	0	0	0	0	0	0
AC002367.1	0.258622	0	0	0	0	0	0	0	0	0	0	0
AC002381.1	0	0	0	0	0	0	0	0	0	0	0	0
AC002400.1	0.201115	0	0	0	0	0	0	0	0	0	0.298433	0
AC002429.1	0	0	0	0	0	0	0	0	0	0	0	0
AC002456.2	0	0	0	0	0	0	0	0	0	0	0	0
AC002472.2	1.81533	4.44394	1.4549	1.75375	0.214884	0	0.333808	3.27973	1.39258	2.29418	1.24327	0.746211
AC002472.3	0	0	0	0.371089	0	0	0	0	0.166978	0	0	0
AC002472.4	0	0	0	0	0	0	0	0	0	0	0	0
AC002486.1	0	0	0	0	0	0	0	0	0	0	0	0
AC002486.2	0	0	0	0	0	0	0	0	0	0	0	0
AC002487.1	0	0	0	0	0	0	0	0	0	0	0	0
AC002504.1	0	0	0.174101	0	0	0	0	0.438146	0	0	0	0
AC002511.3	0	0	0	0	0	0	0	0	0	0	0	0
AC002519.2	0.0320825	0	0.0509343	0	0	0	0.286503	0.043467	0.222548	0	0.0953567	0
AC002524.1	0.720766	0	1.14532	0	0	0	0.823917	1.44641	0	0.896378	0.687005	0
AC002542.1	0	0	0	0	0	0	0	0	0	0	0	0
AC002543.1	0	0	0	0.0446153	0	0	0	0	0	0	0	0.48408
AC002545.1	0	0	0	0	0	0	0	0	0	0	0	0
AC002558.1	0.806523	12.4261	0.400536	0.484014	0.912946	0	1.45027	1.90433	1.63592	0.878816	2.70801	4.17172
AC002984.1	0	0	0	0	0	0	0	0	0	0	0	0
AC002985.1	0	0	0	0	0	0	0	0	0	1.88604	0	0
AC002996.1	2.55787	0	9.33043	7.45045	6.8163	0	4.78532	11.3977	3.72608e-08	8.02682	2.97924	5.01173
AC003001.2	0	0	0	0	0	0	0	0	0	0	0	0
AC003002.1	0	0	0	0	0.881542	0	0.107953	0	0	0	0	6.62194
AC003002.2	0.494943	0	0	0	0	0	0.795819	0	1.17687	0	0	0
AC003002.3	0.16944	0	0.141607	0	0.081625	0	0	0	0	0	0.324652	0.793397
AC003005.1	0.52468	2.62177	0.758105	0.215652	0.82888	0	0.518105	0.404126	0.230786	0.69694	0.58558	0.98188
AC003006.1	0.22682	0	1.45905	0.000414787	0.83552	2.77841	0	0.882075	1.17637	0	0.429412	3.94677
AC003045.1	0	0	0	0	0	0	0	0	0	0	0	0
AC003070.7	0	0	0	0	0	0	0	0	0	0	0	0
AC003071.1	3.11753	0	1.60682	2.22217	2.35427	0	2.67872	0.565584	0.499814	0.235279	3.935	0
AC003071.2	0	0	0	0	0	0	0	0	0	0	0	0
AC003072.1	0.918826	0	0	0	0	0	0.317642	0.516634	0	5.20822	0	0
AC003080.1	1.64545	3.56503	0.149676	0.292456	0.890729	0	0.935845	0.524422	0.380665	0	0.832421	0
AC003665.1	0.0581488	0.00775204	0.0668586	0.0240479	0.00855814	0	0.0235509	0.0951029	0.0649245	0.0673133	0.0371855	0.0195255
AC003669.1	0	0	0	0	0	0	0	0	0	0	0	0
AC003685.2	0	0	0	0	0	0	0.329036	0.365098	0.733049	0	0	0
AC003686.1	0	0	0	0	0	0	0	0.0851775	0	0	0	0
AC003688.1	0	6.97852	0	0	0	0	0	1.41964	0.258444	0.386086	0.193042	0
AC003958.1	0	0	0	0	0	0	0	0	0	0	0	0
AC003989.1	0	0	0	0	0	0	0	0	0	0	0	0
AC003989.2	0	0	0	0	0	0	0	0	0	0	0	0
AC004004.1	0	0	0	0	0	0	0	0	0	0	0	0
AC004006.1	0	0	0	0	0	0	0	0	0	0	0	0
AC004022.1	0	0	0	0	0	0	0	0	0	0	0	0
AC004022.2	0	0	0	0	0	0	0	0	0	0	0	0
AC004024.1	0	0	0	0	0	0	0	0	0	0	0	0
AC004057.1	135.405	35.9882	98.655	88.17	98.137	138.416	117.974	138.63	138.815	166.769	145.79	85.613
AC004062.1	0	0	0	0	0	0	0	0	0	0	0	0
AC004066.1	0.0915889	0	0	0	0	0	0	0	0	0	0	0
AC004069.2	0	0	0	0.0855736	0	0	0	0.0777774	0	0	0	0
AC004074.1	0	0	0	0	0	0	0	0	0	0	0	0
AC004076.1	0	0	0	0	0	0	0	0.072069	0	0	0.277649	0
AC004080.3	0.767589	11.891	3.00674	1.89833	0.104174	0	0	0	6.34186	7.54375	0	0.61468
AC004129.1	0.179595	0	0.441128	0.134403	0	0	0.966705	0	0.478898	1.23146	0.862613	0
AC004129.2	0	0	0	0	0	0	0	0	0	0	0	0
AC004134.1	0	0	0	0	0	0	0	0	0	0	0	0
AC004217.2	0.0780467	0	0	0.115316	0	0	0	0	0	0	0	0
AC004223.1	7.36561	0	12.987	6.54428	1.13327	0	2.64657	1.97711	1.95744	4.26967	2.18742	7.90277
AC004223.3	0.111895	0	0.0165217	0	0.514894	0	0	0	0	0	0.244327	0.122279
AC004224.1	0	0	0	0	0	0	0.171687	0.385532	0.191048	0.277617	0	0
AC004232.1	3.79189	0	0	0	1.7053	0	0	0	0	15.29	11.2523	0
AC004233.2	0.0284454	0	0.0455952	0	0	0	0	0	0	0	0	0
AC004381.2	0.0937942	0	0.225515	0.0745448	0	0	0	0.129134	0	1.26902	0.14741	0
AC004381.3	0	0	0	0	0.0748837	0	0	0	0.129412	0	0.144421	0
AC004383.1	1.17763	0	1.88763	2.60998	0.906089	0	7.03776	0	0.782939	0	0	0
AC004386.1	1.26067	0.800329	0	0.742418	0.290281	0	1.21847	0.663108	0.726983	0	0.28417	0
AC004386.2	0	0	0	0	0	0	0	0	0	0	0	0
AC004453.1	19.8945	6.35291	12.7645	28.9141	29.4906	0	28.0919	12.2186	20.1394	13.0276	18.2852	14.0325
AC004461.1	0	0	0	0	0	0	0	0	0	0	0	1.38817
AC004467.1	0	0	0	0	0	0	0	0	0	0	0	0
AC004475.1	3.60777	4.3184	2.14305	2.72449	2.05416	0.445531	2.34475	3.21707	2.05553	3.56224	3.31233	2.20226
AC004486.1	0	0	2.36933	0	0	0	0	0	9.77095	0	0	7.85359
AC004522.1	0	0	0	0	0	0	0	0	0	0	0	0
AC004552.1	13.2504	0	1.76836	13.4588	7.53669	0	10.0213	4.32306	6.95853	1.12415	7.97608	6.07255
AC004554.1	0	0	0	0	0	0	0	0	0	0	0	0
AC004556.1	0	0	0	0	0	0	0	2.07504	0	0	0	0
AC004584.2	0	0	0	0.371185	0.77297	0	0.90057	0	0	4.37001	1.11806	0
AC004593.3	0.0408167	0	0	0.0350813	0.111591	2.42085	0	0	0	0	0.072535	0
AC004674.2	0	0	0	0	0	0	0	0	0	0	0	0
AC004678.1	5.44456	9.54899	2.79267	6.75738	4.02156	0	5.20603	6.52775	3.47498	2.94657	2.36988	7.75855
AC004687.2	0.0321362	0	0.18637	0	0.12905	0	0	0.0917322	0.314106	0	0.0291226	0
AC004690.1	0	0	0	0	0	0	0	0	0	0	0	0
AC004691.2	0	0	0.438231	1.48411e-08	0	0	0	0	0	0	0	0
AC004692.1	7.37844	0	6.88033	6.32092	2.19369	30.5996	4.56225	4.17105	0.316007	1.37934	5.65348	0
AC004696.1	0	0	0	0	0	0	0	0	0	0	0	0
AC004706.2	36.1077	59.1745	41.6402	35.6444	58.4866	0	68.5105	16.5071	59.936	27.8118	39.3058	44.7137
AC004754.1	0.469366	0	0	0	0	0	0	0.18457	0	0	0	0
AC004790.1	0	0	0	0	0	0	0	0	0	0	0	0
AC004801.1	0.993268	0	0	0.488868	0	0	1.18445	0	0.438478	0	0	0
AC004801.2	0.411158	0	0	0.932126	0.485399	0	0.377018	0.429192	0.242982	1.21937	0.0677905	0.976505
AC004805.1	0.141987	0	1.03865	0	0.46208	0	0	0	0	2.17762	0	1.31891
AC004805.2	0	0	0	0.279581	0	0	0	0	0	0	0	0
AC004805.3	0	0	0	1.41081	0	0	0	1.2815	0	0	0	0
AC004812.1	0	0	0	0	0	0	0	0	0	0	0	0
AC004825.1	0	0	0	0	0	0	0	0	0	0	0.203197	0
AC004832.2	0	0	0	0	0	0	0	0	0	0	0	0
AC004832.3	0.305375	0.834563	0	0	0.172378	0	0.105678	0	0	1.02062	0.799376	0.86535
AC004835.2	0	0	0	0	0	0	0	0	0	0	0	0
AC004837.1	0	0	1.16361	0	0	0	0	0	0.386108	0.841877	0	0
AC004840.1	0	0	0	0	0	0	0	0	0	0	0	0
AC004840.2	0.6162	0	0	0	0	0	0	3.30802	0	0	0	0
AC004852.1	0	0	0	0	0	0	0	0	0	0	0	0
AC004852.3	0	0	0	0	0	0	0	0	0	0	0	0
AC004853.1	0	0	0	0	0	0	0	0	0	0	0	0
AC004854.1	0	0	0	0	0	0	0	0	0	0	0	0
AC004858.1	0	0	0	0	0	0	0	0	0	0	0	0
AC004865.1	0.0659126	0	0	0	0	0	0	0	0	0	0	0
AC004866.1	0	0	0	0	0	0	0	0	0	0	0	0
AC004866.2	0	0	0	0	0	0	0	0	0	0	0	0
AC004870.1	0	0	0	0	0	0	0	0	0	0	0	0
AC004884.1	0	0	0	0.652541	0	0	0.527999	0.59273	0.587316	0	1.96597	0
AC004890.1	0	0	0	0	0	0	0	0	0	0	0	0
AC004890.2	0.149887	0.283902	0.06431	0.128664	0.085389	0.0738407	0.00551227	0.123102	0.132454	0.0442208	0.065804	0.116819
AC004890.3	0.11829	0	0.474017	0.0873882	0	0	0.212076	0.0793786	0.393219	0	0.351058	0
AC004893.1	0	0	0.142285	0	0	0	0.0530486	0	0.177047	0	0	0
AC004893.2	0	0	0	0	0	0	0	0	0	0	0	0
AC004898.1	0.12048	0	0	0	0	0	0	0	0.329782	0	0	0
AC004899.1	0	0	0	0	0	0	0	0	0	0	0	0
AC004910.1	1.71668	0	0.289847	2.27048	1.18819	0	1.83725	1.22921	1.32768	2.76469	1.6399	4.51431
AC004911.1	0	0	0	0	0	0	0	0	0	0	0	0
AC004922.1	4.30634	0.959045	5.46933	4.42666	4.37783	3.01617	3.88299	5.36443	5.05155	4.64177	4.00701	4.96075
AC004923.1	0.367374	0	0	0.427289	0.070666	0	0	0.265257	1.7235	1.0211	0.340715	0
AC004923.2	0	0	0	0	0	0	0	0	0	0	0	0
AC004923.3	0	0	0	0	0	0	0	0	0	0	0	0
AC004938.1	0	0	0	0.718347	0	0	1.1622	1.30501	0	0.93971	0.721441	0
AC004941.2	0	0	0	0	0	0	0	0	0	0	0	0
AC004945.1	0	0	0	0	0	0	0	0	0	0	0	0
AC004951.2	1.88527	0	1.12691	1.33659	1.43472	0	0.895606	3.16316	1.03652	5.84729	1.30121	2.19912
AC004951.3	0.82127	0	1.17965	0.586284	1.53126	0	0.784711	2.07089	0.463164	1.63089	0.85537	0.406423
AC004965.1	0	0	0	0	0	0	0	0	0	0	0	0
AC004967.1	7.62083	20.1095	5.80847	9.13195	2.82737	18.5078	3.21406	10.4543	8.36961	12.8192	3.88532	15.332
AC004975.1	0	0	0	0	0	0	0	0	0	0	0	0
AC004980.1	0.817049	0.432185	0.984262	0.65548	0.660385	2.54948	1.01698	0.97526	0.49624	0.769177	0.766224	1.78995
AC004980.2	0.22356	0	0	0.539143	0.622942	0	0	0.140631	0	0	0	0
AC004980.3	0.521567	0	0	3.27646	4.3376	0	1.85089	4.57025	0	0	0.772375	0
AC004980.4	0	0	9.54449	0	0	0	3.55852	0	0	0	13.2538	0
AC004986.1	0	0	0	0	0	11.6811	0	0	0	0	0	1.56541
AC004987.1	0	0.408618	0	0	0	0	0	0	0	0	0	0
AC004987.2	0.128171	0	0	0	0	0	0	0.437481	0	0	0	0
AC004987.3	0.0303008	0	0	0.136888	0.285134	0	0.197668	0	0	0	0	0
AC004987.4	5.9881e-06	0	1.22221	0	0	0	0	7.26853e-05	0	0.000655032	0	0
AC004997.1	0.159839	0	0.234634	0.333506	0	0	0.0618326	0.0441498	0.0943316	0.23526	0.280908	0.0881202
AC005000.1	45.3939	0	84.8821	0	50.4648	0	0	50.3146	0	168.878	18.9035	83.8928
AC005000.2	0	0	0	0	0	0	0	0	0	0	0	2.55124
AC005002.1	0	0	0	0	0.563709	0	0	0	0	0	0	0
AC005002.2	0	0	0	0	0	0	0	0	0	0	0	0
AC005005.1	0.109742	0	0	0	0	0	0	0	0.14589	0	0	0
AC005005.2	0	0	0	0	0	0	0	0	0	0	0	0
AC005008.1	0	0	0	0	0	0	0	0	0	0	0	0
AC005011.1	2.53213	0	0	0	0	0	0	0	0	0	0	0
AC005014.1	0.155006	0	0	0.115052	0.119441	0	0.254778	0.208829	0.205099	0.0371861	0	0.415476
AC005019.1	0.45699	0	0	0	0	0	0	0	2.73429	1.76674	0.339021	0
AC005020.1	0.972362	0	0.786961	0	0	0	0.581101	0	0	0	0.721441	0.866016
AC005020.2	0	2.38124	0.759466	0	0	0	0	0	0	0	0.335077	1.16505e-06
AC005033.1	0	0	0	0	0	0	0	0	0	0	0	0
AC005034.1	0	0	0	0	0	0	0	0	0	0	0	0
AC005040.1	0	0	0	0	0	0	0	0	0	0	0	0
AC005041.1	0.136631	0	0.211018	0.10851	0.0156141	0	0.0309173	0.232917	0.118996	0.120077	0.0598744	0.17156
AC005041.2	0.0676803	0	0	0	0	0	0	0	0	0	0	0
AC005042.1	0.272833	0	0.172006	0	0	0	0.221513	0.355123	0.126364	0.849821	0.261697	3.30116
AC005042.3	0	0	0	0	0	0	0	0	0	0	0	0
AC005066.1	0	0	0	0	0	0	0	0	0	0	0	0
AC005070.1	0	0	0	0	0	0	0	0	0	0	0	0
AC005070.2	0	0	0	0	0	0	0	0	0	0	0	0
AC005077.1	0	0	0	0	0	0	0	0.808218	0	0	0	0
AC005077.2	0.845753	9.32128	1.35751	0.629116	0	20.1511	0.311368	0.627936	0.39143	0.304443	0.462139	0
AC005077.3	0	0	0	0	0	0	0	0	0	4.55854	0	0
AC005077.4	0.160782	0	0.180403	0.11878	0.0494832	0	0.0192173	0.172629	0.0641366	0.310766	0.0477167	0.343674
AC005084.1	0	0	0	0	0	0	0	0	0	0	0	0
AC005086.2	0	0	0	0	0	0	3.94253	0	0	0	0	0
AC005086.3	0	0	0	0	0	94.896	0	0	0	0	5.58474	0
AC005086.4	0	0	0	6.96942	0	0	0	0	0	0	10.4992	0
AC005088.1	0	0	0	0	0	0	0	0	0	0	0	0
AC005094.1	0.313572	0	0	0	0	0	0	0	0	0	0	0
AC005099.1	0.916413	1.15943	1.04793	0.876876	0.804152	0	1.87535	0.536777	1.04204	4.06188	3.29289	0
AC005102.1	0.386727	0	0.32148	0.285164	0	0	0	0.803722	0.785911	0	0	0
AC005104.2	0	0	0.177336	0.163465	0	0	0.132234	0.446137	0	0	0.328339	0
AC005105.1	0.446827	0	0.286489	0	0	0	0	0	0	0	0.663045	0
AC005154.1	0	19.9879	0	0	0	0	0	0	0	0	0	0
AC005154.2	0.141402	0	0	0	0	0	0	0.123253	0	0	0	0.275414
AC005154.5	0.342349	0	0	2.57456	0	0	0	0.670444	1.84026	1.05523	0.943602	3.67321
AC005156.1	0	0	0.454245	0	0.218044	0	0	0	0	0	0	1.51437
AC005165.2	0.585654	2.48734	0.938606	0	0	0	0.350146	0.393683	0.389541	0.565903	0.43489	0
AC005176.1	0	0.413353	0	0	0.0339883	0	0	0.0150325	0	0.0680163	0.0803073	0
AC005176.2	0	0	0	0	0	0	0	0	0	0	0	0
AC005178.1	0	0	0	0	0	0	0	0	0	0	0	0
AC005181.1	0	0	0	0	0	0	0	0	0	0	0	0
AC005183.1	0.0446576	0	0.0238606	0.065983	0.160348	0	0.0177922	0.0998922	0	0	0	0
AC005185.1	0	0	0	0	0	0	0	0	0	0	0	0
AC005189.1	0	0	0	0	0	0	1.02789	0	1.95064	0	0	0
AC005191.1	0	0	0	0	0	0	0	0	0	0	0	0
AC005229.1	1.01588	0	0	0	0	0	1.20648	0	0	0	0	0
AC005229.2	0	0	0	0	0	0	0	0	0	0	0	0
AC005229.3	0	0	0	0	0	0	0	0	0	0	0	0
AC005230.1	0	0	0	0	0	0	0	0	0	0	0	0
AC005237.2	0	0	0	0	0	0	0	0	0	0	0	0
AC005244.1	0	0	0	0	0	0	0	0.530827	0.519001	0	0	0
AC005252.1	0	0	0	0	0	0	0	0	0	0	0	0
AC005255.1	14.2742	0	15.0906	0	0	0	0	0	0	0	14.5022	0
AC005258.1	0.644825	1.20571	1.00839	2.51042	2.43781	0	2.28963	1.16089	0.296942	0	4.32989	6.30674
AC005261.4	0.481065	0	0	2.01766	0	0	4.34282	0.636244	0	0	0	0
AC005262.1	1.95163	2.75906	0.521894	0.480792	1.00101	0	1.16678	0	0	6.92582	0.965305	3.48262
AC005294.1	0	0	0	0	0	0	0	0	0	0	0	0
AC005296.1	0	0	0	0	0	0	0	0	0	0	0	0
AC005297.1	0	0	0	0	0	0	0	0	0	0	0	0
AC005297.2	0	0	0	0	0	0	0	0	0	0	0	0
AC005297.3	0	0	0	0	0	0	0	0	0	0	0	0
AC005300.1	0	0	0	0	0.468668	0	0	0.408754	0	0	0	0
AC005324.3	0.121268	0.188955	0.329102	0.0852563	0.200871	0	0.0225995	0.222708	0.05054	0	0	0
AC005324.4	1.88947	3.4842	2.05689	1.36719	8.08167e-06	0.446008	1.77515	1.42689	2.10548	1.12278	0.929674	1.42047
AC005324.6	0	0	0	0	0	0	0	0	0	0	0	0
AC005326.1	0	0	0	0	0	0	0	0	0	0	0	0
AC005336.1	0	0	0	0	0	0	0	0	0	0	0	0
AC005336.2	0	0	0	0	0	0	0	0	0	0	0	0
AC005341.1	0.104113	0	0	0	0	0	0	0	0	0	0	0
AC005345.1	0	0	0	0	0	0	0	0	0	0	0	0
AC005351.1	0	0.383072	0	0	0	0	0	0	0	0	0	0
AC005357.1	0	0	0	0	0	0	0	0	0	0	0	0
AC005357.2	0.0923235	0	0	0	0	0	0	0	0	0	0	0
AC005363.1	9.32288e-06	20.2534	0	0	1.2012	0	0	0	14.6636	0	0	0
AC005377.1	0	0	0.330521	0	0	0	0	0	0	0	0	0
AC005410.1	1.00157	0	0.298653	0.40471	0.0953323	0	0.828717	0.416487	0.082227	0.50471	0.73397	0.333258
AC005412.1	0	0	0	0	0	0	0	0.137836	0	0	0	0
AC005476.1	0	0	0	0	0.495148	0	0	0	0.436379	0	0	0
AC005480.2	0	0	0	0	0	0	0	0	0	0	0	0
AC005515.1	0	0.027968	0.0105652	0	0	0	0	0	0	0	0.00978074	0
AC005518.2	0	0	0	0	0	0	0	0	0	0	0	0
AC005520.1	0.281005	0	0.558078	0.956303	0.712669	0	0.626543	1.3186	0.255768	1.05084	0.212861	0.739302
AC005520.4	0	0	0	0	0	0	0	0	0	0	0	0
AC005521.1	1.95647	0	1.26365	1.51138	0.745912	0	0.659734	1.39053	0.769679	0.457654	1.44876	2.2702
AC005524.1	0	0	0	0	0	0	0	0.215039	0	0	0	0
AC005531.1	0.152744	0	0.816121	0.988678	0.905243	0	0.298614	0.534337	0.229395	0	0.680105	0.765497
AC005532.2	0	0	0	0	0	0	0	0	0	0	0	0
AC005534.2	0.457362	0	0	0	0	0	0	0	0	0	0	0
AC005539.1	0	0	0	0	0	0	0	0	0	0	0	0
AC005551.1	0	0	0	0	0	0	0	0	0	0	0	0
AC005559.1	0	0	0	0	0	0	0	0	0	0	0	0
AC005562.2	0	0	0	0	0	0	0	0	0	0	0	0
AC005587.1	0.404989	0	0.648869	0.199334	0.622804	0	0.161284	0	0	0.260657	0.200192	1.44116
AC005588.1	0	0	0	0	0	0	0	0	0	0	0	0
AC005622.1	0.177434	0.074755	0	0.145647	0.212366	5.5496	0.070692	0.211676	0.288361	0.0762115	0.117019	0
AC005632.1	0	0	0	0	0	0	0	0	0	0	0	0
AC005632.3	1.2197	0	0	0	0	0	0.291155	0	0.323466	0	0	0
AC005670.2	13.9953	4.93567	7.51966	12.3738	1.28298	0	8.12315	11.9987	16.8268	17.2735	8.91051	4.52869
AC005682.1	0.334345	0	0.200971	0.123501	0.25725	0	0.349669	0.168273	0	0.242338	0.3721	0.223334
AC005697.1	0	0	0	0	0	0	0	0	0	0	0	0
AC005702.1	3.04228	0	0.759051	2.42467	2.34105	0.343827	0.266352	1.99022	0.344852	0	7.99751	3.37266
AC005702.2	0	0	0	0.0627402	0	0	0	0	0	0	0	0
AC005702.3	0	0	0	1.44331	2.25479	0	0	0	0.324723	0	0.724766	0
AC005702.4	0	0	0	0	0	0	0	0	0	0	0	0
AC005722.1	0	0	0	0	0	0	0	0	0	0	0	0
AC005726.1	0.790555	1.09986	0.547907	0.252295	0.37169	0.247152	0.34392	1.44597	0.468913	0.709395	0.59534	0.74767
AC005730.1	0	0	0	0	0	0	0	0	0	0	0	0
AC005740.1	0	0	0	0.523751	0	0	0	0.765055	0	0	0	0
AC005740.2	0.808512	0	0.825696	0.408199	0	0	1.63364	1.04178	0	0	0	0
AC005741.1	0	0	0	0	0	0	0	0	0	0	0	0
AC005758.1	0	0	0	0	0	0	0	0	0	0	0	0
AC005771.1	0	0	0	0	0	0	0	0	0	0	0	0
AC005776.1	1.16469	0	0	0	0	0	0	0	0.774336	0	0	0
AC005777.1	0	0	0	0	0	0	0	0	0	0	0	0
AC005779.2	0	0	0.242005	0	0.84309	0	0	0.25179	0.220091	0	0.455029	0
AC005786.1	0	0	0	0	0	0	0	0	0	0	0	0
AC005798.1	0	0	0.903658	0	0	0	0	0	0	0	0	0
AC005822.1	0.997824	0	0.182837	0.694466	0.326977	0	0.705257	1.6678	0.145864	0	0.644323	1.89658
AC005828.6	0	0	0	0	0	0	0	0	0	0	0	0
AC005828.7	0	0	0	0.221615	0	0	0.178087	0.600791	0	0	0	0
AC005829.1	0	0	0	0	0	0	0	0.0626085	0.186086	0	0.23327	0
AC005829.2	0	0	0	0	0.435662	0	0.157776	0.39414	0	6.93213e-06	0	0
AC005832.2	0.231268	0	0	0	0	0	0.0556522	0	0.298468	0	0	0
AC005832.3	0.406152	0	0.221678	0.194972	0.600627	0	1.156	0.175239	0	0	0	0
AC005832.4	6.54284	0.0661295	6.40078	0	7.58	0	0	12.1059	5.54741	0	0	0
AC005833.1	13.454	7.63477	16.8197	12.111	16.1915	0	12.2639	18.2257	12.5478	16.3355	12.7735	17.7206
AC005837.2	0	0	0	0	0	2.44607	0	0	0	0	0	2.84335
AC005838.1	0	0	11.7787	0	7.1219	0	0	0	0	0	9.50445	0
AC005840.1	3.84417	16.628	0.964623	1.65283	4.23699	0	4.78941	1.22119	1.76581	0.586821	6.36904	0
AC005840.3	0	0	0	0	0	0	0	0	0	0	0	0
AC005865.2	0.069595	0	0	0.0786233	0.122454	0	0	0.067631	0.0312965	0.0406569	0.0543825	0.0336487
AC005868.1	0	0	0	0	0	0	0	0	0	0	0	0
AC005899.2	0	0	0	0	0	0	0	0	0	0	0	0
AC005906.1	0.151124	0	0.239835	0.220563	0	0	0	0	0	0	0	0
AC005908.1	0	0	0	0	1.102	0	0	0	0	0	0	0
AC005912.1	0	0	0	0	0	0	0	0	0	0	0	0
AC005921.1	0	0	0	0	0	0	0	0	0	0	0	0
AC005943.1	70.9406	14.5668	46.6646	58.8906	30.9707	0	50.9869	55.4661	55.9339	46.9119	57.933	44.5466
AC005951.1	0	0	0	0	0	0	0	0	0	0	0	0
AC005972.1	0	0	0	0	0	0	0	0.477337	0	0	0	0
AC005972.2	0	0	0	0	0	0	0	0	0	0	0	0
AC006001.1	0	0	0	0	0	0	0	0	0	0	0	1.02977
AC006001.3	2.79823	1.93435	2.6032	2.4061	2.73739	2.17599	1.74489	2.40238	1.92728	3.37751	3.70621	3.39477
AC006001.4	30.0992	39.6281	38.5283	19.9719	45.6271	0	20.6396	15.9851	30.5469	24.1075	51.5048	1.48651
AC006006.1	0	0	0	0	0	0	0	0	0	0	0	0
AC006011.1	0	0	19.5086	9.044	29.9227	0	16.8035	9.44419	30.4217	19.6623	4.77572	2.56428e-08
AC006011.2	0.165778	0	0	0.0823195	0	0	0	0	0.0734774	0	0	0
AC006015.1	0	0	0	0	0	0	0	0	0	0	0	0
AC006020.1	0	0	0	0	0	0	0	0	0.0425769	0	0	0
AC006022.1	0	0	0	0	0	0	0	0	0	0	0	0
AC006023.1	0	0	0	0	2.71395	0	0	0	0	0	1.30853	0
AC006023.2	0	0	0	0	0	0	0	0	0	0	0	0
AC006026.1	0.419329	0	0.562238	0.418547	0.270602	4.6645	0.208411	0.0935283	0.1399	0.273459	0.0518829	0
AC006026.2	0	0	0	0	0	0	0	0	0	0	0	0
AC006028.1	0.2644	0	0	0	0	0	0.314781	0	0	0	0	0
AC006030.1	0.42745	0	0	0.325177	0.126366	0	0	0	0	0.19874	0.315662	0.661985
AC006033.1	0	0	0.383076	0	0	0	0	0	0	0	0	0
AC006042.3	0.0835008	0	0.133874	0.185638	0	0	0.0499888	0.112378	0.0554841	0.241957	0	0
AC006059.2	1.23957	0.469154	14.1818	8.64809	6.22948	0	9.23782	1.3259	8.23489	18.5719	19.9391	6.68008
AC006064.6	0.490922	0	4.42438	0.981577	4.60538	8.3848e-10	2.85886	2.05255	8.95673	12.2642	7.88387	3.05939
AC006065.1	0	0	0	0	0	0	0	0	0	0	0	0
AC006065.2	0	0	0	0	0	0	0	0	0	0	0	0
AC006077.1	0	0	0	0	0	0	0	0	0	0	0	0
AC006115.1	0	0	0	0	0	0	0	0	0	0	0	0
AC006116.1	0	0	0	0	0	0	0	0.0755422	0.0361031	0	0	0
AC006116.2	0	0	0.110817	0	0	0	0	0.184557	0	0	0	0
AC006116.3	0	0	0	0	0	0	0	0	0	0	0	0
AC006116.7	0	0	0	0	0	0	0	0	0	0	0.153353	0
AC006122.1	7.08641	0.39395	3.4112	5.85515	4.41176	0	8.88355	3.21431	2.39414	1.97442	4.84112	1.00229
AC006130.2	0	0	0	0	0	0	0	0	0	0	0	0
AC006133.1	0	0	0	0	0	0	0	0	0	0	0	0
AC006144.1	0.0391886	0	0.0629793	0.117902	0.0582645	0	0.0457975	0	0.100592	0	0	0.756864
AC006158.1	0	0	0	0	0	0	0	0	0	0	0	0
AC006158.2	0	0	0	0	0	0	0	0	0	0	0	0
AC006158.3	0	0	0	0	0	0	0	0	0	0	0	0
AC006160.2	0	0	0	0	0	0	0	0	0	0	0	0
AC006195.1	0	0	0	0	0	0	0	0	0	0	0	0
AC006197.1	0	0	0	0	0	0	0	0	0	0	0	0
AC006199.1	0	0	0	0	0	0	0	0	0	0	0	0
AC006210.1	0	0	0	0	0	0	0	0	0	0	0	0
AC006210.2	0.180675	0	0.435804	0.418011	0.411395	0	0.44132	0.475098	0.294591	0.347364	0.66193	0.936276
AC006213.1	0.158085	0	0.340011	0.113822	0.145227	0	0.0138071	0.204736	0.161282	0.0676348	0.0823424	0.148265
AC006236.1	0	0	0	0	0	0	0	0	0	0	0	0
AC006254.1	0.229837	0	0.070347	0.27894	0.233929	0	0.0129931	0.128736	0.134924	0.123348	0.178924	0.117262
AC006254.2	0	0	0	0.978712	0	0	0	0.889007	0	0	0	0
AC006254.3	0	0	0	0	0	0	0	0	0	0	0	0
AC006262.4	0	0	0	0	0	0	0	0	0	0	0	0
AC006270.2	0	0	0	0	0	0	0	0	0	0	0	0
AC006270.3	0	0	0	0	0	0	0	0	0	0	0	0
AC006272.2	0	0	0	0	0	0	0	0	0	0	0	0
AC006326.1	0	0	0	0	0	0	0	0	0	0	0	0
AC006328.1	0	0	0	0	0	0	0	0	0	0	0	0
AC006328.2	0	2.24863	0	0	0	1.44884	0.711941	0	0.225008	0	0	0
AC006329.2	0	0	0	0	0	0	0.649642	0	0	0	0.403267	0
AC006335.1	0	0	0	0	0	0	0	0	0	0	0	0
AC006335.2	0	0	0	0	0	0	0	0	0	0	0	0
AC006338.1	0	0	0	0	0	0	0	0	0	0	0	0
AC006338.2	0	0	0	0	0	0	0	0	0	0	0	0
AC006349.1	0	0	0	0	0	0	0	0	0	0	0	0
AC006355.1	0.195549	0	0	0.288929	0	0	0	0	0	0	0	0
AC006362.1	0	0	0	0	0	0	0	0	0	0	0	0
AC006363.1	0	0	0	0	0	0	0	0	0	0	0	0
AC006366.1	0	0	0	0	0	0	0	0	0	0	0	0
AC006380.1	0	0	0	0	0	0	0	0	0	0	0	0
AC006386.1	0	0	0	0	0	0	0	0	0	0	0	0
AC006386.2	0	0	0	0	0	0	0	0	0	0	0	0
AC006390.1	0	0	0	0	0	0	0	0	0	0	0	0
AC006427.1	0	0	0	0	0	0	0	0	0	0	0	0
AC006441.2	0	0	0	0	0	0	0	0	0	0	0	0
AC006441.5	0	0	0	0	0	0	0	0	0	0	0	0
AC006445.1	0	0	0.4124	0	0.395866	0	0	0	0	0	0	0
AC006445.2	1.35218	0	1.24763	0	0	0	0.931245	0.522541	0.27985	0	0.590789	0
AC006453.1	0	0	0	0	0	0	0	0	0	0	0	0
AC006453.2	5.78855	0.0356282	4.6955	5.1644	2.71477	0	3.84162	4.24206	5.96274	3.94361	2.96692	1.68884
AC006453.3	0	0	0	3.27502	0	0	0	0	0	0	0	0
AC006453.4	0.0503264	0	0	0	0	0	0	0	0.200754	0	0	0
AC006453.5	0	0	0	0	0	0	0	0	0	0	0	0
AC006455.2	0	0	0	0	0	0	0	0	0	0	0	0
AC006455.3	0	0	0	0	0	0	0	0	0	0	0	0
AC006455.6	0	0	0	0	0	0	0	0	0	0	0	0
AC006455.7	0	0	0	0	0	0	0	0	0	0	0	0
AC006457.1	0	0	0	0	0	0	0	0	0	0	0	0
AC006461.1	0.417273	0	0	0	0	0	0.997481	0	0	0.806523	0	0
AC006463.1	0	0	0	0	0	0	0	0	0	0	0	0
AC006466.1	0	0	0	0	0	0	0	0	0	0	0	0
AC006480.1	0	0	0	0	0	0	0	0	0	0	0	0
AC006483.1	0	0	0	0	0	0	0	0	0	0	0	0
AC006484.1	0	0	0	0	0	0	0	0	0	0	0	0
AC006486.1	12.967	66.2632	12.892	30.4361	28.2331	40.4063	16.4538	15.9528	14.6729	24.6199	14.3369	41.3273
AC006499.1	0	0	0	0	0	0	0	0	0	0	0	0
AC006499.2	0	0	0	0	0	0	0	0	0	0	0	0
AC006499.3	0	0	0	0	0	0	0	0	0	0	0	0
AC006499.4	0	0	0	0	0	0	0	0	0	0	0	0
AC006499.5	0	0	0	0	0	0	0	0	0	0	0	0
AC006499.6	0	0	0	0	0	0	0	0	0	0	0	0
AC006499.7	0	0	0	0	0	0	0	0	0	0	0	0
AC006499.8	0	0	0	0	0	0	0	0	0	0	0	0
AC006504.3	0	0	0.262172	0.724998	0.503385	0	0	0.219516	0.652452	0	0	0
AC006504.4	0	0	0	0	0	0	0	0	0	0	0	0
AC006504.6	0	0	0	0	0	0	0	0	0	0	0	0
AC006509.1	1.51707	0	0.262429	0.788454	1.07854	2.33332	0.679554	1.07707	0	0	0	0.785164
AC006509.2	0	0	0	0	0	0	0	0	0	0	0	0
AC006511.1	0	0	0	0	0	0	0	0	0	0	0	0
AC006511.2	7.22556	0.519258	5.79729	6.9054	9.89513	0	4.70443	11.7348	7.54614	16.3836	3.36316	4.49478
AC006512.1	0	2.44416	1.8466	0	0.886392	0	3.44239	0	0.76592	0	0	0
AC006512.2	0	0	0	0	0	0	0.220697	0	0	0	0	0
AC006517.1	0	0	0	0	0	0	0	0	0	0	0	0
AC006518.1	0	0	0	0	0	0	0	0.0637305	0	0.229454	0	0
AC006518.2	0.0119194	0	0	0	0	0	0	0.0479914	0	0	0	0
AC006518.7	0.578227	0	0	0	1.052	0	0.732435	0.0041175	0.189271	0.594266	0.77984	0.681306
AC006529.1	0	0	0	0	0.186183	0	0	0	0.162095	0	0	0
AC006530.1	0	0	0	0	0	0	0	0	0	0	0	0
AC006538.2	11.288	32.7707	0.70519	6.98552	1.65246	0	1.69786	11.1979	16.2354	16.2602	4.92202	13.1582
AC006539.1	2.42839	2.98041	0.844721	1.30032	0	0	0.740355	0.944942	1.40401	0	1.04435	0
AC006539.2	0	0	0	0	0	0	0	0	0	0	0	0
AC006539.3	0	0	0	0	0	0	0	0	0	0	0	0
AC006548.1	0	0	0	0	0	0	0	0	0	0	0	0
AC006548.2	0	0	0	0	0	0	0	0	0	0	0	0
AC006548.3	0	0	0	0	0	0	0	0	0	0	0	0
AC006557.2	0	0	0	0	0	0	0	0	0	0	0	0
AC006557.4	0	0	0.507171	0.218247	0	0	0.211568	0	0.0908317	0	0	0.248483
AC006557.5	0.086591	0	0	0	0.133249	0	0	0	0	0	0	0.462724
AC006600.1	0	0	0	0	0	0	0	0	0	0	0	0
AC006924.1	0	0	0	0	0	0	0	0	0	0	0	0
AC006927.1	0.355626	0	1.13637	0.788307	0	0	0	0	0.474103	0	0	0
AC006927.2	0	0	0	0	0	0	0	0	0	0	0	0
AC006927.3	0	0	0	0	0	0	0	0	0	0	0	0
AC006927.4	0	0	0	0	0	0	0	0	0	0	0	0
AC006927.5	0	0	0	0	0	0	0	0	0	0	0	0
AC006946.1	0	0	0	0	0	0	0	0	0	0	0	0
AC006960.1	0	0	0	0	0	0	0	0	0	0	0	0
AC006965.1	0	0	0	0	0	0	0	0	0	0	0	0
AC006967.1	0.135881	0	0	0	0	0	0	0	0	0	0	0
AC006970.1	0	0	0	0	0	0	0	0	0	0	0	0
AC006970.2	0	0	0	0	0	0	0.109207	0	0	0	0	0
AC006971.1	0.155054	0	0.155869	0.100935	0.229701	0	0.239218	0.338426	0.349735	0.343957	0.103498	0.15765
AC006978.1	1.68965	0	0.164143	0.983476	0.315163	0	0.367189	1.99282	0.544655	1.58343	0.607823	0
AC006978.2	3.69423	14.611	5.51024	7.03933	6.56495	0	5.47849	3.24813	7.24026	4.67483	5.83637	3.08304
AC006986.1	0	0	0	0	0	0	0	0	0	0	0	0
AC006987.1	0	0	0	0	0	0	0	0	0	0	0	0
AC006989.1	0	0	0	0	0	0	0	0	0	0	0	0
AC006994.1	0	0	0.530899	0	0.254838	0	0	0	0	0	0	0
AC007000.1	0.813645	0	1.58225	0	1.07819	0	0	0	0.260056	0	0.887356	0
AC007000.2	0	0	0	0	0	0	0	0	0	0	0	0
AC007012.1	0	0	0	0	0	0	0	0	0	0	0	0
AC007016.1	0	0	0	0	0	0	0	0	0	0	0	0
AC007040.2	1.09268	0	0.394788	0.166462	0.0482338	0	0.123433	0.395039	0.0608515	0.541145	0.046739	1.22053
AC007041.1	0.343081	0	0.422547	0.102447	0.200414	0	0.166396	0.459935	0.0877158	0.387541	0	0.729916
AC007064.1	0	0	0	0	0	0	0	0	0	0	0	0
AC007064.3	0	0	0	0	0	0	0	0	0	0	0	0
AC007064.4	0	0	0	0	0	0	0	0	0	0	0	0
AC007066.1	1.50763	0	0.468793	2.4272	0.449792	9.45728	2.7935	0	0.775877	0	1.73166	0
AC007068.1	3.96151	0.967577	9.08804	4.7649	2.86299	1.1494	6.85593	4.67329	5.74778	6.66573	5.99642	8.93809
AC007068.2	0	0	0	0	0	0	0	0	0	0	0	0
AC007098.2	0	0	0	0	0	0	0	0	0	0	0	0
AC007115.1	0	0	0	0	0	0	0	0	0	0	0	0
AC007136.1	0	0	0	0	0	0	0	0	0	0	0	0
AC007151.1	0	8.7095	0	0	0	0	0	0	0	0	0	0
AC007160.1	1.32638	0	0	0.652802	2.71905	0	0.528064	0	0.587207	0	0.655553	0
AC007161.1	0.307793	0	0	0.451442	0.234758	0	0.121933	0.0218674	0.0685922	0	0.263315	0
AC007161.2	0	0	0	0	0	0	0.139209	0	0	0	0	0
AC007179.3	0	0	0	0	0	0	0	0	0	0	0	0
AC007182.2	1.63056	0	0.419778	2.70782	1.6105	0	3.23732	0	2.78484	0	0.776429	0
AC007192.1	2.5821	5.81364	3.6437	2.45527	2.44258	0	1.3585	5.33901	0.755655	3.96456	1.01445	1.14037
AC007204.1	0.297717	0	0	0	0	0	0	0	0	0	0	0
AC007204.2	0	0	0	0	0	0	0	0	0	0	0	0
AC007207.1	0	0	0	0	0	0	0	0	0	0	0	0
AC007215.1	0	2.9201	0	2.03362	5.29498	0	0	0	0	0	0	0
AC007216.5	0	0	0	0	0	0	0	0	0	0	0	0
AC007224.1	0	0	0	0	0	0	0	0	0	0	0	0
AC007225.1	0.0647449	0	0	0.191325	0	0	0	0.0434473	0	0	0	0.172992
AC007225.2	0	0	0	0	0	0	0	0	0	0	0	0
AC007229.1	0	0	0	0	0	0	0	0	0.967484	0	0	0
AC007237.1	0	0	0	0	0	0	0	0	0	0	0	0
AC007238.1	0.333589	0	0.226599	0.271452	0.43211	0	0.0575529	0.323884	0.306709	0.280966	0.421027	0
AC007241.1	0	0	0	0	0	0	0	0.111829	0	0	0	0
AC007244.1	0	0	0	0	0	0	0	0	0	0	0	0
AC007253.1	0	0	0	0	0	0	0	0	0	0	0	0
AC007255.2	0	0	0	0	0	0	0	0	0	0	0	0
AC007256.1	0.277885	0	0.335031	0.237904	0.288142	0	0.110555	0.304519	0.124013	0.270361	0.485315	0.622065
AC007262.1	0	0	0	0	0	0	0	0	0	0	0	0
AC007274.1	0	0	0	0	0	0	0	0	0	0	0	0
AC007274.2	0	0	0	0	0	0	0	0	0	0	0	0
AC007274.3	0	0	0	0	0	0	0	0	0	0	0	0
AC007275.1	0	0	0	0	0	0	0	0	0	0	0	0
AC007279.1	0.249509	0.352451	0.133141	0	0	3.59713	0.496395	0.335144	0.662692	0	0.127159	0
AC007283.2	0	0	0	0	0	0	0	0	0	0	0	0
AC007312.1	0	0	0	0	0	0	0	0	0	0	0	0
AC007318.1	0	0	0	3.27042	0	21.1608	4.8403	2.81733	4.46158	0	0	16.6575
AC007318.2	0.798565	1.29199	4.74437	0.414623	0.76574	0	0.425635	0.80771	7.0842	0.57454	0.443617	0.90448
AC007322.1	0	0	0	0	0	0	0	0	0	0	0	0
AC007322.2	0	0	0	0	0	0	0	0	0	0	0	0
AC007322.3	0	0	0	0	0	0	0	0	0	0	0	0
AC007322.4	0	0	0	0	0	0	0	0	0	0	0	0
AC007325.1	0	0	0	0	0	0	0	0	0.0609415	0	0	0
AC007325.2	0.0419245	0.0113842	0.211334	0.0334354	0	0	0.0353658	0.070675	0	0	0	0
AC007325.3	11.9208	7.23639	14.4351	12.2609	14.7744	0	12.5766	11.2431	13.2254	9.29521	14.6106	11.7787
AC007325.4	0	0	0	3.59369e-05	8.7717e-05	0	0	0	3.35441	0.234084	2.49639	0.00953672
AC007326.1	0	0	0	0	0	0	0	0	0	0	0	1.09339
AC007326.3	0	0	0	0	0	0	0	0	0	0	0	0
AC007326.4	12.0677	21.9228	9.26101	9.39012	7.54967	11.1405	6.9976	14.1634	8.84892	16.0367	8.71818	11.5008
AC007327.1	0	0	0	0	0	0	0	0	0	0	0	0
AC007342.2	0	0	0	0	0	0	0	0	0	0	0	0
AC007342.3	0.054005	0	0.0242523	0.0676655	0.0268409	0.55889	0.0952493	0.0902515	0.0411528	0.071672	0.063714	0.237101
AC007346.1	0	0	0	0	0	0	0	0	0	0	0	0
AC007346.2	0	0	0	0	0	0	0	0	0	0	0	0
AC007347.2	0	0	0	0	0	0	0	0	0	0	0	0
AC007363.1	0	0	0	0	0	0	0	0	0	0	0	0
AC007365.2	0.410125	0	0.984485	1.81545	1.0245	0	2.45489	1.10132	1.90616	0	3.95058	2.18955
AC007375.1	0	0	0	0.361996	0	0	0	0	0	0	0	0
AC007376.1	0	0	0	0	0	0	0	0	0	0	0	0
AC007383.1	0	0	0	0	0	0	0	0	0.48374	0	0	0
AC007386.1	0	0	0	0	0	0	0	0.1857	0	0	0	0
AC007387.1	0	0	0	0	0	0	0	0	0	0	0	0
AC007389.2	0	0	0	0	0	0	0	0	0	0	0	0
AC007389.4	0	0	0	0.265077	0.140227	0	0	0.121096	0	0	0	0
AC007390.1	0	0	0	0	0	0	0	0	0	0	0	0
AC007394.1	0	0	0	0	0	0	0	0	0	0	0	0
AC007395.1	0	0	0	0	0	0	0	0	0.148069	0	0	0
AC007424.1	0.0238934	0	0	0.00570282	0.0179064	0	0.0186958	0.042959	0.00513218	0	0	0.0575084
AC007435.1	0.981652	0	2.35955	0.725297	0.755866	0	2.053	0	0.978678	0	1.45696	0
AC007448.1	0	0	4.60634	0	0	0	0	0	0	0	0	0
AC007450.2	0	0	0	0	1.79226	0	0	0	0	0	0	0
AC007450.3	0	0	0	0	0	0	2.61307	0	0	0	0	0
AC007450.4	0	0	0	0	0	0	0	1.20548	0.216815	0.868037	0	2.61403
AC007458.1	0	0	0	0	0	0	0	0	0	0	0	0
AC007494.1	0	0	0	0	0	0	0	0	0	0.215186	0	0
AC007536.1	0	0	0	0	0	0	0	0	0	0	0	0
AC007537.1	1.14216	0	1.23628	1.0156	1.18475	0	0.922934	0.690158	1.02324	0	1.46158	0
AC007546.3	0.56836	0	0.464218	0.670925	0.343232	0	0.515805	0.461201	0.51784	0.192964	0.233058	0.82518
AC007547.1	0.211244	0	0	0.858968	0	0	0.252501	0	0	0	0	0
AC007547.2	0	0	0	0	0	0	0	0	0	0	0	0
AC007547.3	0	0	0	0	0	0	0	0	0	0	0	0
AC007551.1	0.331211	0	0	0	0	0	0	0	0	0	0	0
AC007551.2	0	0	0	0	0	0	0	0	0	0	0	0
AC007552.1	0	0	0	0	0	0	0	0.195647	0	0.140698	0	0
AC007559.1	0	0	0	0	0	0	0	0	0	0	0	0
AC007560.1	14.2086	0	31.8309	43.7203	36.5899	0	30.8248	0.103015	51.623	0	16.2788	0
AC007562.1	0	2.4764	0	0.292162	0	0	0	0.252238	0	0	0	0
AC007563.3	0	0	0	0	0	0	0	0	0	0	0	0
AC007566.2	0.247634	0	0	0	0	0	0	0	0	0	0	0
AC007568.1	0	0	0	0	0	0	0	0.261482	0	0	0	0
AC007599.1	0	0	0	0	0	0	0	0	0	0	0	0
AC007603.3	0	0	0	0	0	0	0	0	0	0	0	0
AC007610.3	0	0	0.11557	0	0	0	0.344708	0	0	0	0	0
AC007618.1	0	0	0	0	0	0	0	0.133439	0	0.0960867	0	0
AC007619.2	0	0	0	0	0	0	0.351889	0.197565	0	0	0	0
AC007620.1	0	0	0	0	0	0	0	0	0	0	0	0
AC007621.1	0.224259	0	0.541619	0.166095	0.172123	0	0.404255	0.150955	0	0.219199	0	0.607651
AC007622.1	0.319189	0	1.26405	0	0	0	0	0	0	0	0	0.842819
AC007663.1	0.19799	0	0	0.601728	0.0824043	0	0.121691	0.478254	0.203069	0.0983942	0.15108	0
AC007677.1	0	0	0	0	0	0	0	0	0	0	0	0
AC007679.2	0.123241	0	0	0.364185	0	0	0	0	0	0	0	0
AC007683.1	3.00728	1.14931	1.97798	2.57386	2.94418	0	3.05692	2.00275	1.99474	0.844197	1.72312	2.20128
AC007685.1	0.882594	0.971623	0.385911	0.318429	2.63958	0	1.06089	0.576284	1.13807	0	1.26418	0
AC007686.1	0.200944	0	0	1.19022	0.309651	0	0.240394	0.26948	0.267178	0	0	2.15443
AC007688.1	5.55854	5.89259	3.01335	3.84668	3.08784	1.12542	4.29421	3.04688	2.53697	2.32823	4.20939	4.65622
AC007690.1	0.48019	0	0	4.48035	0	0	1.51753	0.546441	0	0	0.849077	1.05503
AC007718.1	0	0	0	0	0	0	0	0	0	0	0	0
AC007731.1	0.322947	0	0	0.542504	0.471345	0	0.0474092	0.504825	0.0546522	0.402514	0.501643	0
AC007731.4	5.33929	0	8.70849	2.93508	2.29963	0	1.88148	7.32706	5.16162	5.82872	2.62265	1.90847
AC007738.1	0	0	0	0	0	0	0	0	0	0	0	0
AC007742.1	0	0	0	0	0	0	0	0	0	0	0	0
AC007742.2	0	0	0	0	0	0	0	0	0	0	0	0
AC007751.1	0	0	0	0	0	0	0	0	0	0	0	0
AC007785.2	0	0	0	0	0	0	0	0	0	0	0	0
AC007790.1	0	0	0	0	0.139877	0	0	0	0	0	0	0
AC007834.2	0	0	0	0	0	0	0	0	0	0	0	0
AC007842.1	0.291757	0.527726	0.306716	0.238656	0.428593	0	0.212603	0.353119	0.0585425	0.313663	0.175465	1.01266
AC007846.2	0	0	0	0	0	0	0	0	0	2.1678	0.626188	0
AC007849.2	0.493031	0	0	0	0	0	0	0.322034	0	0	0.386792	0
AC007881.1	0	0	0	0	0	0	0	0	0	0	0	0
AC007899.1	0	0	0	0.946991	0	4.22551	0	0	0	0.759899	0	0
AC007906.2	0	0	0	0	0	0	0.11951	0	0.132953	0	0.593485	0.566155
AC007908.1	0	0	0	0	0	0	0	0	0	0	0	0
AC007919.1	0	0	0	0	0	0	0	0	0	0	0	0
AC007919.2	0	0	0	0	0	0	0	0	0	0	0	0
AC007923.2	0	0	0	0	0	0	0.0220028	0.311	0	0.147295	0	0
AC007923.3	0	0	0	0	0	0	0	0	0	0	0	0
AC007950.1	1.15018	0.697991	2.64713	1.14992	1.65784	3.03186	1.57825	1.38755	1.15093	1.28145	1.3492	2.51442
AC007954.1	0	0	0	0	0	0	0	0	0	0	0	0
AC007956.1	0.154501	0	0.495299	0	0.71325	0	0	0	0.61631	0	0.229263	0
AC007967.1	0	0	0	0	0	0	0	0	0	0	0	0
AC007967.2	0	0	0	0	0	0	0	0	0	0	0	0
AC007967.3	0	0	0	0	0	0	0	0	0	0	0	0
AC007967.4	0	0	0	0	0	0	0	0	0	0	0	0
AC007969.1	14.2342	0	4.62723	9.844	6.71103	0	2.62096	4.0907	7.51666	3.46041	10.5062	2.64258
AC007969.2	0	0	0	0	0	0	0	0	0	0	0	0
AC007991.1	0	0	0	0	0	0	0	0	0	0	0	0
AC007992.1	0	0	0	0	0	0	0	0	0	0	0.104293	0
AC007992.2	0	0	0	0	0	0	0	0	0	0	0	0
AC007993.1	0	0	0	0	0	0	0	0	0.0536123	0	0	0
AC007998.1	1.07157	0	1.6182	1.13249	0.345632	0	1.6097	0.60319	0.298522	0.649963	0.833622	0
AC007998.2	0.335733	0	1.48533	0	0	0	0.347047	0.440592	0	0	2.66628	0
AC008011.1	0	0	0	0	0	0	0	0	0	0	0	0
AC008012.1	5.48381	6.5216	7.40838	6.55566	4.45969	0.327671	6.05199	6.78916	5.38342	6.59094	3.57462	4.10022
AC008013.1	0.256119	0	0.101405	0	0.188895	0	0.209458	0.0886613	0.0588967	0	0.23742	0
AC008013.2	1.04974	3.77287	3.59504	2.8393	2.98364	1.92531	1.46724	4.44213	2.60105	3.4372	0.527765	0.95029
AC008013.3	0	0	0	0	0	0	0	0.821281	0.444106	0	0.495612	0
AC008015.1	0	0	0	0	0	0	0	0	0.264905	0	0.591256	0
AC008026.1	12.6053	24.9924	18.5421	6.76133	12.0089	3.86127	13.3742	11.6516	18.7157	13.0235	16.2444	15.1793
AC008026.2	0	0	0	1.051	0	0	0.850202	0	0	0	0.527766	0
AC008033.1	0.351149	0	0.0934181	0.0877974	0.267054	0	0.416156	0.30921	0.228171	0.111942	0.090973	0
AC008033.2	0	0	0	0	0	0	0	0	0	0	0	0
AC008038.1	8.58395	18.3607	15.9767	12.0223	21.7229	0	12.5282	13.878	11.442	14.623	14.8244	16.0993
AC008040.2	0	0	0	0.397032	0	0	0.12444	0	0	0	0	0
AC008040.3	0	0	0	0	0	0	0.122633	0	0.0682137	0	0	0
AC008040.4	0	0	0	0	0	0	0	0.125141	0	0	0	0
AC008055.1	0.129585	0	0	0.572925	0	0	0	0	0	0	0	0
AC008065.1	0	0	3.4518	0.53092	0	0	0.90133	0	0	0	0	0
AC008066.1	0	0	0	0	0	0	0	0	0	0	0	0
AC008069.1	0	0	0	0	0	0	0	0	0	0	0	0
AC008072.1	0.64519	3.59781	0.422452	0.433595	0.273158	0	0.362196	0.825652	0.532099	0.385116	1.31962	0
AC008073.3	0.0160273	0.054002	0	0	0	0	0.0176458	0.0454614	0	0	0.031891	0
AC008074.1	0	0	0	0	0	0	0	0	0	0	0	0
AC008105.2	0	0	0	0.161443	0	0	0.0333368	0	0.217932	0	0	0
AC008121.1	0	0	0	0	0	0	0	0	0	0	0	0
AC008126.1	0	0	0	0	0	0	0	0	0	0	0	0
AC008127.2	0.302884	5.13387	0	0.0896293	0.186688	0	0.145261	0.0813256	0.402196	0.351323	0.269738	0
AC008132.1	0.225757	0	0.0595767	0.0510707	0.0528395	0	0.0541905	0.0947407	0.14924	0.510104	0.0136338	0.109187
AC008132.2	0	0	0	0	0	0	0	0	0	0	0	0
AC008134.1	0	0	0	0	0	0	0	0	0	0	0	0
AC008147.3	0	0	0	0	0	0	0	0	0	0	0	0
AC008147.4	0	0	0	0	0	0	0	0.0707694	0	0.101919	0	0
AC008155.1	0	0	0.429009	0	0	0	0.319899	0	0.355883	0	0	0
AC008162.1	0	0	0	0	0	0	0	0	0	0	0	0
AC008162.2	0	0	0	0	0	0	0	0	0	0	0	0
AC008163.1	0	0	0	0	0	0	0	0	0	0	0	0
AC008171.1	0	0	0	0	0	0	0	0	0	0	0	0
AC008175.2	0	0	0	0	0	0	0	0	0	0	0	0
AC008264.1	0	0	0	0	3.39785	0	0.754048	0	0	0	1.40423	0
AC008267.1	0.193457	0	0	0.191663	0	0	0	0	0	0	0.0934022	0
AC008267.2	1.25564	0	0.725845	1.60588	0.23383	0	1.00398	1.84827	0.671821	2.10494	0.346113	1.20492
AC008267.3	0	0	0	0	0	0	0.2499	0	0	0	0	0
AC008267.4	0.164577	0	0	0	0	0	0	0	0	0	0.488429	1.75893
AC008267.6	2.40744	0	1.2863	0	2.46976	0	0	4.30806	0	0	0	0
AC008267.7	0	0	0	0	0	0	0	0	0	0	0	0
AC008277.2	0	0	0	0	0	0	0	0.23787	0	0	0	0
AC008280.1	1.82615	0	0.948041	1.48246	0	0	0.622345	0.336899	0	0	1.55525	0
AC008280.2	0	0	0	0	0	0	0	0.658548	0	6.84448	0	0
AC008379.1	0	0	0	0	0	0	0	0	0	0	0	0
AC008385.1	0	0	0	0	0	0	0	0	0	0	0	0
AC008397.1	0	0	0	0	0	0	0	0	0	0	0	0
AC008397.2	0	0	0	0	0	0	0	0	0	0	0	0
AC008403.1	0.0428858	0	0.0671825	0.0541867	0.028297	0	0.0137367	0.159892	0.024451	0.0533134	0.0155486	0.0245662
AC008403.2	0	0	0.499168	0	0	0	0	0	0	0	0	0
AC008410.1	0	0	0	0	0	0	0	0	0	0	0	0
AC008413.1	0	0	0	0	0	0	0	0	0	0	0	0
AC008417.1	0	0	0	0	0	0	0	0	0	0	0	0
AC008427.1	0.397861	0.508171	0	0.3913	0.202255	0	0.468714	0.706662	0.515836	0	0.391714	1.41731
AC008429.2	1.15849	0	1.52283	2.06819	1.67068	17.9211	1.2873	0.667229	1.89586	1.67585	1.72245	1.57697
AC008429.4	0	0	0	0	0	0	0	0	0	0	0	0
AC008432.1	0	0	0	0	0	0	0	0	0	0	0	0.75786
AC008443.7	1.11472	0	0	1.64703	0	0	0	0	0.700376	0	0	0
AC008446.1	0	0	0	0	0.323604	0	0	0	0.559244	0	0	0
AC008481.1	0.269803	9.13689	0	0	0	0	0	0	0	0	0	0
AC008481.2	0	0	0	0	0.245627	0	0.381589	0.428453	1.27346	0	0	0.852973
AC008481.3	0	0	1.74656	0	0	0	0	2.6824	0	0.340876	0	5.71321
AC008489.1	0.186598	0	0	0	0	0	0	0	0.992594	0	0	0
AC008494.1	0.985919	0	0.996514	1.31409	0.410562	0	0.424636	1.07658	0.472908	0.858151	1.19154	1.42444
AC008496.1	0	0	0	0	0.849461	0	0	0	0	0	0	0
AC008498.1	0	0	0	0	0	0	0.190783	0	0	0	0	0
AC008507.1	0.412718	0	0.48916	0.60712	0	0	1.09117	1.11935	0	0.775872	0	0.566553
AC008514.2	0.0934164	0	0.373216	0.138182	0.214978	2.52083	0.0557592	0.188701	0	0	0	0.746539
AC008521.1	0	0	0	0	0	0	0	0	0	0	0	0
AC008521.2	0	0	0	0	0	0	0	0	0	0	0	0
AC008526.1	0	0	0	0	0	0	0	0	0.507947	0	0	0
AC008537.1	0	0	0	0	0	0	0	0	0	0	0	0.970939
AC008543.2	0	0	0	0	0	0	0	0	0	0	0	0
AC008549.3	0	0	0	0	0	0	0	0	0	0	0	0
AC008550.1	0.159137	0	0	0.115259	0	0	0	0.748602	0	0.61273	0	0.414618
AC008554.1	0.424763	0.0181143	0.728915	0.52943	0.674061	0	0.662233	1.1442	0.717893	0.481756	0.175823	0.635007
AC008555.3	0	0	0	0	0	0	0	0	0	0	0	0
AC008555.6	0	0	0	0	0	0	0	0	0	0	0	0
AC008562.1	0	0	0	0.619659	0	0	0	0.578437	0	0	0	0
AC008565.1	0.162007	5.98542	0	0.137568	0.352504	0	0.353988	0.724775	0.248498	0	0	0
AC008567.1	0.373946	0	0.0855427	0.366655	0	0	0.0637866	0.143249	0.0709615	0	0.237574	0
AC008571.1	0	0	0	0	0	0	0	0	0	0	0	0
AC008575.1	0.455892	3.63218	0	4.03872	6.36309	0	0	0	1.58281	4.37095	2.97228	0
AC008581.2	9.46422	4.75342	11.5506	10.4771	8.79773	3.46988	8.45862	10.5668	10.9862	9.15057	6.07529	8.80618
AC008592.3	0	0	0	0	0	0	0	0	0	0	0	0
AC008608.1	0	0	0	0	0	0	0	0	0	0	0	0
AC008620.1	0	0	0	0	0	0	0	0	0	0	0	0
AC008620.2	0	0	0	0	0	0	0	0.0519148	0	0	0	0
AC008622.1	0	0	0	0	0	0	0	0	0	0	0	0
AC008622.3	0.00282438	0	0	0	0	0	0	0.00628858	0	0	0	0
AC008626.1	0	0	2.6189	0	0	0	0	0	0	0	1.39998	0
AC008626.2	0	0	0	0	0	0	0	0	0	0	0	12.6771
AC008628.1	0	0	0	0	0	0	0	0	0	0	0	0
AC008628.2	0	0	0	0	0	0	0	0	0	0	0	0
AC008629.2	0	0	0	0	0	0	0	0.250434	0	0	0	0
AC008629.3	0	0	0	0	0	0	0	0	0	0	0	0
AC008638.1	0	0	0	0	0	0	0	0	0	0	0	0
AC008638.2	0	0	0	0	0	0	0	0	0	0	0	0
AC008638.3	0	0	0	0	0	0	0	0	0	0	0	0
AC008676.2	1.34797	0	1.07991	0.995733	0	0	1.61068	0.301703	0.896503	2.17126	1.33369	0
AC008676.3	0	0	0	0	0	0	0	0	0	0	0	0
AC008677.1	0.117892	3.1495	0.31459	0.233603	0.241669	0	0.284128	0.422271	0.0522514	0	0.175571	0.208835
AC008677.2	0.990802	0	0	0	0	0	0	0	0	1.91455	1.47032	0
AC008677.3	0	0	0	0	0	0	0	0	0	0	0	0
AC008687.1	0	0	0	0	0	0	0	0	0.293118	0	0	0
AC008687.4	0.270376	0	0.066053	0	0	13.6605	0.0246267	0.120958	0.136985	0.079649	0	0
AC008687.5	0	0	0	0	0	0	0	0	0	0	0	0
AC008687.6	0	0	0	0	0	0	0	0	0	0	0	0
AC008687.7	0.035426	0	0	0	0	0	0.0450863	0.0088139	0	0	0	0
AC008687.8	0.0023467	0	0	0	0	0	0	0	0	0	0	0.182819
AC008694.1	0	0	0	0	0	0	0	0	0	0	0	0
AC008694.2	1.00126	0	0	0	0	0	0	0	0	0	2.96881	0
AC008695.1	1.18491	4.42947	2.78918	0.963458	0.601834	0	4.98477e-09	1.48583	0.451322	1.18003	1.02015	2.16223e-09
AC008696.1	0	0	0	0	0	0	0	0	0	0	0	0
AC008716.1	0	0	0.270522	0	0	0	0	0	0	0	0	0
AC008723.1	0	0	0	0	0	0	0	0	0	0	0	0
AC008725.1	0.0778458	0	0.124581	0	0.280721	0	0.279044	0.104657	0.0344421	0.150203	0.0773668	0
AC008736.1	0.0648763	0.371471	0	0.0329611	0.0707052	0.449917	0.0043121	0.0754037	0.0772648	0.0563907	0.0132434	0
AC008737.2	0	0	0	0	0	0	0	0	0	0	0	0
AC008739.2	0	0	0	0	0	0	0	0	0	0	0	0
AC008739.3	0	0	0	0	0	0	0	0	0	0	0	0
AC008740.1	0	0	1.51226	2.09097	0.725905	0	0	1.89932	0.627245	0.91177	1.18543	7.5624
AC008740.2	0	0	0	0	0	0	0	0	0	0	0	0
AC008745.1	0	0	0	0	3.39721	0	0	0	0	0	0	0
AC008749.1	0	0	0	0	0	0	0	0	0.753922	0	0	0
AC008750.6	0	0	0	0	0	0	0	0	0	0	0	0
AC008750.8	0	0	0	0	2.15859	0	0	0	0	0	1.75486	0
AC008751.1	0	0	0	0	0	0	0	0	0	0	0	0
AC008751.2	0	0	0	0	0	0	0	0	0	0	0	0
AC008752.3	0.114571	0	0.165583	0	0	0	0	0.72099	0	0.221092	0.153289	0
AC008753.1	0	0	1.9994	1.84695	0	0	1.49273	0.838626	0	0	2.77651	0
AC008755.1	5.902	15.1201	6.36173	5.02187	4.83957	20.0777	4.35982	6.60266	5.34608	6.23657	5.43959	6.14707
AC008758.1	0.737385	0.712113	3.08831e-06	9.69936e-10	0.495807	0.675016	0.491881	0.133437	6.29567e-05	1.6178	0.352244	2.0541
AC008758.3	0.196493	0	0.142199	0.258644	0.206257	0	0.395783	0.267435	0.315673	0.377037	0.0925443	0.186788
AC008758.4	0.0894407	0	0.222591	0.135326	0	0	0	0.170692	0	0	0.328604	0
AC008758.5	0.712045	3.23274	1.72011	1.94123	0.3268	0	1.62297	0	0.851411	0.661319	0.0471328	0
AC008758.6	0.840274	23.9216	1.39551	1.81128	1.1212	8.84949	3.03047	1.78735	1.14725	0	0.606456	8.84492
AC008759.1	0	0	0	0.302073	0	0	0	0	0	0	0	0
AC008763.2	4.55373	15.2023	1.66225	4.4383	3.10908	0	1.02811	0.768677	3.21264	2.63244	2.05527	0.42445
AC008763.3	0	5.26953e-09	0	0	0	0	0	0	0	0	0	0
AC008764.1	0.256959	1.95883	0.428027	0.23056	0	0	0	0.227957	0.0686512	0.270878	0	0
AC008764.4	3.49702	0	1.43161	5.20274	1.00683	0	1.24387	2.89104	4.08797	0.407959	0.262315	1.38215
AC008770.1	0	0	0	0.254494	0	0	0.184665	0	0	0	0	0
AC008770.2	0.155719	0	0.0245413	0.043768	0	0	0.041729	0.076028	0.0594372	0.0209813	0.302155	0
AC008770.4	0.0606347	0	0.271329	0.273812	0.233814	0	0.698937	0.100831	0.131973	0.333228	0.154834	0.692884
AC008782.1	0	0	0	0	0	0	0	0	0	0	0	0
AC008798.1	0	0	0	0	0	0	0	0	0	0	0	0
AC008799.1	2.30126	0	1.66677	1.25727	0.961026	0	4.58746	3.35083	0.551319	0.423226	4.5837	3.30858
AC008802.1	3.30407	0	0.901813	1.63624	2.80501	0	1.16737	1.20431	2.62064	1.15936	3.3268	3.72312
AC008805.1	0	0	0	0	0	0	0	0.43105	0.854119	0	0	0
AC008813.1	0.156377	0	0.877916	0	0	0	0	0.423939	0	0	0.115296	0.416976
AC008814.1	0	0	0	0	0	0	0	0	0	0	0	0
AC008817.1	0.351782	0.329954	0.249916	0.231491	0.301144	0	0.140531	0.104776	0.207562	0.150704	0.11586	0.209435
AC008825.2	0	0	0	0	0	0	0	0	0	0	0	0
AC008833.1	0	0	0	0	0	0	0	0	0	0	0	0
AC008834.1	0	0	0	0	0	0	0	0	0	0	0	0
AC008837.1	0	0	0	0	0	0	0	0	0	0	0	0
AC008837.2	0	0	0	0	0	0	0	0	0	0	0	0
AC008850.1	0	0	0	0	0	0	0	0	0	0	0	0
AC008868.1	0.325193	0	0.911801	0.728726	0.666271	0	0.235811	0.686076	0.804444	0.381868	1.26658	0.527262
AC008878.1	0.172893	0	0	0.778018	0.52599	15.1936	0	0.832845	0.184844	0.81805	0.343002	0
AC008878.2	0.000197532	0	0	0.350736	0	0	0	0	0	0	0	0
AC008878.3	5.12666e-10	4.59365	0.166303	0	1.40765e-07	0	0	1.64889e-09	0	0	2.86533e-10	3.10382
AC008885.1	0	0	0	0	0	0	0	0	0	0	0	0
AC008897.1	0.575849	0	0	0.215717	0.861629	0	1.20984	0	0	0	0.422058	0
AC008953.1	0.89065	0	0	0	0	0	0	0	0	0	0	2.37972
AC008958.1	0	0	0	0	0	0	0	0	0	0	0	0
AC008962.1	0	0	0	0	0	0	0	0	0	0	0	0
AC008967.1	0	0	0	0	0	0	0	0	0	0	0	0
AC008982.1	5.72622	2.26529	0.444248	7.23573	5.5578	0	5.11231	3.11709	7.16945	9.14878	3.40062	0.0361649
AC009022.2	0.357641	0.380033	0	0.793192	0	0	0.106802	0	0.71277	0.518835	0.132605	0
AC009027.1	0	0	0	0	0	0	0	0	0	0	0	0
AC009053.1	0.645908	0.560156	0.347179	0.789597	0.599083	0.643448	0.609589	0.879166	0.881047	0.395438	0.143688	1.95837
AC009053.4	0	0	0	0	0	0	0	0	0	0	0	0
AC009060.2	0	0	0	0	0	0	0	0	0	0	0	0
AC009070.1	0.118747	0	0.148286	0.0235991	0.126833	0	0.0483767	0.0533627	0.0360862	0.036679	0.0351966	0.193566
AC009075.2	0	0	0	0	0	0	0	0	0	0	0	0
AC009078.1	0	0	0	0	0	0	0	0	0	0	0	0
AC009078.2	0	0	0	0	0	0	0	0	0	0	0	0.0268424
AC009086.1	1.41464e-06	0	0	0	0	0	1.18741e-07	0.647432	9.58275e-08	0	0	0
AC009086.2	0.300175	0	2.44304	0	0.243521	0	1.96943	2.37891	1.6202	0	0.1527	1.11572
AC009088.4	0	0	0	0	0	0	0	0	0	0	0	0
AC009091.1	0	0	0	0	0	0	0	0	0	0	0	0
AC009093.3	0.072701	0	0	0.033213	0.0167846	0	0.0133956	0	0.082203	0.170493	0	0
AC009093.8	0.578225	0	1.3356	3.21464	1.02332	0	0.688505	0.528105	0.50727	0.869835	0.190623	1.70571
AC009093.9	0.492772	0.251902	0	0	0	0	0.336859	0.141807	0.150632	0	0.159304	0
AC009094.1	0	0	0	0	0	0	0.28029	0	0.312207	0	0.348819	0
AC009101.1	0	0	0	0	0	0	0	0	0	0	0	0
AC009108.1	0.919289	3.01434	0	0.474566	0.998899	0	0.86831	1.08951	0.363313	0.179333	0.132129	1.02595
AC009117.1	0.149278	0	0.239278	0	0	0	0.356845	0	0	0	0	0
AC009119.2	0.768224	0.886378	1.40346	1.22842	0.425582	0	0.456362	1.27592	0.85353	0.897572	0.514219	0.942744
AC009120.1	0.580223	0	0	0	0.892865	0	0	0.259574	0	0	0	1.03353
AC009127.2	0.259773	0	0	0	0	0	0	0	0	0	1.5419	0
AC009132.1	0	0	0	0	0	0	0	0	0	0	0	0
AC009133.6	10.0152	0	4.89541	10.5493	3.40109	0.338291	2.73285	7.71	10.7093	12.8982	4.14266	4.2047
AC009153.1	0.357641	0.380033	0	0.793192	0	0	0.106802	0	0.71277	0.518835	0.132605	0
AC009161.1	0	0	0	0	0	0	0	0	0	0	0	0
AC009163.2	0	0	0.0439714	0	0	1.78736	0	0.113477	0.0192887	0.0603783	0	0
AC009163.4	0.544293	7.02117	1.10115	0.5766	1.27711	0	1.48705	5.46905	2.65754	5.40677	2.25643	0.574553
AC009169.1	0	0	0	0	0	0	0	0	0	0	0	0
AC009171.1	0	0	0	0	0	0	0	0	0	0	0	0
AC009220.1	4.88419	0	0	2.06035	6.43748	0	0	0	0.92709	1.34763	2.06922	0
AC009220.2	0.077056	0.434659	0.110696	0.209578	0.31819	0	0.0415293	0.15106	0	0.205715	0.104013	0.941165
AC009220.3	0.689616	8.13459	0.882915	1.3624	0.638197	0	0.82031	0.369035	0.730075	1.61068	0	1.4635
AC009233.1	0	0	0	0	0	0	0	0	0	0	0	0
AC009237.1	0	0	0	0	0	0	0	0	0	0	0	0
AC009237.10	0	0	0	0	0	0	0	0	0	0	0	0
AC009237.11	0	0	0	0	0	0	0	0	0	0	0	0
AC009237.12	0	0	0	0	0	0	0	0	0	0	0	0
AC009237.13	0	0	0	0	0	0	0	0	0	0	0	0
AC009237.16	0	0	0	0	0	0	0	0	0	0	0	0
AC009237.17	0	0	0	0	0	0	0	0	0	0	0	0
AC009237.2	0	0	0	0	0	0	0	0	0	0	0	0
AC009237.3	0	0.210917	0.0199188	0	0	0	0.0222793	0	0	0	0	0
AC009237.4	0	0	0	0	0	0	0	0	0	0	0	0
AC009237.5	0	0	0	0	0	0	0	0	0.0606193	0	0	0
AC009237.6	0	0	0	0	0	0	0	0	0	0	0.174749	0
AC009237.7	0	0	0	0	0	0	0	0	0	0	0	0
AC009237.8	0	0	0	0	0	0	0	0	0	0	0	0
AC009237.9	0	0	0	0	0	0	0	0	0	0	0	0
AC009238.1	0	0	0	0	0	0	0	0	0	0	0.174749	0
AC009238.2	0	0	0	0	0	0	0	0	0	0	0	0
AC009238.3	0	0	0	0	0	0	0	0	0	0	0	0
AC009244.1	68.4025	33.652	45.888	95.4929	73.7958	99.0331	100.213	37.0377	64.34	4.81478	86.4242	6.73766
AC009245.1	14.1487	7.19772	12.6102	14.3806	12.636	1.38281	16.7715	11.0646	8.83827	7.91696	16.8506	3.21083
AC009248.1	0	0	0	0	0	0	0	0	0	0	0	0
AC009263.1	0	0	0	0	0	0	0.0609039	0	0	0	0	0
AC009268.1	0.0527826	0	0.169211	0.0779879	0	0	0	0	0	0	0	0
AC009269.1	0	0	0	0	0	0	0	0	0	0	0	0
AC009296.1	0	0	0	0	0	0	0	0	0	0	0	0
AC009299.1	2.96683	24.3096	3.77164	2.56969	2.83372	0	1.34506	5.35484	2.72065	8.305	2.58075	9.29378
AC009299.2	0	0	0	0	0	0	0	0	0	0	0	0
AC009302.1	0.0118183	49.8699	6.87072	0.609039	3.58735	73.5182	4.22287	1.10907	0	5.98472	3.90809	0
AC009303.1	0	0	0	0	0	0	0	0	0	0	0	0
AC009310.1	0	0	0	0	0	0	0	0	0	0	0	0
AC009313.2	0	0	0	0	0	0	0.0727581	0	0	0	0.0452354	0
AC009314.1	0	0	0	0	0	0	0	0	0	0	0	0
AC009319.1	0.0954841	0	0	0	0	0	0	0.2563	0	0.738223	0	0
AC009336.2	0.116315	0	0	0.164598	0.0442469	0	0.285437	0.421722	0	1.09354	0	0
AC009362.1	2.81877	0	0.82437	3.81385	2.07304	0	2.63161	2.41502	0.858556	0	6.10406	2.34452
AC009412.1	6.2474	4.11353	3.54835	5.82826	4.06077	14.6727	2.84688	7.28985	3.80814	12.8544	3.02977	2.45133
AC009413.1	1.40056	1.1256	1.70679	0.789677	3.28325	0	2.22833	1.07305	1.41452	0.51489	2.37289	0
AC009414.1	0	0	0	0.391281	0	0	0	0	0.144531	0	0.483708	0
AC009452.1	0	0	0	0	0	0	0	0.17475	0	0	0.579634	2.78317
AC009474.1	0	0	0	0	0	0	0	0	0	0	0	0
AC009474.2	0	0	0	0	0	0	0	0	0	0	0	0
AC009477.1	0	0	0	0	0	0	0	0	0	0	0	0
AC009480.2	0	0	0	0	0	0	0	0	0	0	0	0
AC009487.2	1.31555	0	2.06374	1.31026	1.32223	6.79759	1.33987	1.81173	1.05202	2.4338	0.950429	1.7759
AC009494.1	0	0	0	0	0	0	0	0	0	0	0	0
AC009500.1	0	0	0	0	0	0	0	0	0	0	0	0
AC009501.1	0	0	0	0	0	0	0	0	0	0	0	0
AC009501.2	0	0	0	0	0	0	0	0	0	0	0	0
AC009502.2	0	0	0	0	0	0	0	0	0	0	0	0
AC009506.2	0.199674	0	0.0125071	0	0.505263	0	0.130942	0	0	0.293768	0.373679	0
AC009509.3	0	0	0	0	0	0	0	0	0	0	0	0
AC009517.1	0	0	0	0	0	0	0	0	0	0.00013986	0	0
AC009518.2	0	0	0	0	0	0	0	0	0	0	0	0
AC009518.3	0	0	0	0	0	0	0	0	0	0	0	0
AC009533.1	4.00999	13.2638	3.67549	5.47448	2.59123	20.4355	2.40933	4.95723	4.86729	9.04307	2.88325	4.6799
AC009533.2	0	0	0.219493	0	0	0	0	0.276312	0	0.529346	0	0
AC009541.1	0	0	0	0	0	0	0	0	0	0	0	0
AC009542.2	0.0152632	0	0	0	0	0	0	0.0409718	0.10314	0	0	0
AC009567.2	0	0	0	0	0	0	0	0	0	0	0	0
AC009597.2	0	0	0	0	0	0	0	0	0	0	0	0
AC009643.1	0	0	0	0	0	0	0	0	0	0	0	0
AC009643.2	0	0	0	0	0	0	0	0	0	0	0	0
AC009646.1	0	0	0	0	0	0	0	0	0	0	0	0
AC009690.1	0.0729487	0	0	0	0.044346	0	0.0174605	0.402502	0	0.143247	0	0
AC009690.3	0.0347591	0	0.0723186	0	0.107564	0	0	0.200061	0	0	0	0
AC009712.1	0	0	0	0	0	0	0	0	0.602263	0	0	0
AC009729.1	0.0567384	0	0	0	0	0	0	0	0	0	0	0
AC009779.1	0	0	0	0	0	0	0	0	0	0	0	0
AC009779.3	0.944485	0.301205	0.617099	2.93102	0.336743	1.12233	0.898134	0.927104	1.00539	0.578878	0.924984	0.395875
AC009779.4	0	0	0	0	0	0	0	0	0.171031	0	0	0
AC009779.6	0	0	0	0	0	0	0	0	0	0	0	0
AC009784.1	0	0	0	0	0	0	0	0	0	0	0	0
AC009800.1	0	0	0	0	0	0	0	0	0	0	0	0
AC009804.1	0	0	0	0	0	0	0	0	0	0	0	0
AC009812.2	0	0	0	0	0	0	0	0	0	0	0	0
AC009831.2	0	0	0	0	0	0	0	0	0	0	0	0
AC009879.1	0.0943943	2.95355	0.407138	0.124918	0	0	0.10481	0.154711	0.460854	0.193357	0	0
AC009879.2	0	0	3.99362	2.42892	0	0	0	0	0.195106	0	0	0
AC009879.3	0.229261	0	0.361296	0.256052	0.33104	0	0.171053	0.313037	0.1326	0.0860704	0	0.534316
AC009884.2	0	0	0	0	0	0	0	0	0	0	0	0
AC009901.1	0	0	0	0	0	0	0	0	0	0	0	0
AC009901.2	0	0	0	0	0	0	0	0	0	0	0	0
AC009902.1	0	0	0	0	0	0	0	0	0	0	0	0
AC009927.1	0.339016	0	0.108666	0.0506974	0.15682	0	0.081482	0.183479	0	0	0	0
AC009945.1	0	0	0	0	0	0	0	0	0	0	0	0
AC009947.1	0	0	0	0	0	0	0	0	0	0	0	0
AC009947.2	0	0	0	0	0	0	0	0	0	0	0	0
AC009948.1	0.268124	0	0.599181	1.16495	0	0	0.157704	2.68176	0.355955	0.754554	0.962483	0
AC009950.2	0	0	0	0	0	0	0	0	0	0	0	0
AC009961.2	0	0	0	0	0	0	0	0	0	0	0	0
AC009961.3	2.73884	2.01908	2.66984	1.88443	3.49449	0	2.2269	0.849401	1.23673	1.7159	0.968948	2.83876
AC009963.1	0	0	0	0	0	0	0	0	0	0	0	0
AC009963.2	0	0	0	0	0	0	0	0	0	0	0	0
AC009963.3	0.389396	0	0.295616	0.533601	0	0	0.235372	0.51358	0.231753	0	0.284742	1.04283
AC009965.2	0	0	0	0	0	0	0	0	0	0	0	0
AC009967.1	0.267882	0	0.442185	0	0.549859	0	0	0.488479	0	0	0.578082	0.478903
AC009969.1	0	0	0	0	0	0	0	0	0	0	0	0
AC009977.1	0	0	0	0	0	0	0	0	0	0	0	0
AC009994.1	0	0	0	2.88803	0	0	0	2.62333	0	0	0	0
AC009997.1	0	0	0	0	0	0	0	0	0	0	0	0
AC010086.1	0	0	0	0	0	0	0	0	0	0	0	0
AC010086.2	0	0	0	0	0	0	0	0	0	0	0	0
AC010087.1	0	0	0	0	0	0	0	0	0	0	0	0
AC010095.1	0	0	0	0	0	0	0	0	0	0	0	0
AC010099.1	0	0	0	0	0	0	0	1.21233	0	0	0.446802	0
AC010099.2	0	0	0	0	0	0	0	0	0	0	0	0
AC010099.3	0	0	0	0	0	0	0	0	0	0	0	0
AC010132.2	0	0	0.542741	0.0150648	0.0992025	0	0.0293287	0	0	0.199366	0.0953874	0
AC010132.3	4.20052	9.7059	2.81207	4.75216	2.45329	0.338751	2.40653	6.86508	2.79312	6.74981	1.6239	3.49553
AC010133.1	0	0	0	0	0	0	0	0	0	0	0	0
AC010141.1	0	0	0	0	0	0	0	0	0	0	0	0
AC010141.2	0	0	0	0	0	0	0	0	0	0	0	0
AC010149.2	0	0	0	0	0	0	0	0	0	0	0	0
AC010153.1	0	0	0	0	0	0	0	0	0	0	0	0
AC010154.1	0	0	0	0	0	0	0	0	0	0	0	0
AC010182.1	0	0	0.0392506	0	0	0	0.0290768	0	0	0.0476713	0	0.131605
AC010186.2	0.882094	0.0931883	0.944475	0.707173	0.253121	1.06997	0.530555	1.1046	0.544894	0.551972	0.61836	0.852693
AC010197.2	0.437002	1.52286	0.0936605	0.37397	0.311088	0	0.162798	0.548906	0.23202	0.455981	0	0.224132
AC010200.1	0.126678	0	0.0679481	0	0.259915	0	0.0504702	0.283359	0	0	0.125318	1.12824
AC010200.2	0	0	0	0	0	0	0	0	0	0	0	0
AC010202.1	0	0	0	0	0	0	0	0	0	0	0	0
AC010203.1	0.170571	0	0.352757	0.21792	0.0838975	0	0.131549	0.611168	0.952211	0.861777	0.118907	0.19423
AC010240.1	0	0	0.332205	0	0	0	0.248011	0	0	0	0	0
AC010240.2	2.33804	0	5.7886	3.92863	4.99176	0.575604	3.23543	3.99599	1.49404	3.1521	2.74816	2.61543
AC010255.3	0	0	0	0	0	0	0	0.0880237	0	0	0	0
AC010265.1	0	0	0	0	0	0	0	0	0	0	0	0
AC010285.2	0	0	0	0	0	0	0	0	0	0	0	0
AC010287.1	0	0	0	0	0	0	0	0	0	0	0	0
AC010301.1	1.35925	0	1.08902	1.00409	0.522992	0	0.406026	0	0.903395	0	0	0
AC010306.1	0.0689329	0	0	0	0	0	0.111673	0.099494	0.422776	0.788489	0	0
AC010307.1	0.0831926	0	0.13335	0.12292	0	0	0.19887	0	0.22124	0	0	0
AC010319.1	0.369997	0	0.127581	0	0	0	0	0.278823	0.168711	0.0981253	0.0766752	0
AC010319.2	0	0	0	0	0	0	0	0	0	0	0	0
AC010320.5	0.111098	0	0.178079	0.328301	0	0	0	0	0	0	0	0
AC010323.1	0	0	0	9.12813e-08	0	0	0.0678715	0	0.00255428	0	0	0
AC010323.2	0.268508	0	0.645485	0.198395	0	0	0.64182	0.540811	0.178657	0	1.59379	0
AC010325.1	1.24202	0	0.286972	0.753144	0.450543	0	1.05653	2.63985	1.33408	1.40456	0.7241	2.11605
AC010325.3	0	0	0	0	0	0	0	0	1.44543	0	0	0
AC010326.1	0	0	0	0	0	0	0	0	0	0	0	0
AC010326.2	0	0	0	0	0	0	0	0	0	0	0	0
AC010326.4	2.41172	17.0949	2.23812	1.37508	2.03292	0	2.87538	2.08302	0.92717	2.25187	0.59878	0.83237
AC010327.1	0	0	0	0	0.179832	0	0	0	0	0	0	0.70547
AC010327.2	1.11586	0	0.604008	2.49227	1.71524	0	1.33559	3.05405	0	0	1.37374	1.02805
AC010328.2	0.0588781	0	0	0.173264	0.089846	0	0	0.0796962	0	0	0.174853	0
AC010329.2	0	0	0.107045	0	0.0661822	0	0	0.057724	0	0	0	0
AC010329.5	0	0	0	0	0	0	0.0161625	0	0	0	0	0
AC010330.1	0.669241	0.399757	0.176967	0.149914	0.158654	0	0.401293	0.825215	0.177008	0.512753	0.475949	0.131837
AC010332.1	0	0	0	0	0	0	0	0	0	0	0	0
AC010332.2	0	0	0.0498204	0	0	0	0	0	0	0	0	0
AC010336.7	0	0	0	0	0	0	0	0	0	0	0	0
AC010338.1	0	0	0	0	0	0	0	0	0	0	0	0
AC010342.1	0	0	0.366725	0	0.327667	0	0	0	0	0	0	0
AC010343.1	42.0352	0	24.5487	37.3822	24.5277	1.94626	40.4556	22.4919	31.1571	22.9101	31.8436	10.7991
AC010343.2	0	0	0	0	0	0	0	0	0	0	0	0
AC010350.1	0	0	0	0	0	0	0	0	0	0	0	0
AC010368.1	0	0	0	0	0	0	0	0	0	0	0	0
AC010374.1	0	0	0	0	0	0	0	0	0	0	0	0
AC010374.2	0	0	0	0	0	0	0.18929	0	0	0	0	0
AC010376.1	0	0	0	0	0	0	0	0	0	0	0	0
AC010378.1	0	0	0.521128	0	0	0	0	0	0.864599	0	0.482436	0
AC010385.1	0	0	0	0	0	0	0	0	0	0	0	0
AC010385.2	0	0	0	0	0	0	0	0	0	0	0	0
AC010385.3	0	0	0	0	0	0	0	0	0	0	0	0
AC010395.2	0	0	0	0.222127	0	0	0	0	0	0	0	0
AC010409.1	1.09019	0	0	0	1.18034	0	0	0.270893	0	0	0	0
AC010409.2	0.383609	0.805962	0.305648	0	0	0	0.22728	0.76713	0	0	0.283951	1.0169
AC010422.3	1.43659	0	2.17418	1.40058	4.42225	0	3.31342	1.54188	1.68101	0.734754	2.9952	0
AC010422.5	0.929476	0	0	0.736383	0	0	0	0	0	0	2.29461	0
AC010422.6	0.530456	0	0.760205	0.0752983	0.62758	11.6092	0	0.782877	1.2809	2.1781	0.927853	1.18248
AC010422.8	3.87999	2.35251	3.60081	3.70492	3.56767	3.96596	3.26597	3.33659	3.83663	2.50999	3.09413	3.48963
AC010424.1	0	0	0	0	0	0	0	0	0	0	0	0
AC010442.2	0	0	0	0	0	0	0	0	0	0	0	0
AC010442.3	1.27389	9.72967	0	0.376441	0	0	0	2.39357	0	0	0.378063	0
AC010460.1	0	0	0	0	0	0	0	0	0	0	0	0
AC010460.2	0	0	0	0	0	0	0	0	0	0	0	0
AC010460.3	0.080877	0	0.0642877	0.160309	0.184026	0	0.385624	0.0544224	0	0	0.0602305	0
AC010463.1	0	0	0	0	0	0	0	0	0	0	0	0
AC010468.1	3.41159	0	2.49166	3.61497	3.11866	0	4.56967	2.0871	1.92161	1.47396	3.9864	2.05295
AC010468.3	0	0	0	0	0	0	0	0	0	0	0	0
AC010469.1	1.06301	0	1.08936	1.32781	2.03112	0	2.04008	0.757927	0	0.544517	2.7204	0
AC010469.2	3.26	0	1.36568	1.32136	6.59604	0	3.08801	1.80789	6.60238	0	12.1103	0
AC010476.1	1.05701	0	0.39088	0.600581	1.12594	0.885362	0.680051	0.327311	1.40533	0.31427	2.6559	0
AC010487.1	0.787905	0	1.22483	0.671943	1.00478	0	0.976465	1.10682	0.252815	0	0.646554	0.594551
AC010487.3	2.73903	0	2.83756	1.79339	1.90102	15.5855	1.73662	2.12651	3.90868	2.01494	0.9233	2.86285
AC010487.4	0	0	0	0	0	0	0	0	0	0	0	0
AC010493.1	0	0	0	0	0	0	0	2.29429	0	0	0	0
AC010503.3	0	0	0	0	0	0	0	0	0	0	0	0
AC010507.1	0	5.41225	0	0	0	0	0	0	0	0	0	0
AC010507.2	1.07113	1.86195	1.78005	0	1.28835	0	1.25282	3.77854	0.620681	0	2.80862	0.106796
AC010522.1	0.76763	1.969	1.42192	0.411652	0.340633	3.88278	0.658692	1.76474	1.06039	1.97203	1.25324	0.7084
AC010525.2	0	0	0	0	0	0	0	0	0	0	0	0
AC010531.1	0.75946	6.82985	0	0	0	0.670259	0	0	0	0	0	0
AC010531.2	0	0	0	0	0	0	0	0	0	0	0	0
AC010542.3	0.222405	0	0	0	0	0	0	0	0	0	0	0
AC010546.1	0	0	0	0	0	0	0	0	0	0	0	0
AC010547.4	0.0554365	0	0.173149	0	0.0621285	0	0	0.33402	0.074416	0.209472	0	0.332334
AC010547.5	0	0	0	0	0	0	0	0	0	0	0	0
AC010547.6	0	0	0	0	0	0	0	0	0	0	0	0
AC010587.1	0	0	0	0	0	0	0	0	0	0	0	0
AC010587.2	0	0	0	0	0	0	0	0	0	0	0	0
AC010591.1	0	0	0	0	0	0	0	0	0	0	0	0
AC010598.1	0	0	0	0	0	0	0	0	0	0	0	0
AC010615.1	1.01031	0	1.10172	0.710774	0.603328	0	0.584998	1.58325	1.67503	0.613155	0.397736	0.794208
AC010615.3	1.68648	0	0	0	0	0	0.71846	0	0.432261	0	0	0
AC010615.4	0	9.14548	0	1.22689	0	0	0	0	0	0	0	0
AC010616.1	0	0	0.0904139	0.166684	0	0	0.168547	0	0.0750024	0	0.083701	0
AC010616.2	0.455333	0	2.30612	0.590237	0	0	0.390156	1.58353	1.94354	4.48677	2.6586	5.16756
AC010618.1	9.49377	5.32737	6.84783	8.26627	5.21072	1.26934	5.22589	12.1825	9.1573	14.0463	6.00887	8.92116
AC010618.2	0.657121	0	0	0.281698	0.674867	0	0.489532	0	0	0.737595	0	0
AC010619.1	0.771883	0	0.229438	0	0.949151	0	0.0287314	3.32149	0.119381	0	0	2.78193
AC010620.1	0.322595	0	0.535534	0	0	0	0.144954	0.254324	0.0801209	0	0	0.627214
AC010620.2	0	0	0	0	0	0	0	0.623888	0	0	0	0
AC010624.4	0	0	0.073736	0	0	0	0	0	0	0	0	0
AC010625.1	0.259773	0	0.416391	0	0	0	0	0	0	0	0	0
AC010627.1	0.0483961	0	0	0	0	0	0	0	0.128703	0	0	0
AC010631.1	0	0	0	0	0	0	0	0	0	0	0	0
AC010632.3	0	0	0	0	0	0	0	0	0	0	0	0
AC010642.1	0	1.99583	0.502626	0	0	0	0	0	0	0	0	0.279277
AC010646.1	0.373809	0	1.61286	0	0	0	0	0	0	0	0.267898	0
AC010653.1	0	0	0	0	0	0	0	0	0	0	0	0
AC010653.3	0	0	0	0	0	0	0	0	0	0	0	0
AC010655.1	0.569824	0	0.913373	0.841932	0	0	0	0	0	0	2.53668	0
AC010655.3	1.26678	0	1.35369	1.24781	0	0	2.27116	2.55023	1.08606	0.408081	0.62659	3.38471
AC010677.1	1.74979	0	0	0.739079	2.3115	0	1.19599	1.67656	1.98734	0	0	0
AC010678.1	0	0	0	0	0	0	0	0	0	0	0	0
AC010683.1	0	0	0	0.874858	0	0	0	0.397491	1.57548	0	0	0
AC010731.1	0	0	0	0	0	0	0	0	0	0	0	0
AC010733.1	7.44558	0	5.21238	7.6053	13.4743	0	6.89296	4.3536	9.23022	3.37203	12.1519	3.26225
AC010738.1	0.134502	0	0	0	0	0	0	0	0	0	0	0
AC010740.1	0	0	0	0	0	0	0	0	0	0	0	0
AC010761.1	0.467165	0.0270698	0.208065	0.161764	0.146459	0	0.205125	0.437217	0.484697	0.0865105	0.289698	0.223411
AC010768.3	0.27518	0	0.29627	0.142869	0.275184	0	0	0	0	0.17453	0	0
AC010867.1	0	0	0	0	0	0	0.232392	0.037758	0	0.410034	0.058482	0
AC010878.1	0.195063	0	0	0.381386	0.696315	0	0.389252	0	0.171486	0	0.19004	1.05573
AC010881.1	0	0	0	0	0	0	0	0	0	0	0	0
AC010886.1	0.111758	0	0.031873	0.0587771	0.153855	0	0.297183	0.0325119	0	0.156354	0.0589757	0.409954
AC010894.1	0	1.38805	0	0.493323	0	0	0	0.455334	0	0	0	0
AC010900.1	0.409866	0	0.309731	0.499634	0.29735	0	0	0.47717	0.513873	0.0933714	0	0
AC010900.2	0	0	0	0	0	0	0	0	0	0	0	0
AC010904.1	0	0	0	0	0	0	0	0	0	0	0	0
AC010928.1	0	0	0	0	0	0	0	0	0.128585	0	0	0
AC010928.2	0	0	0	0	0	0	0	0	0	0	0	0
AC010928.3	0	0	0	0	0	0	0	0	0	0	0	0
AC010931.1	0	0	0	0	0	0	0	0	0	0	0	0
AC010967.3	0	0	0	0	0	0	0	0	0	0	0	0
AC010970.1	3466.19	88211.4	5456.7	2404.07	8822.05	246991	3562.75	6059.49	3642.68	8111.35	1328.87	94477.5
AC010975.2	0	0	0	0	0	0	0	0	0	0	0	0
AC010975.3	0	0	0	0	0	0	0	0	0	0	0	0
AC010980.1	0.0764241	0	0.519277	0.0103791	0.21726	0	0.115483	0.165479	0.11784	0.0663396	0.111098	0.20432
AC010997.1	0	0	0	0	0	0	0	0	0	0	0	0
AC011005.1	0.335824	0	1.42245	0.195558	0	0	0.0827191	0.180926	0	0	0	0
AC011005.2	0	0	0	0	0	0	0	0	0	0	0	0
AC011005.3	0	0	0	0	0	0	0	0	0	0	0	0
AC011037.1	0	0	0	0	0	0	0	0	0	0	0	0
AC011043.1	3.97472	7.66068	6.75383	3.21265	6.68836	11.2104	5.67864	7.56132	2.89485	4.36193	4.4519	7.94513
AC011043.2	0.214914	2.65796	0.177365	0.0340532	0.362876	0	0.0761742	0.66694	0.277639	0.242147	0.216887	0.446315
AC011092.1	0	0	0	0	0.0842362	0	0	0	0	0	0	0
AC011193.2	0	0	0	0	0	0	0	0	0	0	0	0
AC011195.1	0	0	0	0	0	0	0	0	0	0	0	0
AC011195.2	0.084015	0.176887	0	0.0622603	0	0	0.153078	0.112248	0	0	0.0626796	0
AC011225.1	0	0	0	0	0	0	0	0	0	0	0	0
AC011233.1	0	0	0	0	0	0	0	0	0	0	0	0
AC011242.1	0	0	0	0	0	0	0.132927	0	0	0	0	0
AC011247.2	0.21426	0	0	0.163807	0	0	0	0	0	0	0	0
AC011270.1	0	0	0	0	0.637096	0	0	0	0	0	0	0
AC011290.2	0.267202	0	0	0.503358	0	0	0	0.459839	0	0	0.126021	1.42386
AC011298.2	0	0	0	0	0	0	0	0	0	0	0	0
AC011298.3	0	0	0	0	0	0	0	0	0	0	0	0
AC011330.1	0	0	0.224159	1.21764	1.80499	0.63575	0	0.58647	0	0.349014	0.053891	2.98361
AC011330.3	0	0	0	0	0	0	0	0	0	0	0	0.112492
AC011342.1	0	0	0	0	0	0	0	0	0	0	0	0
AC011352.2	0	0	0	0	0	0	0	0	0	0	0	0
AC011405.2	0	0	0	0	0	0	0	0	0	0	0	0
AC011406.1	0	0	0	0	0	0	0	0	0	0	0	0
AC011411.1	0	0	0	0	0	0	0	0.105056	0	0	0	0
AC011416.1	0	0	0	0	0	0	0	0	0	0.067908	0	0
AC011416.2	0	0	0	0	0	0	0	0	0	0	0	0
AC011431.1	0	0	0	0	0	0	0	0	0	0	0	0
AC011444.4	2.30297	0	0	2.45338	4.46089	0	6.07939	3.25461	7.41178	0	6.46904	0
AC011447.1	0	0	1.64316	0.382707	0.169015	0	0	0.149037	0.140291	0.425427	0	0
AC011447.2	0	0	0	0	0	0	0	0	0	0	0	0
AC011447.4	0	0	0	0	0	0	0	0	0	0	0	0
AC011447.5	0.145188	0	0	0	0	0	0	0	0	0	0	0
AC011448.1	7.24367	0	5.2283	8.11863	5.97295	9.538	6.03981	7.07937	5.07935	9.19699	6.7202	7.19348
AC011451.2	0.13376	0	0	0	0	0	0	0	0	0	0	0
AC011452.1	0	0	0	0	0	0	0	0	0	0	0	0
AC011453.2	0	0	0	0	0	0	0	0	0	0	0	0
AC011455.2	0.187991	0	0	0	0	0	0	3.97035e-08	0	1.81087	0	0
AC011458.1	0	0	0	0.18732	0	0	0	0.510454	0	2.94053	0	2.03244
AC011458.2	0	0	0	0	4.17976	0	0	0	0	0	0	0
AC011460.1	0.0324121	0	0	0	0	0	0	0.0435004	0.172391	0	0.0480961	0
AC011462.1	1.55484	0	3.10798	3.95586	1.72825	0.0558115	1.93174	3.8524	1.58202	1.73989	1.42648	3.69545
AC011462.2	0	0	0	0	0	0	0	0	0	0	0	0
AC011467.2	0	0	0	0	0	0	0	0	0	0	0	0
AC011467.4	0	0	0	0	0	0	0	0	0	0	0	0
AC011467.5	0	0	0	0	0	0	0	0	0	0	0	0
AC011467.6	0	0	0	0	0	0	0	0	0	0	0	0
AC011468.4	0.530307	0	0	0	0	0	0	0	0	0	0	0
AC011471.1	0	0	0	0	0	0	0	0	0	0	0	0
AC011471.4	0	0	0	0	0	0	0	0	0	0	0	0
AC011473.4	0	0	0	0	0	0	0	0	0	0	0	0
AC011475.1	0.155915	0	0	0	0.330337	0	0.2531	0.0977965	0.0966475	0	0	1.86163
AC011476.1	2.71215	4.16622	0	13.546	6.06126	0	12.8048	4.47444	10.9611	1.89871	8.02972	5.24421
AC011476.8	0	0	0	0	0	0	0	0	0	0	0	0
AC011477.1	0.473162	0	0.857228	0.815802	0.950803	6.23632	0.478363	0.726578	0.492255	0.852929	1.01608	0.41567
AC011477.5	0	0	0	0	0	0	0	0	0	0	0	0
AC011477.6	0	0	0.0491573	0	0	0	0	0.123478	0	0	0	0
AC011477.7	0.0427024	0	0	0.0630941	0	0	0	0	0	0	0	0
AC011479.1	0	0	0	0	0	0	0	0	0	0	0	0
AC011481.1	16.5518	9.91213	16.0033	17.669	15.5916	11.2941	10.8276	23.0658	17.4367	24.1023	15.4726	17.2079
AC011487.1	0	0	0	0.148295	0	0	0	0	0	0.148878	0	0
AC011487.2	0	0	0	0	0	0	0	0	0	0	0	0
AC011487.3	0.210171	0	0	0.309525	0.321755	0	0	0	0	0	0	0
AC011487.4	0	0	0	0	0	0	0	0	0	0	0	0
AC011491.1	0	0	0	0.157704	0	0	0	0	0	0	0	0
AC011492.1	0.505278	0	0	0	0	0	0	0	0	0	0.74102	0
AC011494.1	0	0	0	0	0	0	0	0	0	0	0	0
AC011495.1	1.62607	0	0.947825	3.61273	1.47329	0	0.536446	3.55991	1.93977	0.97275	0.590531	1.58975
AC011497.2	11.3584	13.2216	22.3274	10.0255	17.7196	2.54223	10.3781	14.6197	10.1414	29.3403	13.1264	13.3617
AC011498.4	0	0	0	0	0	0	0.199494	0.0721185	0	0	0	0.139258
AC011498.5	0	0	0	0.545643	0	0	0	0	0	0	0	0
AC011499.1	4.92857	16.1206	0.838502	4.95509	2.81864	34.7361	5.91579	6.49005	6.7457	7.74691	1.97106	6.5131
AC011500.1	0	0	0	0	0	0	0	0	0	0	0	0
AC011500.2	0	0	0	0	0	0	0	0	0	0	0	0
AC011503.3	0.0805905	0	0	0.414833	0	0	0.0838941	0	0	0.407	0	0.375082
AC011506.1	1.94352	0	0.41497	0.574268	2.59145	0	1.54787	3.11294	0.515967	0	0.576067	1.38626
AC011511.1	0.46993	0	0.208633	0.899505	0.970743	0	0.22588	0.589275	0.292566	0.0814875	0.143735	0
AC011511.4	19.4616	6.5606	17.2238	15.4583	20.1792	30.0193	23.1334	23.5872	14.5865	7.92022	17.0975	33.2862
AC011529.1	0.169119	0.00531819	0.41863	0.228553	0.12112	1.08495	0.441933	0.186089	0.177069	0.253553	0.182409	0.380628
AC011530.1	0	0	0.58637	0	0.0906317	0	0	0.464033	0.62377	0.852065	0.581917	0
AC011551.1	0	0	0	0	0	0	0	0	0	0	0	0
AC011591.2	0	0	0	0	0	0	0	0	0	0	0	0
AC011602.1	0	0	0	0	0	0	0	0	0	0	0	0
AC011603.4	2.74055	0	0	7.06566	1.04785	0	2.44785	5.47071	2.71833	1.3139	0	0
AC011604.1	0	0	0	0	0	0	0	0	0	0	0	0
AC011604.2	0	0	0	0	0	0	0	0	0	0	0	0
AC011611.1	0	0	0	0	0	0	0	0	0	0	0	0
AC011611.5	0.62263	0	0.403592	0.964668	0.500722	0	0.921045	1.87182	0.210423	0.574444	0	0
AC011611.6	0	0	0	0	0	0	0	0	0	0	0	0
AC011626.1	0	0	0	0	0	0	0	0	0	0	0	0
AC011726.1	0	5.26276	0.181568	0	0	17.0902	0	0.455303	0	0	0	0
AC011742.1	0	0	0	0	0	0	0	0	0	0	0	0
AC011742.2	0	0	0	0	0	0	0	0	0	0	0	0
AC011742.3	0	0	0	0	0	0	0	0	0.11347	0	0.25326	0
AC011753.1	0	0	0	0	0	0	0	0	0	0	0	0
AC011753.3	0.257797	0	0	0	0.790669	0	0.708142	0.344943	0	0	0.380407	0
AC011753.4	0	0	0	0	2.18433	0	0	0	0	0	0	0
AC011767.1	0.310764	0.993592	0.133559	0	0.239106	0	0.0679615	0.584402	0	0.109902	0	0
AC011816.1	0	0	0	0	0	0	0	0	0	0	0	0
AC011825.1	1.12212	0	0	1.07334	0.431668	0	0	0.752986	0	0	0	0
AC011841.1	0.214914	2.65796	0.177365	0.0340532	0.362876	0	0.0761742	0.66694	0.277639	0.242147	0.216887	0.446315
AC011853.1	0	0	0	0	0	0	0	0	0	0	0	0
AC011890.1	0	0	0	0	0	0	0	0	0	0	0	0
AC011890.2	0	0	0	0	0	0	0	0	0	0	0	0
AC011891.2	0	0	0	0.395454	0	0	0	0	0	0	0	0
AC011894.1	0	0	0	0	0	0	0	0	0	0	0	0
AC011904.1	0	0	0	0	0	0	0	0	0	0	0	0
AC011921.2	0	0	0	0	0	0	0	0	0	0	0	0
AC011921.3	0	0	0	0.974704	0	0	0.390988	0.440178	1.3049	0	0	0
AC011933.1	0.601619	0	0	1.97843	2.08054	0	0.556185	2.58954	0	0	1.30121	0
AC011939.1	0.100106	0	0	0	0.151704	0	0	0	0.111394	0	0	0
AC011978.1	0.0439362	0	0.354932	0	0.136004	0	0.157612	0.0595399	0	0	0	0
AC011979.1	2.09834	0	2.71927	3.00026	3.00318	0	2.64007	1.31482	1.36831	1.27317	3.04648	1.70573
AC011979.2	0	0	0	0	0	0	0.486506	0	1.80541	0	0	0
AC011994.1	0	0	0	0	0	0	0	0	0	0	0	0
AC011998.1	0	0	0	0	0	0	0	0	0	0	0	0
AC011998.2	0	0	0	0	0	0	0	0	0	0	0	0
AC011999.1	0.192704	0	0	0	0	0	0	0.25863	0.0854119	0	0	0.343257
AC012005.1	0	0	0	0	0	0	0	0	0	0	0	0
AC012005.2	0	2.24863	0	0	0	1.44884	0.711941	0	0.225008	0	0	0
AC012044.1	0	0	0	0	0	0	0	0	0	0	0	0
AC012065.2	0	0	0.965271	0	0	0	0.359887	0	0	0	0	0
AC012065.5	0.648889	0	0	0.444349	1.23847	0	0.395297	0	0	0	0	0
AC012066.1	0.377993	0	0.611546	0.194617	0	0	0.298918	0.340887	0	1.26635	0.187507	0
AC012075.1	0	0	0	0	0	0	0	0	0	0	0	0
AC012078.1	0	0	0	0	0	0	0	0	0	0	0	0
AC012085.1	0.355365	0	1.78625	0	0	0	0.737947	3.9871	0.590843	0	2.00952	0
AC012100.1	0	0	0	0	0	0	0	0	0	0	0	0
AC012119.1	4.12038	0	0	6.3495	0	0	4.91324	0	0	0	0	0
AC012123.2	0	0	0	0	0	0	0	0	0	0	0	0
AC012146.2	0	0	0	0	0	0	0	0	0	0	0	0
AC012146.4	0	0	0	0	0	0	0	0	0	0	0	0
AC012158.1	0.181641	0	0.159669	0.0681927	0.306573	0	0.094983	0.168093	0.105667	0.065828	0.591256	0
AC012158.2	0	0	1.55654	0	0	0	0	0	0	0	0	0
AC012170.1	0	0	0	0	2.03871	0	1.18763	0.88904	0	0	0	0
AC012175.1	0	0	0	0	0	0	0	0	0	0	0	0
AC012182.1	0	0	0	0	0	0	0.0914353	0	0.101243	0	0	0
AC012184.2	4.37945	5.76801	9.61565	7.84567	6.91025	0	6.81063	6.60551	8.90013	6.00548	4.93495	9.94791
AC012186.1	0	0	0	0	0	0	0	0	0	0	0	0
AC012213.5	0.161687	0	0	0.372726	0	0	0	0.171622	0	0	0.463605	0
AC012254.2	14.3788	13.4549	13.8768	14.7508	12.0745	0	18.8668	14.4397	15.7562	12.9848	13.6975	7.91235
AC012254.4	0	0	0	0	0	0	0	0	0	0	0	3.85785
AC012306.1	0	0	0	0	0	0	0	0	0	0	0	0
AC012308.1	0	0	0	0	0	0	0	0	0	0	0	0
AC012309.1	0.101435	0.151485	0.106513	0	0	0	0.904691	0.4826	0.67435	0.778702	0.438987	0
AC012314.22	0	0	0	0	0	0	0	0	0	0	0	0
AC012339.2	0	0	0	0	0	0	0	0	0	0	0	0
AC012354.2	1.40762	0	2.17477	2.42646	1.11624	0	0	1.54576	0.941471	0	0.351817	0
AC012358.2	0.472009	0	0.206341	0.126801	0.726341	0	0	0.115179	0.114113	1.49288	0	0
AC012362.1	0	0	0	0	0	0	0	0	0	0	0	0
AC012368.3	0	0	0	0	0	0	0	0	0	0	0	0
AC012400.1	0	0	0	0	0	0	0	0	0	0	0	0
AC012414.1	0	0	0	0	0	0	0	0	0	0	0	0
AC012414.2	0	0	0	0	0	0	0	0	0	0	0	0
AC012414.6	0	0	0	0	0	0	0	0	0	0	0	0
AC012414.7	0	0	0	0.080627	0	0	0	0.0477646	0	0	0	0
AC012433.1	0	0	0	0	0	0	0	0	0	0	0	0
AC012435.1	1.07983	2.13984	2.47871	1.0108	2.55071	3.48872	2.91032	1.69144	1.38126	1.35466	3.33252	3.65738
AC012441.1	2.90018	0	1.47285	0.745035	1.69854	0	0.247386	3.63	1.37492	1.80154	0.341481	3.53453
AC012441.2	0.144312	0	0.817918	0	0	0	0	0.469371	0.41074	0.74998	0	0
AC012443.1	0	0	0	0	0	0	0	0	0	0	0	0
AC012454.1	0.401217	2.32048	0.106769	0	0	0	0	0.253738	0.101615	0.259592	0.197684	0
AC012468.1	0	0	0	0	0	0	0	0	0	0	0	0
AC012488.1	0	0	0	0	0	0	0	0	0	0	0	0
AC012488.2	0.975745	2.30982	0	3.12648	0	42.316	1.63485	0	0	1.09545	2.30969	0
AC012491.1	0	0	0	0	0	0	0	0	0	0	0	0
AC012493.1	0.292153	0	0	0	0	0	0.351107	0	0	0	0	0
AC012493.2	0	0	0	0	0	0	0	0	0	0	0	0
AC012493.3	0	0	0	0	0	0	0	0	0	0	0	0
AC012497.1	0	0	0	0	0	0	0	0	0	0	0	0
AC012498.1	0.222693	0	1.07094	1.3164	3.76998	0	0.532404	0.298897	0.296149	0	0.330473	0
AC012498.2	0	0	0	0	0	0	0	0	0	0	0	0
AC012501.2	0.19591	0	0	0.0723658	0.527577	0	0	0.131466	0.130249	0.0946658	0	0
AC012507.3	0	0	0	0	0	0	0	0	0	0	0	0
AC012512.1	0	0	0.163668	0	0.628503	0	0	0	0	0	0	0
AC012513.2	0.226718	0	0.724879	0.167134	0.174162	0	0.202643	0.228064	0.15041	0	0	0
AC012519.1	1.93534	0	0.413493	2.09681	0.595601	0	1.69665	0.346202	1.02886	0	1.72225	0.68902
AC012531.3	0.166824	0	1.47931	0.752839	0	0	0.521431	0.234014	0	1.10137	0	0.812309
AC012569.1	0.126178	0	0.0673638	0	0.0645006	0	0.0506455	0.0564595	0	0	0	0
AC012616.1	0	0	0	0	0	0	0	0	0	0	0	0
AC012618.1	0	0	0.398797	0	0.382856	0	0	0.667824	0	0	0.738376	0
AC012618.2	1.44259	0	0.973056	1.63306	0.796104	0	0.458753	0.90173	0.619646	0.361377	1.70927	1.59081
AC012618.3	0.0388233	0.90287	0.476993	0.012074	0.113174	0	0.0814016	0.0332926	0.154671	0.0333462	0.024252	0.043668
AC012651.1	0.0975019	0	0.0221853	0.0286173	0.0345765	0	0.0572045	0.0921715	0	0.138346	0.032258	0
AC012653.1	0	0	0	0	0	0	0.346121	0	0	0	0	0
AC012669.1	0	0	0	0	0	0	0	0	0	0	0	0
AC012671.1	0	0	0	0	0	0	0	0	0	0	0	0
AC012676.2	0	0	0	0	0	0	0	0	0	0	0	0
AC013244.1	0	0	0	0	0	0	0	0	0	0	0	0
AC013244.2	0	0	0	0	0	0	0	0	0	0	0	0
AC013244.3	0.28039	0	0	0	0	0	0	0	0	0	0	0
AC013262.1	0	0	0	0	0	0	0	0	0	0	0	0
AC013267.1	0	0	0	0	0	0	0	0	0	0	0	0
AC013268.1	0.0249455	0	0	0	0	0	0	0.0595671	0.0331724	0.0481564	0	0.088496
AC013268.2	0	0	0	0.283695	0	0	0	0	0	0	0	0
AC013268.3	0	0	0	0.170095	0	0	0.124592	0	0	0	0.148023	0.272766
AC013268.4	0	0	0	0	0	0	0	0	0	0	0	0
AC013271.1	0.068944	0	0.078379	0	0	3.94563	0	0	0.0272836	0	0.0168187	0.09003
AC013290.1	0.156786	0	0	0	0	0	0	0	0	0	0	0
AC013355.1	0	0	0	0	0	0	0	0.191874	0.184333	0	0	0.939994
AC013356.1	0.292973	0.616371	0.233456	0.429626	0.685689	0	1.35004	0.195095	0.579491	0.281482	0	0.776529
AC013394.1	21.3593	19.7773	15.5537	14.2453	14.9939	25.7373	19.1516	19.2284	15.031	13.5195	17.525	13.3412
AC013399.1	0	0	0	0	0	0	0	0	0	0	0	0
AC013403.1	0	0	0	0	0	0	0	0	0	0	0	0
AC013404.1	2.10395	0	0	0	0	0	0	1.41187	0	0	0	0
AC013410.1	0.102602	0	0	0.151609	0.0789432	0	0.061321	0.137702	0.0682137	0	0	0
AC013410.2	0	0	0	0	0	0	0	0	0	0	0	0
AC013412.1	0	0	0	0	0	0	0	0	0	0	0	0
AC013429.1	0.23764	0	0	0	0	0	0	0	0	0	0.352633	0
AC013429.2	0.0910692	0	0	0	0.140169	0	0	0	0.121108	0	0.405346	0.486576
AC013437.2	0	0	0	0	0	0	0	0	0	0	0	0
AC013439.1	0.0509555	0	0	0.0752883	0.0784118	0	0	0	0.0677546	0	0	0
AC013442.1	0	0	0	0	0	0	0	0	0	0	0	0
AC013444.1	0	0	0	0	0	0	0	0.0417145	0	0	0	0
AC013444.2	0	0	0	0	0	0	0	0	0	0	0	0
AC013452.1	0	0	0	0	0	0	0	0	0	0	0	0
AC013467.1	0	0	0	0	0	0	0	0	0	0	0	0
AC013467.2	0.0841676	0	0.534238	0	0.256441	0	0.199183	0.114403	0	0.644204	0.123643	1.33579
AC013470.1	0	0	0	0	0	0	0	0	0	0	0	0
AC013470.2	0	0	0.00743557	0.0228147	0.0160276	0	0	0.0451069	0	0.0940573	0.0292875	0
AC013470.3	2.86932	1.13137	3.06439	3.57905	2.54394	0	3.40008	2.96088	2.83485	2.23261	1.7139	0.29983
AC013470.4	0	0	0	0	0	0	0	0	0	0	0	0
AC013474.1	0.0893013	0	0	0.657543	0.135914	0	0	0	0.235416	0	0.133418	0
AC013476.2	0	0	0	0	0	0	0	0.273551	0	0	0	0
AC013489.1	1.42009	0.0915185	0.806522	1.00271	1.28433	0	1.29242	0	0.670062	2.84093	0.379319	0.602925
AC013489.2	0	0	0	0	0	0	0	0	0	0	0	0
AC013553.1	3.11719	0	0	1.15101	0	0	0.931104	0	0	0	0	0
AC013553.2	0	0	0	0	0	0	0	0	0	0	0	0
AC013562.2	0	0	0	0	0	0	0	0	0	0	0	0
AC013565.2	0	0	0	0	0	0	0	0	0	0	0	0
AC013643.1	0	0	0	0	0	0	0	0	0	0	0	0
AC013701.1	0	0	0	0	0	0	0	0	0	0	0	0
AC013717.1	0	0	0	0	0	0	0	0.0450098	0	0	0	0
AC013734.1	0	0	0	0	0	0	0	0	0	0	0	0
AC013828.1	0	0	0	0	0	0	0	0	0	0	0	0
AC015688.1	0	0	0	0	0	0	0	0	0	0	0	0
AC015688.2	0	0	0	0	0	0	0	0	0	0	0	0
AC015688.3	0	0	0	0	0	0	0	0	0	0	0	0
AC015688.4	0.69241	0	0.648745	0.66201	0.82842	0	0.45947	1.01636	1.40474	0.27234	0.534824	0
AC015688.5	0	0	0	0	0	0	0	0	0	0	0	0
AC015689.2	0.178218	0	0.286775	0.265653	0.274209	0	0.128462	0.287535	0.238693	0	0.0522786	0
AC015712.3	0	0	0	0	0	0	0	0	0	0	0	0
AC015720.1	0	0	0	0	0	0	0	0	0	0	0	0
AC015720.2	5.93897	0	0	8.27027	3.06074	0	2.84441	1.59867	2.10151	0.765137	4.72972	0
AC015743.1	0.0889156	0	0	0	0	0	0	0	0	0	0	0
AC015802.2	0	0	0	0	0	0	0	0	0	0	0	0
AC015802.6	26.971	18.6321	43.6959	23.6968	46.394	23.8752	38.2075	39.9609	20.292	28.8911	27.4432	55.8965
AC015813.2	9.23545	0	6.41484	7.14201	12.3152	1.17382	7.92333	19.1973	3.2112	13.2071	10.9414	18.9766
AC015818.1	0	0	0	0	0	0	0	0	0	0	0	0
AC015818.3	0	0	0	0	0	0	0	0	0.150566	0	0	0
AC015818.5	0	0	0	0	0	0	0	0	0	0	0	0
AC015818.6	1.94919	3.10156	0	1.8	2.81201	0	2.03853	3.76054	0.647952	1.88374	1.08465	0
AC015818.7	0	0	0	0	0	0	0	0	0	0	0	0
AC015849.6	0	0	0	0.186828	0.212243	0	0	0	0.734045	0	0	0
AC015871.1	0	0	0	0.105986	0	0	0.072141	0	0.239676	0.581464	0	0
AC015871.2	0	0	0	0	0	0	0	0	0	0	0	0
AC015908.1	0	0	0	0	0	0	0	0	0	0	0	0
AC015910.1	0	0	0	0	0	0	0	0	0	0	0.0905955	0
AC015911.1	0	0	0	0	0	0	0	0	0	0	0	0
AC015911.10	0	0	0	0	0	0	0	0	0	0	0	0
AC015911.4	0.204064	0	0	0	0.104055	0	0	0.295102	0.0888743	0	0	0
AC015911.7	0	0	0	0	0	0	0	0.10595	0	0	0	0
AC015911.8	0	0	0	0	0	0	0	0	0	0	0	0
AC015912.2	0	0	0	0	0	0	0	0	0	0	0	0
AC015914.2	0	0	0	0	0	0	0	0	0	0	0	0
AC015917.1	0	0	0	0	0	0	0	0	0	0	0	0
AC015922.1	0	0	0	0	0	0	0	0	0	0	0	0
AC015977.1	0	0	0	0	0	0	1.36215	0	0	0	0	0
AC015978.1	0	0	0	0	0	0	0	0	0	0	0	0
AC015983.1	0	0	0	0	0	0	0	0	0	1.17892	0	0
AC016027.4	0.0263868	0	0	0	0	0	0	0	0	0	0	0
AC016027.5	0	0	0	0	0	0	0	0	0	0	0	0
AC016065.2	0	0	0	0	0	0	0.258531	0	0	0	0	0
AC016144.1	0	0	0	0	0	0	0	0	0	0	0	0
AC016180.1	0	0	0	0	0	0	0	0	0	0	0	0
AC016182.1	0	0	0	0.613314	0	0	0	0	0	0	0	0
AC016256.1	0	0	0	0	0	0	0	0	0	0	0	0
AC016292.2	0	0	0	0	0	0	0	0	0	0	0	0
AC016304.1	1.2401	0	0	0.733246	0.381836	0	0.296736	1.33349	0	0	0.368201	0
AC016397.1	1.20857	0	0	0	0	0	0	0	0	0	0	0
AC016546.1	0.812448	0	0	0.594716	0	0	0.488382	0.540153	1.34536	1.18219	1.21442	0
AC016559.1	0	0	0	0	0	0	0	0	0	0	0	0
AC016559.2	0	0	0	1.9575	0	0	0	0	0	0	0.982963	1.76992
AC016582.1	0.0349794	0	0	0	0	0	0	0	0	0	0	0.186922
AC016582.2	0.147884	3.18726	0.171951	0.122207	0.194869	0	0.253911	0.474899	0.594609	0.298748	1.26006	0
AC016582.3	0.0225002	0.0763523	0.0111372	0.0102359	0.00433827	0	0	0.0979658	0.00782663	0.0470286	0.00413302	0.0625088
AC016596.2	0	0	0	0	0	0	0	0	0	0	0	0
AC016612.1	0	0	0	0	0	0	0	0	0	0	0	0
AC016629.1	0	0	0	0	0	0	0	4.36899	21.6427	0	0	0
AC016632.1	0	0	0	0	0	0	0	0	0	0	0	0
AC016687.1	0.689259	0	0	0.509451	0	0	0	0.285218	0	0.665812	0.51063	0
AC016691.1	0.495404	0	0	1.09777	0	0	1.18417	1.66202	0.987824	0.47875	0	0
AC016694.1	0	0	0	0	0	0	0	0	0	0	0	0
AC016696.1	0	0	0	0	0	0	0	0	0	0	0	0
AC016700.1	0	0	0	0	0	0	0	0	0	0	0	0
AC016700.2	0	0	0	0	0	0	0	0	0	0	0	0
AC016712.1	4.3544	1.28653	0.995519	6.37745	6.79363	42.2286	8.3901	5.36771	9.14985	2.39167	7.28817	4.90561
AC016716.1	0.65392	15.4266	0.485552	0.277758	0	0	0.231832	0.218596	0.447268	0	0.442351	0.862899
AC016717.1	0	0	0	0	0	0	0	0	0	0	0	0
AC016724.1	0	0	0	0	0	0	0	0	0	0	0	0
AC016727.2	0	0	0	0	0	0	0	0	0	0	0	0
AC016734.1	1.38626	13.0005	1.87647	0.841903	2.87551	0	1.36665	1.19999	2.4084	3.81332	1.40494	4.74277
AC016739.1	632.229	249.847	548.745	676.493	595.988	299.642	324.814	587.473	654.05	632.394	735.781	635.06
AC016769.1	0	0	0	0	0	0	0	0	0	0	0	0
AC016769.2	0.432696	0	0	0	0.359045	12.2634	0.249244	0	0	0.409223	0	0
AC016769.3	0	0	0	0	0	0	0	0	0	0	0	0
AC016769.4	0	0	0	0	0	0	0	0	0	0	0	0
AC016772.1	0	0	0.160125	0	0	0	0.178927	0	0	0	0	0
AC016831.2	0	0	0	0	0	0	0	0	0	0	0	0
AC016831.3	0	0	0	0	0.0535094	0	0	0	0	0	0	0
AC016831.4	0	0	0	0	0	0	0	0	0	0	0	0
AC016877.2	0.186591	0	0.924664	0.0925695	0.566279	0	0.44403	0.595758	0	1.07531	0.181408	0
AC016885.3	0	0	0	0	0	0	0	0	0	0	0	0
AC016894.1	14.4491	37.4582	7.16185	20.6441	17.5833	0	20.79	13.0769	6.91304	4.75224	19.1625	16.2548
AC016907.1	0	0	0	0	0	0	0	0	0	0	0	0
AC016908.1	0	0	0	0	0	0	0	0	0	0	0	0
AC016909.1	0	0	0	0	0	0	0	0	0	0	0	0
AC016911.1	0	0	0	0	0	0	0	0	0	0	0	0
AC016925.1	0	0	0	0	0	0	0	0	0	0	0	0
AC016925.2	0	0	0	0	0	0	0	0	0	0	0	0
AC016930.1	0.132161	0	0.0423516	0.0780719	0.0813088	0	0	0.212786	0	0	0.039205	0
AC016954.1	0	0	0	0	0	0	0	0	0	0	0	0
AC016956.1	0	0	0	0	0	0	0	0	0	0	0	0
AC016957.1	0	0	0	0	0	0	0	0	0	0	0	0
AC016991.1	0	0	0	0	0	0	0	0	0	0	0	0
AC016999.2	0.148442	0	0	0	0	0	0	0	0	0	0	0
AC017002.4	0	0	0.0640602	0	0	0	0	0	0	0	0	0
AC017007.1	0	0	0	0	0	0	0	0	0	0	0	0
AC017007.2	0.052592	0	0.802135	0.0770773	0.0786699	0	0.0616924	0.28001	0.337339	0	0.224225	0.531163
AC017007.3	0.916316	0	0	0.344054	1.72969	2.43111	1.37454	0.309141	0.9387	0	2.66894	3.60276
AC017007.4	0	0	0	0	0	0	0	0	0	0	0	0
AC017013.1	0	0	0	0	0	0	0	0	0	0	0	0
AC017015.1	0	0	0	0	0	0	1.45608	0	0	0	0	0
AC017019.1	0	0	0	0	0	0	0	0	0	0	0	0
AC017035.1	0.0578534	0	0	0	0	0	0.276594	0.155291	0.0769266	0	0	0
AC017037.1	0	0	0	0	0	0	0	0	0	0	0	0
AC017037.2	0	0	0	0	0	0	0	0	0	0	0	0
AC017078.1	0.940717	0	2.51313	2.77988	0.482534	16.9746	3.74793	1.68339	0.833903	0.606085	0.930616	0
AC017079.1	0	0	0	0	0.755077	0	0	0	0	0	0	0
AC017079.2	0.193706	0	0	0	0.285819	0	0.666243	0.249939	0	0	0	0.999816
AC017081.1	0	0	0	0	0	0	0	0.101713	0	0.915946	0	0
AC017083.3	5.7257	3.76995	7.4901	4.82722	3.95511	0	5.39322	7.51388	7.80202	4.78869	5.55587	5.60533
AC017083.4	0	0	0	0	0	0	0	0	0	0	0	0
AC017099.1	0.0639249	0	0.307396	0	0	0	0	0.171588	0	0.123557	0	0
AC017100.2	0	0	0	0	0	0	0	0	0	0	0	0
AC017104.2	0.868749	0	0	0	2.00529	0	0.519181	0	0.57758	0	0	2.32121
AC017104.4	0.0760857	0	0.0609791	0.112419	0.0585415	0	0	0.0510576	0.151755	0	0	0
AC017104.5	1.08396	0	0.772217	1.60159	0.926685	0	0	0	0.320295	0	0.714883	0
AC018362.3	1.06151	0	0.226256	0.586199	0.968827	0	0.251506	0.954444	0.237274	0	0.301262	0
AC018371.2	0.151946	0	0	0	0	0	0	0.202905	0.099811	0	0	0
AC018437.1	0	0	0	0	0	0	0	0	0	0	0	0
AC018442.1	0.0571464	0	0	0	0.175184	0	0.068693	0.114756	0	0	0	0
AC018442.3	0	0	0	0	0	0	0	0	0	0	0	0
AC018448.1	0	0	0	0	0	0	0	0	0	0	0	0
AC018448.2	0	0	0	0	0	0	0	0	0	0	0	0
AC018462.2	0	0	0	0	0	0	0	0	0	0	0	0
AC018463.1	0.19176	0	0	0.666516	0	0	0.118973	0.128357	1.0964	0	0	0
AC018475.1	19.0404	0	5.93232	19.5317	15.7362	0	10.5577	18.8154	11.6948	4.05218	19.5318	16.4727
AC018512.1	0	0	0	0	0	0	0.152134	0	1.07822	0	0.258595	0
AC018523.1	0.169321	0	0.814352	0.750477	0.260593	0	0.607291	0	1.57603	0	1.88258	0
AC018523.2	7.92118	103.447	10.5197	14.3273	5.00295	33.6828	7.46741	18.8372	10.6582	0	8.5409	0
AC018552.1	0	0	0	0	0	0	0	0	0	0	0	0
AC018554.2	0	0	0	0	0	0	0	0	0	0	0	0
AC018558.4	0	0	0	0	0	0	0	0	0	0	0	0
AC018558.5	0	0	0	0	0	0	0	0	0	0	0	0
AC018618.2	0	0	0	0	0	0	0	0	0	0	0	0
AC018620.1	0	0	0	0	0	0	0	0	0	0	0	1.57326
AC018630.1	0	0	0	0	0	0	0	0	0	0	0	0
AC018630.2	0	0	0	0	0	0	0	0	0	0	0	0
AC018634.1	0	0	0	0	0	0	0	0	0	0	0	0
AC018635.1	2.80195	0	5.3995	4.90489	5.88977	0	2.06945	4.57641	4.16016	0.531709	1.88567	4.0716
AC018638.1	0.809064	0	1.0386	1.19542	0	0	0	0.542925	0	0.781896	0	0
AC018638.2	9.65118	0	10.6497	2.84933	6.13796	0	4.49953	15.0575	7.14647	6.87179	5.36996	6.4458
AC018638.3	0	0	0	0	0	0	0	0	0	0	0	0
AC018638.4	8.79735	11.0017	8.72749	13.0529	5.84564	9.00109	7.61616	13.3604	6.4513	7.5817	7.75476	13.36
AC018638.5	5.09618	29.5189	4.18652	4.73684	4.76089	0	4.39505	11.6147	3.42425	10.0331	1.52024	11.9977
AC018638.8	6.34544	33.2124	20.9461	11.0212	6.34358	0	6.92824	12.0584	12.6664	11.6979	7.20751	30.5688
AC018639.1	0.889698	0	1.45244	0.334605	0.699683	0	0	0.922258	0	0	0.341705	0
AC018641.1	0.177533	0	0	0.131155	0.136597	0	0.106097	0.833941	0.354094	0	0	0.9487
AC018644.1	0	0	0	0	0	0	0	0.404109	0	0	0	0
AC018645.1	0	0	0	0	0	0	0	0	0	0	0	0
AC018653.2	0	0	0	0	0	0	0	0	0	0	0	0
AC018659.1	0	0	0	0	0	0	0	0	0	0	0	0
AC018688.1	0	0	0	0	0.275751	0	0	0	0	0.131733	0	0
AC018692.2	0	0	0	0	0	0	0	0.477337	0	0	0	0
AC018693.2	0	0	0	0	0	0	0	0	0	0	0	0
AC018695.1	0.571199	0	0	0.16872	0	0	0.136444	0.15344	0	0	1.01763	0
AC018695.5	0	0	0	0	0	0	0	0	0	0	0	0
AC018709.1	0	0	0	0	0	0	0	0	0	0	0	0
AC018710.1	0	0	0	0	0	0	0	0	0	0	0	0
AC018712.1	0	0	0	0	0	0	0	0	0	0	0	0
AC018714.1	0	0	0	0	0	0	0	0	0	0	0	0
AC018717.1	0	0	0	0	0	0	0	0	0	0	0	0
AC018735.1	0	0	0	0	0	0	0.0496513	0	0	0	0	0
AC018737.1	0	0	0	0	0	0	0	0	0	0	0	0
AC018738.1	0	0	0	0	0	0	0	0	0	0	0	0
AC018755.2	0	0	0	0	0	0	0	0	0	0	0	0
AC018755.3	0	0	0	0	0	0	0	0	0	0	0	0
AC018797.1	0	0	0	1.39398	0	0	0	0	0	0	0	0
AC018797.2	0.263753	0	0.414284	0	0	0	0	0.211444	0	0	0	0.275306
AC018804.1	0.62827	0	1.31487	1.51125	1.33898	0	1.46366	0.576151	1.16679	0	0	0
AC018845.2	0	0	0	0	0	0	0	0	0	0	0	0
AC018846.1	0	0	0	0	0	0	0	0	0	0	0	0
AC018861.1	0	0	0	0	0	0	0	0	0	0	0	0
AC018865.2	0	0	0	0	0	0	0	0	0	0	0	0
AC018868.1	28.5952	28.2824	6.92573	34.3313	25.2911	0	25.4946	19.2566	24.0316	14.0444	19.2918	0
AC018868.2	1.45886	0	1.12747	1.90663	1.31335	0	0.240111	1.21398	2.60399	1.16419	0.522282	0.537863
AC018880.1	0	0	0	0	0	0	0	0	0	0	0	0
AC018880.2	0	0	0	0	0	0	0	0	0	0	0	0
AC018889.1	0	0	0	0	0	0	0	0	0	0	0	0
AC018892.1	0	0	0	0	0	0	0	0	0	0	0	0
AC018892.2	0	0	0	0	0	0	0	0	0	0	0	0
AC018992.1	0	2.42161	0.0872778	0.0401741	0.125793	0	0.0974462	0.0731169	0.0723598	0	0	0.145224
AC019070.1	0	0	0	0	0	6.95445	0	0	0	0	0	0
AC019072.1	0	0	0	0	0	0	0	0	0	0	0	0
AC019080.2	0	0	0	0	0	0	0	0	0	0	0	0
AC019084.1	0	0	0	0.336051	0	0	0	0	0	0	0	0
AC019097.1	0.71219	7.43752	1.4836	2.12039	0.473621	0	1.10886	2.19308	1.36546	2.26297	2.42406	5.41361
AC019109.1	0.067258	0	0	0	0.189044	0	0.0690284	0.0507688	0	0	0	0
AC019117.3	0	1.88217	0.569132	0.253111	0	3.17105	0.365541	0	2.48546	0.1908	0	8.61051e-08
AC019129.1	0	0	0	0	0	0	0	0	1.13524	0	0	0
AC019155.1	0	0	0	0.2088	0	0	0	0	0	0	0.629097	0
AC019159.1	0	0	0	0	0	0	0	0	0	0	0	0
AC019176.1	0	0	0	0	0	0	0	0	0	0	0	0
AC019176.2	0	0	0	0.674998	0	0	0	0	0	0.883003	0	0
AC019178.1	0	0	0	0	0	0	0	0	0	0	0.356471	0
AC019178.2	0.173182	0	0	0	0	0	0	0	0	0	0	0
AC019181.1	2.8871	0	0	2.61953	1.47297	0	3.24404	1.07311	0	2.7969	5.66632	2.57453
AC019185.1	0	0	0	0	0	0	0	0	0	0	0	0
AC019185.3	0	0	0	0	0	0	0	0	0	0	0	0
AC019193.1	0	0	0	0	0	0	0	0	0	0	0	0
AC019206.1	0.445985	0	0	1.7323	0	0	0	0.314705	0	0	0	0.626301
AC019227.1	0.512366	0	0	0	0.262213	0	0	0	0	0	0	0
AC019235.1	0	0	0	0	0	0	0	0	0	0	0	0
AC019257.8	0.178094	1.68254e-08	0.192783	0	3.80713e-09	0	0.0414863	0.00173614	4.0167e-09	1.05081e-08	1.05073e-07	0
AC019288.1	0	0	0	0	0	0	0	0	0	0	0	0
AC019294.1	0.0147591	0	0	0	0	0	0	0	0	0	0	0.0756375
AC019322.1	0	0	0.628764	0	0	0	0	0	0	0	0	0
AC019322.2	0	0	0	0	0	0	0	0	0	0	0	0
AC019322.3	0	0	0	0	0	0	0	0	0	0	0	0
AC020549.1	0.128107	0	0	0.0631981	0.0657118	0	0	0.114751	0	0	0	0
AC020549.2	0	0	0	0	0	0	0	0	0	0	0	0
AC020550.1	0	0	0	0	0	0	0	0	0	0	0	0
AC020593.1	0	0	0	0	0	0	0	0	0	0	0	0
AC020611.1	0	0	0	0	0	0	0	0	0	0	2.84941	0
AC020612.1	0.620549	0	0.248374	0	0.715336	0	0.555615	1.66862	0.618112	0.598996	0.229933	3.31213
AC020612.2	0	0	0	0	0	0	0	0	0	0	0	0
AC020613.1	0.200734	0	0	0.148295	0	0	0	0.269406	0.400368	0	1.04254	0
AC020629.1	0.0393795	0	0	0	0.248766	0	0.047382	0.209224	0.104795	0	0.182348	0
AC020633.1	0.0533276	0	0	0.0392876	0.0412219	0	0.0635706	0.1091	0	0.104372	0.237821	0
AC020636.2	0	0	0	0	0	0	0	0	0	0	0	0
AC020658.1	3.03334	0	2.49113	2.24308	2.92328	0	1.29068	3.43651	0.843397	0.644813	2.86207	5.68152
AC020688.1	0.284006	0	0.344604	0.759293	0.54902	0	0.788214	1.37853	0.895952	0.140573	0.328107	0.363064
AC020699.1	0	0	0	0	0	0	0	0	0	0	0	0
AC020728.1	0.0521079	0	0	0	0	0	0	0.209803	0	0	0	0
AC020765.1	0	0	0	0	0	0	0	0	0	0	0	0
AC020765.3	0	0	0	0	0	0	0	0	0	0	0	0
AC020765.4	0	0	0	0	0	0	0	0.353847	0	0	0	0
AC020765.5	0	0	0	0	0	0	0	0	0	0	0	0
AC020779.1	0.268487	0	0	0	0.632386	0	0.318292	0.19024	0	1.09153	0	2.33192
AC020891.4	0	0	0	0	0	0	0	0	0	0	0	0
AC020893.1	0	0	0.236448	0	0	0	0	0	0	0	0	0
AC020893.2	0.22015	0	0	0	0	0	0.139368	0.152298	0.151873	0	0.329258	0
AC020895.1	0	0	0	0	0	0	0	0	0	0	0	0
AC020898.1	15.0865	28.5009	18.341	20.1005	16.0833	12.6417	18.5932	13.861	12.8058	5.75102	19.2236	9.11969
AC020899.1	4.4348	0	2.36643	2.2628	2.69225	0	3.03915	2.02345	4.46005	4.42374	3.58655	2.14597
AC020904.1	0	0	0	0	0	0	0	0	0	0	0	0
AC020904.2	1.16288	0.115283	1.97318	1.31066	1.90948	0.567035	0.747224	2.30314	0.84246	0.850708	1.41107	3.44529
AC020907.6	0	0	0	0	0.0515476	0	0.0800759	0	0.0445416	0	0	0.179006
AC020909.1	0	0	0	0	0	0	0	0	0	0.314783	0.45917	0
AC020910.2	0	0	0	0	0.198414	0	0	0	0	0	0	0
AC020910.3	0	0	0	0	0	0	0	0	0	0	0	0
AC020914.2	0	0	0	0	0	0	0	0	0	0	0	0
AC020914.3	0	0	0	0	0	0	0	0	0	0	0	0
AC020914.4	0	0	0	0	0	0	0	0	0	0	0	0
AC020914.5	0	0	0	0	0	0	0	0	0	0	0	0
AC020915.1	0.481957	0	0.974353	0.809253	0.763864	0	0.8378	0.380096	0.951778	2.47703	0.620828	0.252575
AC020915.4	0	0	0	0	0	0	0.0827975	0	0	0	0	0
AC020915.5	2.09552	1.34197	3.01571	1.76344	1.58989	1.3301	2.14848	1.96506	1.11232	2.43837	2.16378	3.76884
AC020917.1	4.55044	1.29811	3.32833	1.47689	2.4516	3.30687	3.19959	3.97825	1.11766	2.50307	3.57914	1.63482
AC020922.1	0.0185357	0	0	0	0.17114	0	0	0	0	0	0.11002	0
AC020937.1	0	0	0	0	0	0	0	0	0	0	0	0
AC020983.1	2.4509	0.668881	1.31408	1.45176	1.52586	0	1.35479	1.55327	0.434312	1.5808	2.588	0
AC021006.1	0	0	0	0	0	0	0	0	0	0	0	0
AC021006.3	0	0	0	0	0	0	0	0	0	0	0	0
AC021016.1	0.177249	0	0	0	0	0	0	0	0	0	2.63196	0
AC021066.2	0	0	0	0	0	0	0	0	0	0	0	0
AC021066.3	0	0	0	0	0	0	0	0	0	0	0	0
AC021072.1	0	0	0	0	0	0	0	0	0	0	0	0
AC021074.1	5.36669	12.5659	6.54908	5.08286	6.83084	57.358	5.31494	6.6739	5.91606	6.46802	8.73075	2.68203
AC021074.2	0	0	0	0	0	0	0	0	0	0	0	0
AC021087.2	0	0	0	0.424857	0	0	0.311625	0	0.931879	0.488865	0.537223	0.446062
AC021087.5	0.794443	0	0.350498	0.589882	1.18063	0	0.189425	0.879741	0.226847	0	0	0
AC021097.2	0.602201	0	0	0	0	0	2.15932	0.271758	0	0.775973	0	0
AC021106.1	0.185077	0	0.395548	1.54959	0.189868	0	0.516159	1.07637	0	0.238483	0	1.31868
AC021106.2	0	0	0	0	0	0	0	0	0	0	0	0
AC021146.1	0	0	0	0	0	0	0	0	0	0	0	0
AC021146.10	0	0	0	0	0	0	0	0	0	0	0	0
AC021146.11	0	0	0	0	0	0	0	0	0	0	0	0
AC021146.2	0	0	0	0	0	0	0	0	0	0	0	0
AC021146.3	0	0	0	0	0	0	0	0	0	0	0	0
AC021146.4	0	0	0	0	0	0	0	0	0	0	0	0
AC021146.5	0	0	0	0	0	0	0	0	0	0	0	0
AC021146.6	0	0	0	0	0	0	0	0	0	0	0	0
AC021146.7	0	0	0	0	0	0	0	0	0	0	0	0
AC021146.8	0	0	0	0	0	0	0	0	0	0	0	0
AC021146.9	0	0	0	0	0	0	0	0	0	0	0	0
AC021148.1	0.17825	0	0.227196	0.162541	0.235471	0	0.091468	0.25872	0.143449	0.434353	0.039816	0.146946
AC021171.1	0.106178	0	0	0	0	0	0.130809	0.143452	0	0	0.160356	0
AC021171.2	0	0	0	0	0	0	0	0	0	0	0	0
AC021193.1	0	0	0	0	0	0	0	0	0	0	0	0
AC021205.1	0	0	0	0	0	0	0	0	0	0	0	0
AC021205.2	0	0	0	0	0	0	0	0	0	0	0	0
AC021220.1	0	0	0	0	0	0	0	0	0	0	0	0
AC021231.2	0.422392	0	1.34382	0.316375	0.160519	0	0.501207	0.143291	0.711412	0	0	0
AC021231.3	0	0	0	0	0	0	0	0	0	0	0	0
AC021242.1	0	0	0	0	0	0	0	0	0	0	0	0
AC021269.1	0	0	0	0	0	0	0	0	0	0	0	0
AC021269.2	0	0	0	0	0	0	0	0	0	0	0	0
AC021443.1	2.55527	0	0	2.09145	0	0	0	1.67724	1.65714	0	0	0
AC021451.1	0	0	0	0	0	0	0	0	0	0.443058	0	0
AC021506.2	0	0	0	0	0	0	0	0	0	0	0	0
AC021646.1	0	0	0	0	0	0	0	0	0	0	0	0
AC021660.1	0	0	0	0	0	0	0	0	0	0	0	0
AC021660.3	0.476919	0	0	0	0	0	1.83552	3.37377	0	0	6.68885	0
AC021678.1	0	0	0.230512	0	0.110649	0	0	0.77203	0.0956103	0	0	0
AC021678.3	0	0	0	0	0	0	0	0	0	0	0	0
AC021723.1	0	0	0	0	0	0	0	0	0	0	0	0
AC021733.2	0	0	0	0	0	0	0	0	0	0	0	0
AC021739.1	0	0	0	0	0	0	0	0	0	0	0	0
AC021749.1	0	0	0	0	0	0	0	0	0	0	0	0
AC021753.1	0	0	0	0	0	0	0	0	0	0	0	0
AC021755.1	0	0	0	0	0	0	0	0	0	0	0	0
AC021818.2	0	0	0	0.29436	0	0	0	0	0	0	0	0
AC021820.1	0	0	0	0	0	0	0	0	0	0	0	0
AC021876.1	0	0	0	0	0	0	0	0	0.440405	0	0	0
AC022001.1	0	0	0	0	0	0	0	0	0	0	0	0
AC022018.1	1.23569	0	1.97897	0.305758	5.69772	0	0	0	0	2.38514	0	19.7986
AC022022.1	0	0	0	0	0	0	0	0	0	0	0	0
AC022022.2	0	0	0	0	0	0	0	0	0	0	0	0
AC022028.1	0.507117	0	0	0	0	0	0	0	0	0	0	0
AC022034.2	8.4326	0	2.84125	7.6826	3.8015	0	7.12865	3.87591	4.63809	5.89431	6.92585	4.39489
AC022069.1	0.115455	0	0	0	0	0	0	0	0	0	0	0
AC022080.1	0.328252	0	0.878195	0.273988	1.12094	0	0	0.483087	0.242147	0	0.945807	0.486576
AC022080.2	0	0	0	0	0	0	0	0	0	0	0	0
AC022080.3	0.374514	0	0	0.830033	0	0	0	0.251319	0.248992	0	0	0
AC022106.1	0	0	0	0	0	0	0	0	0	0	0	0
AC022106.2	0	0	0	0	0	0	0.113513	0	0	0	0	0
AC022121.1	0	0	0	0	0.429202	0	0	0	0.370867	0	0.827759	0
AC022133.1	0	0	0	0	0	0	0	0	0	0	0	0
AC022137.1	0	0	0	0	0	0	0	0	0	0	0	0
AC022137.2	0	0	0	0	0	0	0	0.329403	0	0	0	0
AC022137.3	0.203531	2.51901	0.333819	0	0.34151	0	0.243441	1.01019	0.165456	0.223983	0.0428351	0
AC022145.2	0	0	0	0	0	0	0	0	0	0	0	0
AC022146.1	0	0	0	0	0	0	0	0	0	0	0	0
AC022149.1	9.61257	4.66195	6.63283	6.79601	5.49405	7.99068	0.617051	0.874145	13.7951	10.8285	9.94353	0
AC022149.2	0	0	0	0	0	0	0	0	0	0	0	0
AC022167.5	0.0168614	0	0.083118	0.0700577	0.0707357	0	0	0.113088	0.135876	0	0	0.269445
AC022182.3	1.19872	4.09712	2.55612	1.07328	0.560835	0	1.68419	1.30213	1.58392	2.69071	1.72168	0
AC022202.1	0	0	0	0	0	0	0	0	0	0	0	0
AC022206.1	0	0	0	0	0	0	0	0	0	0	0	0
AC022210.1	11.5081	7.88581	8.02234	19.7877	6.10604	0	8.72769	19.2746	13.9041	9.45963	14.1969	18.1296
AC022215.1	0	0	0	0	0	0	0	0	0	0	0	0
AC022217.1	1.11989	0	0.329199	0.622912	0.160095	0	0.374524	1.24622	0.419809	0.206665	0.623837	0
AC022217.4	0	0	0	0	0	0	0	0	0	0	0	0
AC022254.1	0	0	0	0	0	0	0	0	0	0	0	0
AC022296.1	0	0	0	0	0	0	0	0	0	0	0	0
AC022296.2	0	0	0	0	0	0	0	0	0	0	0	0
AC022306.1	0.142693	0	0.505275	0	0	0	0.115046	0.064087	0	0	0.0711407	0
AC022325.1	0	0	0	0	0	0	0	0	0	0	0	0
AC022335.1	0	0	0	0	0	0	0	0	0	0	0	0
AC022336.1	1.15204	0	0	0	0	0	0	0	0	0	0	0
AC022360.1	0	0	0	0	0	0	0	0	0	0	0	0
AC022364.2	0	0	0	0	0	0	0	0.200347	0	0	0	0
AC022384.1	6.41908	6.95185	8.99663	7.43447	3.79327	10.2665	5.71299	9.58836	7.41591	8.48804	4.91222	6.2804
AC022387.2	0	0	0	0	0	0	0	0	0	0	0	0
AC022400.4	1.21824	0	0	0	0	0	0	0.872604	0	0	0	0
AC022400.7	1.36002	11.6093	1.25957	1.92814	0.686485	0	0.214605	1.21556	1.11651	1.67142	0.800023	0.455512
AC022404.1	0	0	0	0	0	0	0	0	0	0	0	0
AC022414.1	0.367655	0	0.525043	0.233279	0.84143	0	0.295754	0.58648	0.693075	0.325942	0.550013	0.487893
AC022415.1	0	0	0.131086	0	0	0	0.0240289	0	0	0	0	0
AC022415.2	0	0	0.0233242	0	0	0	0	0.0610025	0	0	0	0
AC022432.1	0	0	0	0	0	0	0	0	0	0	0	0
AC022441.3	0	0	0	0	0	0	0	0	0	0	0	0
AC022447.4	0	0	0	0	0	0	1.16591	0	0	0	0	0
AC022483.1	0.202686	0	0	0	0.59329	0	0	0.269503	0	0.371009	0.300075	0
AC022493.1	0	0	0	0	0	0	0	0	0	0	0	10.2604
AC022493.2	0.188032	0	0	0	0	0	0	0	0	0	0	0
AC022494.1	0.101536	0	0	0.150181	0.791802	0	0.486539	0.1371	0	0	0.305227	0
AC022506.1	0	0	0	0	0	0	0	0	0	0	0	0
AC022507.1	0	0	0	0	0	0	0	0	0	0	0	0
AC022523.2	0	0	0	0	0	0	0	0	0	0	0	0
AC022559.1	0	0	0	0	0	0	0	0	0	0	0	0
AC022616.1	0	0	0	0	0	0	0	0	0	0	0	0
AC022616.2	0	0	0	0	0	0	0	0	0	0	0	0
AC022616.3	0	0	0	0	0	0	0	0	0	0	0	0
AC022616.4	0	0	0	0	0	0	0	0	0	0	0	0
AC022616.5	0	0	0	0	0	0	0	0	0	0	0	0
AC022616.6	0	0	0	0	0	0	0	0	0	0	0	0
AC022616.7	0	0	0	0	0	0	0	0	0	0	0	0
AC022616.8	0	0	0	0	0	0	0	0	0	0	0	0
AC022634.1	0.15914	0	0	0	0	0	0	0	0	0	0	0
AC022655.2	0	0	0	0	0	0	0	0	0	0	0	0
AC022662.1	0	0	0	0	0	0	0	0	0	0	0	0
AC022690.1	0	0	0	0	0	0	0.180456	0	0	0	0	0
AC022695.1	0	0	0	0	0	0	0	0	0	0	0	0
AC022709.1	0	0	0	0	0	0	0	0	0	0	0	0
AC022730.1	0.916157	1.21931	0	1.27456	0.664283	0	0	0.852258	0	0	1.49377	0
AC022730.2	0.62865	0	0.671607	0.309654	0	0	1.00171	0.281178	0	0.404885	0.932796	1.11992
AC022748.1	0	0	0	0	0	0	0	0	0	0	0	0
AC022748.2	0	0	0	0.202064	0.180716	0	0	0	0	0	0	0
AC022748.3	0	0	0	0	0	0	0	0	0	0	0	0
AC022784.4	0	0	0	0	0	0	0	0	0	0	0	0
AC022790.1	0	0	0	0	0	0	0	0	0	0	0	0
AC022795.1	2.20464	0	2.4832	3.88593	4.69877	0	5.04869	2.06572	3.21384	0.420821	4.18407	3.53445
AC022826.1	0	10.0187	0.280343	0.129208	0	0	0	0.118132	0	0	0	0.955913
AC022826.2	9.09663	0	5.40028	5.9256	0	0	4.30115	9.44324	0.551047	2.41414	1.83977	5.34579
AC022832.1	0	0	0	0	0	0	0	0	0	0	0	0
AC022868.1	0.534942	0	0	2.37218	0	0	1.23551	0	0	0	0	0
AC022878.1	0	0	0	0	0	0	0	0	0	0	0	0
AC022880.1	0	0	0	0	0	0	0	0	0	0	0	0
AC022880.2	0	0	0	0	0	0	0	0	0	0	0	0
AC022882.1	0	0	0	0	0	0	0	0	0	0	0	0
AC022905.1	0.093004	0	0	0.0274833	0.0286235	0	0.0444648	0.0249643	0	0	0	0
AC022916.3	0	0	0	0	0	0	0	0	0	0	0	0
AC022960.3	0	0	0	0	0	0	0	0	0	0	0	0
AC022968.1	6.57259	0	9.35709	12.0186	10.6072	0	8.82286	7.68891	6.41892	6.49025	2.84562	7.00449
AC022973.1	0.140972	14.951	0	0	0	0	0.168502	0.567705	0	0	0	0
AC023043.2	0	0	0	0.189359	0	0	0	0.0860015	0.0852053	0	0	0
AC023043.3	0	0	0	0	0	0	0	0	0	0	0	0
AC023050.1	0	0	0	0	0	0	0	0	0	0	0	0
AC023050.2	0	0	0	0	0	0	0	0	0	0	0	0
AC023050.3	0	0	0	0	0	0	0	0	0	0	0	0
AC023050.4	0.406225	0	0	0	0.208429	0	0.269454	0.0602229	0	0	0.13317	0.273314
AC023051.2	0	0	0	0	0	0	0	0	0	0	0	0
AC023055.1	1.48686	0	1.85247	1.31507	0.779603	0.111098	1.57604	1.57819	1.64238	2.17101	1.95938	4.6507
AC023078.1	0	0	0	0	0	0	0	0	0	0	0	0
AC023078.2	0	0	0	0	0	0	0	0	0	0	0	0
AC023078.3	0	0	0	0	0	0	0	0	0	0	0	0
AC023078.4	0	0	0	0	0	0	0	0	0	0	0	0
AC023078.6	0	0	0.167928	0	0	0	0	0	0	0	0	0
AC023078.7	0	0	0	0	0	0	0	0	0	0	0	0
AC023128.2	0	0	0	0	0	0	0	0	0	0	0	0
AC023141.1	0	0	0	0	0	0	0	0	0	0	1.74749	0
AC023141.10	0	0	0	0	0	0	0	0	0	0	0	0
AC023141.11	0	0	0	0	0	0	0	0	0	0	0	0
AC023141.12	0	0	0	0	0	0	0	0	0	0	0	0
AC023141.13	0	0	0	0	0	0	0	0	0	0	0	0
AC023141.2	0	0	0	0	0	0	0	0	0	0	0	0
AC023141.3	0	0	0	0	0	0	0	0	0	0	0	0
AC023141.4	0	4.52433	0	0	0	0	0	0.551343	0	0.726007	1.21918	0
AC023141.5	0	0	0	0	0	0	0	0	0	0	0	0
AC023141.6	0	0	0	0	0	8.3151	0	0	0	0	0	0
AC023141.7	0	0	0	0	0	0	0	0.341939	0	0	0	0
AC023141.8	0	0	0	0	0	0	0	0	0	0	0	0
AC023141.9	0	0	0	0	0	0	0	0	0	0	0	0
AC023157.1	0	0	0	0	0	0	0	0	0	0	0	0
AC023157.2	0	0	0	0	0	0	0	0	0	0	0	0
AC023161.2	0	0	0.565137	0.813652	0.52242	13.9628	1.897	0.597076	0.300304	0	1.2072	0.59285
AC023162.1	0	0	0	0	0	0	0	0	0	0	0	0
AC023194.1	0.972361	0	0	0	2.24445	5.26369	1.1622	0.652507	0	0	0	0
AC023194.2	0.512169	0	0	0	0.394126	0	0	0	0	0	3.41972	0
AC023206.1	0	0	0	0	0	0	0	0	0	0	0	0
AC023232.1	0.6162	0	0	3.67857	0	0	0.740319	0	0	1.19102	1.8562	3.29284
AC023245.1	0	0	0	0	0	0	0	0	0	0	0	0
AC023245.2	0	0	0	0	0	0	0	0	0	0	0	0
AC023271.1	0	0	0	0	0	0	0.142177	0	0	0.689753	0	0
AC023274.1	0	0	0	0	0	0	0	0	0	0	0	0
AC023274.2	0	2.95838e-06	0	0	0	0	0	0	0	0	0	0
AC023310.1	0	0	0	0	0	0	0	0	0	0	0	0
AC023310.2	0	0	0	0	0	0	0	0	0	0	0	0
AC023310.3	0	0	0	0	0	0	0	0	0	0	0	0
AC023347.2	0	0	0	0	0	0	0.240837	0	0	0	0	0
AC023389.2	0.140195	0	0	0	0	0	0	0	0	0	0.104017	0
AC023424.1	0	0	0	0.301919	0	0	0	0.547933	0.54242	0	0	0
AC023424.2	2.13165	6.64919	2.32298	1.99418	2.36336	0	1.44233	0.991512	1.59054	2.19008	2.32396	1.09698
AC023442.1	0	0	0	0	0	0	0	0	0	0	0	0
AC023449.1	0	0	0	0	0	0	0	0	0	0	0	0
AC023490.2	0	0	0	0	0	0	0	0	1.04007	0	0	0
AC023490.4	0.0529937	0	0	0	0	0	0	0.0711232	0	0	0	0
AC023491.1	11.9208	7.23639	14.4351	12.2609	14.7744	0	12.5766	11.2431	13.2254	9.29521	14.6106	11.7787
AC023491.2	0	0	0	0	0	0	0	0	0.00154802	0	0	0
AC023509.4	0	0	0	0	0	0	0	0	0	0	0	0
AC023511.2	0	0	0	0	0	0	0	0	0	0	0	0
AC023512.1	0.215127	0.931577	0.332431	0	0	0	0	0.294538	0	0.405012	1.5607	0
AC023513.1	0	0	0.3453	0	0	0	0	0	0	0	0	0
AC023538.1	0	0	0	0	0	0	0.146639	0.165465	0	0	0	0
AC023575.1	0	0	0	0	0	0	0	0	0	0	0	0
AC023632.1	0	0	0	0	0	0	0	0	0	0	0	0
AC023632.3	0	0	0	0	0	0	0	0	0	0	0	0
AC023632.4	0	0	0	0	0	0	0	0	0	0	0	0
AC023790.1	0.717857	0	0	0	0	0	0	0.48143	0	0.697446	0	0
AC023794.4	0.188961	0.641245	0	0.384178	0.172131	0	0.370988	1.04005	0.368185	0.387327	0.348458	0
AC023813.2	0.392546	0	0	0	0	0	0	0	0.260981	0	0	0
AC023824.2	0	0	0	0	0	0	0	0	0	0	0	0
AC023825.1	0	0	0	0	0	0	0	0	0	0	0	0
AC023827.1	0	0	0	0	0	0	0	0	0	0	0	0
AC023886.2	1.91944	0	0.871996	2.43932	1.6797	0	1.29028	2.5922	0	0	2.04696	0
AC023906.1	0.64393	0	0.413307	2.31155e-08	0.645317	0	0	0.577289	0	0.405035	0.621619	0
AC023932.1	0	0	0	0	0	0	0	0	0	0	0	0
AC023934.1	0.12099	0	0	0.0898098	0	0	0.0579792	0.0691801	0	0	0	0.129309
AC023968.1	0	0	0	0	0	2.07878	0	0	0	0	0.569834	0
AC023968.2	0.132622	0	0.108156	0.29669	0	0	0.0783966	0.18463	0	0	0	0
AC024067.1	0	0	0	0	0	0	0	0	0	0	0	0
AC024082.1	0	0	0	0	0	0	0	0	0	0	0	0
AC024082.2	0	0	0	0	0	0	0	0	0	0	0	0
AC024085.1	0.682468	0	0	0.519078	0.700106	0	0.27191	0	0	0	0.33791	1.2154
AC024153.1	0	0	0	0	0	0	0	0	0	0	0	0
AC024224.1	0	0	0	0	0	0	0	0	0	0	0	0
AC024255.1	0	0	0	0	0	0	0	0	0	0	0	0
AC024257.2	0	0	0	0	0	0	0	0	0	0	0	0
AC024267.2	0	0	0	0	0	0	0	0	0	0	0	0
AC024270.1	0.854178	0	0	0	0	0	0.665674	0.380471	0.381933	0	0	1.52562
AC024288.1	0	0	0	0	0	0	0	0	0	0	0	0
AC024293.1	18.3745	0	12.3236	11.1278	19.7108	0	5.99125	6.73616	17.1162	3.86815	30.043	4.64909
AC024341.1	0	0	0	0	0	0	0	0	0	0	0	0
AC024405.1	0.0631418	0	0.201651	0.46619	0.968983	0	0.200984	0.509858	0.167532	0.366016	0.56087	0
AC024405.2	0	0	0	0	0	0	0	0	0	0	0	0
AC024451.1	1.1936	0	0.293206	0.135194	0.42967	0	0	0.368477	0.612854	0	1.08554	0
AC024451.2	0.184172	0	0	0.634478	0.28028	0	0.369588	0.242358	0	0.116267	0.64997	0.640442
AC024451.3	0.202766	0	0	0	0.322524	0	0.248814	0.564779	0.836734	0	0.611219	0
AC024475.2	0	0	0	0	0	0	0	0	0	0	0	0
AC024558.1	0.483225	0	0	0	0	0	0.192523	0.43236	0.428357	0.311332	0	0
AC024560.2	0.346971	0	0.088414	0.0737328	0.349779	0	0.175643	0.721061	0	0.843172	0.138413	0.258631
AC024563.2	0	0	0	0	0	0	0	0	0	0	0	0
AC024568.1	0.0262323	1.20014	0.0522357	0.078723	0.0395673	0	0.213986	0.0692731	0.0737433	0	0.199986	0
AC024581.2	0	0	0	0	0	0	0	0	0	0	0	0
AC024587.1	0.24704	0	0.398125	0.285494	0.085955	0	0.197536	0.518675	0.289984	0.158198	0.203354	0.147128
AC024589.1	0	0	0	0	0	0	0	0	0	0	0	0
AC024589.2	0	0	0	0	0	0	0	0	0	0	0	0
AC024592.3	17.4508	12.9448	4.44789	4.27969	7.316	4.89352	9.12415	14.4876	5.47803	2.3637	3.64728	6.4176
AC024614.3	0	0	0	0	0	0	0	0	0	0	0	0
AC024619.4	1.36903	0	0	1.34398	0	0	0.544089	0	0	0	1.34693	0
AC024681.1	0	0	0	0	0	0	0	0	0	0	0	0
AC024884.1	0	0	0	0	0	0	0	0	1.05697	0.512142	0	0
AC024937.1	0	0	0	0	0	0	0	0	0	0	0	0
AC024937.2	0.400187	0	0	0.316569	0	0	0	0	0	2.19054	0.0979312	0
AC024940.2	0.266974	0.818429	0.204517	0.155638	0.0833113	0	0.321846	0.475516	0.76394	0.263781	0.284161	0.131956
AC024940.3	4.17168	8.63559	3.03814	5.32227	2.27662	0	3.57001	4.59715	2.79581	0.73963	2.75815	1.29678
AC024940.4	0	0	0	0	0	0	0	0	0	0	0	0
AC024940.5	0	0	0	0	0	0	0	0	0	0	0	0
AC024995.1	0	0	0	0	0	0	0	0	0	0	0	0
AC025030.1	0	0	0	0	0	0	0	0.190169	0	0	0	0
AC025033.1	0	0	0	0	0	0	0	0	0	0	0	0
AC025040.2	0.208297	0	0.070438	0.201587	0.256661	0	0.104876	0.386173	0	0.0765184	0.0620379	0.238922
AC025048.3	0	0	0	0	0	0	0	0.38445	0	0	0	0
AC025048.5	0	0	0	0	0	0	0	0	0	0	0	0
AC025048.6	0.054896	0	0.426136	0.128365	0	0.264715	1.27186	0.215099	0.129506	0.191231	0	0
AC025062.1	1.32421	0	1.34226	0.711086	2.40172	0	0.575698	0.646771	0.477675	0	1.78496	0
AC025062.2	0	0	0	0	0	0	0	0	0	0	0	0
AC025161.1	0	17.3905	0.259538	1.32918	3.34211	0	0.73929	1.01793	0.998516	2.80203	1.15809	0
AC025165.3	0.715384	0	0	0.486241	0.248779	0	0.698885	0	1.65369	0.00513737	3.10379	0
AC025181.1	1.97023	0	0.78411	1.79421	2.91737	0	2.18092	0	0.808074	0	1.45228	4.30624
AC025186.1	1.19885	0	0.632965	0.350078	0.253442	0	0.579478	0.7684	0.210029	0.322735	0.585969	2.11037
AC025198.1	0	0	0	0	0	0	0	0	1.424	0	0	0
AC025252.2	0	0	0	0	0	0	0	0	0	0	0	0
AC025259.2	0	0	0	0.136649	0	0	0	0	0	0	0	0
AC025260.1	0	0	0	0.67792	0	0	0	0	0	0	0	0
AC025263.2	0	0	0	0	0	0	0	0	0	0	0	0
AC025271.1	0	0	1.39338	0.34062	0	0	1.10222	0	0	0.445341	3.07753	3.69374
AC025278.2	0	0	0.0983146	0	0	0	0	0	0	0.237103	0	0
AC025278.3	0	0	0	0	0	0	0	0.119134	0	0	0	0
AC025279.2	0	0	0	0	0	0	0	0.169884	0.339868	0	0.429098	0.745243
AC025279.3	0	0	0	0	0	0	0	0	0	0	0	0
AC025281.1	0.80248	0	0	0	0	0	0	0	0	0	0	0
AC025283.1	0.317329	0	0.160364	0	0.619206	0	0.730162	0.192468	0	0	0	0.541219
AC025283.2	0	0	0	0	0	0	0	0	0	0	0	0
AC025283.3	0.99339	0.71481	1.2961	1.30543	0.992767	0	1.57565	0.386639	0.78323	0.315221	0.193003	0.429549
AC025287.4	0.101813	0	0	0	0	0	0	0.068322	0	0	0	0
AC025423.2	22.8624	69.4615	43.247	29.2543	33.5996	0.480908	23.6313	46.2132	31.0845	45.135	16.2239	27.7307
AC025423.3	0	0	0	0	0.609562	0	0	0	0	0	0	2.14586
AC025423.5	0	0	0	0	0	0	0	0	0	0	0	0
AC025437.6	0	0	0	0	0	0	0	0	0	0	0	0
AC025445.1	0	0	0	0	0	0	0	0	0	0	0	0
AC025449.1	3.08595	0	1.54443	0.926357	0.988464	0	0.830424	1.90938	1.80952	2.7935	0.77949	2.59382
AC025458.1	0	0	0	0	0	0	0	0	0	0	0	0
AC025459.1	0	0	0	0	0	0	0	0	0	0	0	0
AC025470.1	0.0293353	0	0	0	0	0	0	0	0.0775323	0.0564413	0.260882	0
AC025518.1	0	0	0	0	0	0	0	1.47351	1.61097	0	0.626002	0
AC025538.1	0.154066	0	0	0	0	2.67479	0.058553	0.262888	0	0	0	0.579422
AC025554.1	0	0	0	0	0	0	0	0	0	0	0	0
AC025574.1	0.07726	0	0	0	0	0	0	0.101082	0	0	0	0
AC025578.1	0	0	0	0	0	0	0	0	0	0	0	0
AC025588.1	0	0	0	0.042233	0	0	0.0681272	0.0768737	0.188964	0	0.042037	0
[truncated: 33,589 more rows]
